# Supplementary material for: Implanting oxophilic metal in PtRu nanowires for hydrogen oxidation catalysis
Source: Nat Commun. 2024 Feb 6;15:1097. doi: 10.1038/s41467-024-45369-x (PMC10847104; doi:10.1038/s41467-024-45369-x)
Supplement: Supplementary file 3 — Source Data [file 41467_2024_45369_MOESM3_ESM.xlsx]

## Sheet: Fig. 1b
	Pt		PR		i-In-PR		Pt 04-0802		Ru 06-0663
x	y	x	y	x	y	x	y	x	y
20.6	2644	20	1175	20	1148	39.763	250	38.387	80
20.62	2473	20.02	1194	20.02	1077	46.243	132.5	42.152	70
20.64	2461	20.04	1131	20.04	1096	67.454	110	44.005	200
20.66	2481	20.06	1153	20.06	1077			58.323	50
20.68	2514	20.08	1148	20.08	1039			69.405	50
20.7	2485	20.1	1221	20.1	1068			78.388	50
20.72	2442	20.12	1131	20.12	1132
20.74	2527	20.14	1180	20.14	1078
20.76	2534	20.16	1186	20.16	1112
20.78	2452	20.18	1142	20.18	1129
20.8	2406	20.2	1173	20.2	1143
20.82	2456	20.22	1214	20.22	1135
20.84	2611	20.24	1122	20.24	1140
20.86	2455	20.26	1137	20.26	1072
20.88	2410	20.28	1180	20.28	1174
20.9	2497	20.3	1216	20.3	1149
20.92	2469	20.32	1214	20.32	1150
20.94	2441	20.34	1131	20.34	1135
20.96	2484	20.36	1247	20.36	1093
20.98	2436	20.38	1199	20.38	1076
21	2398	20.4	1160	20.4	1114
21.02	2490	20.42	1135	20.42	1101
21.04	2446	20.44	1118	20.44	1096
21.06	2354	20.46	1144	20.46	1119
21.08	2317	20.48	1174	20.48	1118
21.1	2413	20.5	1171	20.5	1126
21.12	2355	20.52	1229	20.52	1132
21.14	2360	20.54	1159	20.54	1158
21.16	2380	20.56	1206	20.56	1153
21.18	2261	20.58	1182	20.58	1130
21.2	2436	20.6	1159	20.6	1124
21.22	2387	20.62	1226	20.62	1170
21.24	2323	20.64	1208	20.64	1171
21.26	2265	20.66	1216	20.66	1101
21.28	2278	20.68	1234	20.68	1129
21.3	2299	20.7	1204	20.7	1124
21.32	2263	20.72	1281	20.72	1175
21.34	2289	20.74	1240	20.74	1191
21.36	2330	20.76	1226	20.76	1119
21.38	2323	20.78	1098	20.78	1161
21.4	2363	20.8	1230	20.8	1179
21.42	2342	20.82	1275	20.82	1153
21.44	2306	20.84	1258	20.84	1196
21.46	2216	20.86	1229	20.86	1167
21.48	2254	20.88	1258	20.88	1181
21.5	2274	20.9	1214	20.9	1202
21.52	2308	20.92	1262	20.92	1151
21.54	2250	20.94	1221	20.94	1145
21.56	2255	20.96	1253	20.96	1151
21.58	2284	20.98	1291	20.98	1198
21.6	2127	21	1226	21	1098
21.62	2215	21.02	1261	21.02	1220
21.64	2164	21.04	1232	21.04	1229
21.66	2168	21.06	1249	21.06	1162
21.68	2137	21.08	1196	21.08	1287
21.7	2107	21.1	1221	21.1	1220
21.72	2168	21.12	1241	21.12	1153
21.74	2121	21.14	1251	21.14	1247
21.76	2084	21.16	1281	21.16	1151
21.78	2119	21.18	1213	21.18	1245
21.8	2169	21.2	1288	21.2	1216
21.82	2208	21.22	1227	21.22	1153
21.84	2104	21.24	1270	21.24	1138
21.86	2069	21.26	1265	21.26	1195
21.88	2114	21.28	1226	21.28	1216
21.9	2049	21.3	1265	21.3	1179
21.92	2090	21.32	1268	21.32	1185
21.94	2132	21.34	1270	21.34	1265
21.96	2081	21.36	1215	21.36	1139
21.98	2057	21.38	1246	21.38	1212
22	2086	21.4	1242	21.4	1197
22.02	2023	21.42	1292	21.42	1200
22.04	2040	21.44	1255	21.44	1193
22.06	2075	21.46	1325	21.46	1203
22.08	2028	21.48	1272	21.48	1170
22.1	2009	21.5	1251	21.5	1235
22.12	2053	21.52	1265	21.52	1272
22.14	1937	21.54	1263	21.54	1241
22.16	1997	21.56	1261	21.56	1244
22.18	2008	21.58	1310	21.58	1215
22.2	1976	21.6	1294	21.6	1158
22.22	1931	21.62	1327	21.62	1244
22.24	1930	21.64	1254	21.64	1264
22.26	1955	21.66	1258	21.66	1240
22.28	1877	21.68	1306	21.68	1181
22.3	1921	21.7	1321	21.7	1160
22.32	1949	21.72	1286	21.72	1196
22.34	1898	21.74	1322	21.74	1254
22.36	1952	21.76	1296	21.76	1197
22.38	1943	21.78	1244	21.78	1252
22.4	1936	21.8	1253	21.8	1155
22.42	1918	21.82	1324	21.82	1246
22.44	1855	21.84	1338	21.84	1263
22.46	1959	21.86	1311	21.86	1264
22.48	1852	21.88	1280	21.88	1279
22.5	1846	21.9	1360	21.9	1256
22.52	1929	21.92	1359	21.92	1243
22.54	1848	21.94	1293	21.94	1196
22.56	1881	21.96	1288	21.96	1242
22.58	1895	21.98	1366	21.98	1288
22.6	1928	22	1324	22	1249
22.62	1888	22.02	1371	22.02	1274
22.64	1838	22.04	1298	22.04	1257
22.66	1853	22.06	1266	22.06	1300
22.68	1864	22.08	1293	22.08	1193
22.7	1833	22.1	1348	22.1	1250
22.72	1755	22.12	1306	22.12	1232
22.74	1771	22.14	1348	22.14	1205
22.76	1827	22.16	1374	22.16	1188
22.78	1807	22.18	1349	22.18	1171
22.8	1748	22.2	1405	22.2	1323
22.82	1788	22.22	1332	22.22	1280
22.84	1780	22.24	1379	22.24	1243
22.86	1836	22.26	1339	22.26	1311
22.88	1766	22.28	1361	22.28	1229
22.9	1753	22.3	1325	22.3	1262
22.92	1770	22.32	1310	22.32	1280
22.94	1774	22.34	1388	22.34	1274
22.96	1802	22.36	1279	22.36	1197
22.98	1708	22.38	1377	22.38	1299
23	1796	22.4	1342	22.4	1266
23.02	1700	22.42	1369	22.42	1391
23.04	1726	22.44	1331	22.44	1224
23.06	1750	22.46	1325	22.46	1281
23.08	1743	22.48	1429	22.48	1313
23.1	1672	22.5	1280	22.5	1299
23.12	1730	22.52	1400	22.52	1258
23.14	1681	22.54	1316	22.54	1282
23.16	1671	22.56	1345	22.56	1250
23.18	1670	22.58	1380	22.58	1270
23.2	1699	22.6	1375	22.6	1306
23.22	1715	22.62	1384	22.62	1194
23.24	1729	22.64	1259	22.64	1213
23.26	1729	22.66	1333	22.66	1244
23.28	1711	22.68	1368	22.68	1278
23.3	1739	22.7	1385	22.7	1289
23.32	1710	22.72	1328	22.72	1281
23.34	1607	22.74	1345	22.74	1284
23.36	1667	22.76	1340	22.76	1255
23.38	1710	22.78	1397	22.78	1214
23.4	1589	22.8	1326	22.8	1316
23.42	1623	22.82	1408	22.82	1222
23.44	1665	22.84	1310	22.84	1256
23.46	1644	22.86	1386	22.86	1266
23.48	1678	22.88	1346	22.88	1219
23.5	1642	22.9	1354	22.9	1268
23.52	1646	22.92	1361	22.92	1275
23.54	1608	22.94	1303	22.94	1318
23.56	1540	22.96	1380	22.96	1239
23.58	1604	22.98	1311	22.98	1242
23.6	1634	23	1337	23	1285
23.62	1623	23.02	1386	23.02	1284
23.64	1577	23.04	1307	23.04	1282
23.66	1604	23.06	1341	23.06	1320
23.68	1567	23.08	1282	23.08	1267
23.7	1624	23.1	1360	23.1	1339
23.72	1626	23.12	1280	23.12	1293
23.74	1561	23.14	1362	23.14	1316
23.76	1632	23.16	1351	23.16	1284
23.78	1576	23.18	1320	23.18	1227
23.8	1596	23.2	1379	23.2	1309
23.82	1577	23.22	1381	23.22	1366
23.84	1441	23.24	1332	23.24	1349
23.86	1586	23.26	1321	23.26	1270
23.88	1606	23.28	1392	23.28	1296
23.9	1488	23.3	1320	23.3	1262
23.92	1535	23.32	1367	23.32	1238
23.94	1485	23.34	1414	23.34	1229
23.96	1533	23.36	1310	23.36	1267
23.98	1517	23.38	1410	23.38	1264
24	1546	23.4	1335	23.4	1181
24.02	1617	23.42	1381	23.42	1253
24.04	1461	23.44	1308	23.44	1289
24.06	1512	23.46	1404	23.46	1274
24.08	1532	23.48	1402	23.48	1309
24.1	1489	23.5	1338	23.5	1284
24.12	1502	23.52	1369	23.52	1299
24.14	1515	23.54	1368	23.54	1345
24.16	1493	23.56	1373	23.56	1204
24.18	1456	23.58	1357	23.58	1379
24.2	1504	23.6	1361	23.6	1336
24.22	1554	23.62	1331	23.62	1206
24.24	1448	23.64	1315	23.64	1282
24.26	1478	23.66	1347	23.66	1273
24.28	1497	23.68	1410	23.68	1302
24.3	1480	23.7	1377	23.7	1324
24.32	1463	23.72	1396	23.72	1298
24.34	1384	23.74	1412	23.74	1303
24.36	1470	23.76	1404	23.76	1293
24.38	1481	23.78	1355	23.78	1328
24.4	1472	23.8	1383	23.8	1254
24.42	1467	23.82	1370	23.82	1270
24.44	1422	23.84	1387	23.84	1247
24.46	1473	23.86	1409	23.86	1337
24.48	1438	23.88	1282	23.88	1213
24.5	1418	23.9	1353	23.9	1315
24.52	1391	23.92	1382	23.92	1264
24.54	1424	23.94	1354	23.94	1254
24.56	1437	23.96	1387	23.96	1273
24.58	1432	23.98	1301	23.98	1221
24.6	1497	24	1326	24	1334
24.62	1418	24.02	1456	24.02	1272
24.64	1450	24.04	1371	24.04	1302
24.66	1424	24.06	1327	24.06	1298
24.68	1402	24.08	1341	24.08	1290
24.7	1427	24.1	1305	24.1	1281
24.72	1442	24.12	1357	24.12	1249
24.74	1381	24.14	1351	24.14	1258
24.76	1421	24.16	1382	24.16	1311
24.78	1438	24.18	1352	24.18	1296
24.8	1402	24.2	1368	24.2	1269
24.82	1407	24.22	1362	24.22	1361
24.84	1366	24.24	1341	24.24	1305
24.86	1381	24.26	1399	24.26	1217
24.88	1296	24.28	1391	24.28	1288
24.9	1359	24.3	1403	24.3	1236
24.92	1300	24.32	1349	24.32	1279
24.94	1353	24.34	1333	24.34	1267
24.96	1395	24.36	1418	24.36	1310
24.98	1375	24.38	1365	24.38	1308
25	1397	24.4	1341	24.4	1296
25.02	1325	24.42	1368	24.42	1282
25.04	1285	24.44	1341	24.44	1258
25.06	1409	24.46	1354	24.46	1221
25.08	1330	24.48	1314	24.48	1308
25.1	1349	24.5	1340	24.5	1307
25.12	1345	24.52	1293	24.52	1320
25.14	1316	24.54	1371	24.54	1258
25.16	1365	24.56	1362	24.56	1311
25.18	1367	24.58	1311	24.58	1296
25.2	1345	24.6	1392	24.6	1295
25.22	1372	24.62	1341	24.62	1288
25.24	1368	24.64	1319	24.64	1301
25.26	1326	24.66	1382	24.66	1258
25.28	1282	24.68	1331	24.68	1273
25.3	1315	24.7	1338	24.7	1307
25.32	1342	24.72	1363	24.72	1192
25.34	1293	24.74	1401	24.74	1308
25.36	1290	24.76	1377	24.76	1256
25.38	1261	24.78	1381	24.78	1243
25.4	1328	24.8	1398	24.8	1310
25.42	1356	24.82	1375	24.82	1248
25.44	1334	24.84	1304	24.84	1321
25.46	1315	24.86	1419	24.86	1270
25.48	1267	24.88	1373	24.88	1305
25.5	1289	24.9	1343	24.9	1222
25.52	1242	24.92	1389	24.92	1299
25.54	1290	24.94	1295	24.94	1224
25.56	1283	24.96	1384	24.96	1269
25.58	1222	24.98	1358	24.98	1232
25.6	1290	25	1348	25	1264
25.62	1261	25.02	1326	25.02	1266
25.64	1290	25.04	1301	25.04	1242
25.66	1294	25.06	1421	25.06	1322
25.68	1241	25.08	1376	25.08	1260
25.7	1243	25.1	1376	25.1	1221
25.72	1266	25.12	1347	25.12	1276
25.74	1289	25.14	1363	25.14	1294
25.76	1268	25.16	1394	25.16	1278
25.78	1268	25.18	1287	25.18	1188
25.8	1284	25.2	1352	25.2	1254
25.82	1280	25.22	1361	25.22	1226
25.84	1193	25.24	1379	25.24	1297
25.86	1222	25.26	1328	25.26	1225
25.88	1312	25.28	1310	25.28	1275
25.9	1272	25.3	1360	25.3	1202
25.92	1198	25.32	1346	25.32	1249
25.94	1247	25.34	1309	25.34	1272
25.96	1262	25.36	1281	25.36	1247
25.98	1262	25.38	1390	25.38	1174
26	1286	25.4	1297	25.4	1234
26.02	1219	25.42	1311	25.42	1237
26.04	1245	25.44	1311	25.44	1258
26.06	1256	25.46	1265	25.46	1260
26.08	1255	25.48	1364	25.48	1286
26.1	1248	25.5	1341	25.5	1281
26.12	1226	25.52	1321	25.52	1208
26.14	1256	25.54	1316	25.54	1243
26.16	1144	25.56	1287	25.56	1243
26.18	1197	25.58	1377	25.58	1217
26.2	1220	25.6	1314	25.6	1265
26.22	1168	25.62	1326	25.62	1226
26.24	1170	25.64	1302	25.64	1247
26.26	1196	25.66	1284	25.66	1249
26.28	1197	25.68	1327	25.68	1279
26.3	1179	25.7	1285	25.7	1190
26.32	1167	25.72	1300	25.72	1328
26.34	1121	25.74	1293	25.74	1294
26.36	1165	25.76	1351	25.76	1202
26.38	1200	25.78	1322	25.78	1267
26.4	1193	25.8	1284	25.8	1266
26.42	1182	25.82	1260	25.82	1224
26.44	1175	25.84	1267	25.84	1223
26.46	1213	25.86	1281	25.86	1267
26.48	1175	25.88	1283	25.88	1161
26.5	1164	25.9	1365	25.9	1196
26.52	1152	25.92	1263	25.92	1232
26.54	1130	25.94	1263	25.94	1268
26.56	1146	25.96	1255	25.96	1248
26.58	1177	25.98	1234	25.98	1243
26.6	1170	26	1302	26	1152
26.62	1192	26.02	1269	26.02	1222
26.64	1165	26.04	1302	26.04	1143
26.66	1135	26.06	1275	26.06	1258
26.68	1144	26.08	1355	26.08	1238
26.7	1127	26.1	1238	26.1	1200
26.72	1186	26.12	1298	26.12	1190
26.74	1161	26.14	1241	26.14	1242
26.76	1201	26.16	1308	26.16	1213
26.78	1113	26.18	1269	26.18	1247
26.8	1178	26.2	1264	26.2	1238
26.82	1140	26.22	1304	26.22	1258
26.84	1081	26.24	1319	26.24	1263
26.86	1127	26.26	1276	26.26	1197
26.88	1117	26.28	1268	26.28	1270
26.9	1172	26.3	1260	26.3	1194
26.92	1146	26.32	1301	26.32	1208
26.94	1107	26.34	1232	26.34	1229
26.96	1090	26.36	1229	26.36	1246
26.98	1132	26.38	1221	26.38	1138
27	1101	26.4	1267	26.4	1245
27.02	1129	26.42	1235	26.42	1224
27.04	1123	26.44	1239	26.44	1208
27.06	1120	26.46	1241	26.46	1249
27.08	1077	26.48	1258	26.48	1163
27.1	1119	26.5	1183	26.5	1226
27.12	1074	26.52	1217	26.52	1191
27.14	1080	26.54	1280	26.54	1191
27.16	1126	26.56	1338	26.56	1188
27.18	1106	26.58	1239	26.58	1177
27.2	1080	26.6	1235	26.6	1203
27.22	1065	26.62	1180	26.62	1193
27.24	1095	26.64	1216	26.64	1125
27.26	1087	26.66	1256	26.66	1178
27.28	1096	26.68	1252	26.68	1177
27.3	1102	26.7	1203	26.7	1082
27.32	1124	26.72	1245	26.72	1154
27.34	1106	26.74	1211	26.74	1270
27.36	1125	26.76	1243	26.76	1189
27.38	1080	26.78	1217	26.78	1145
27.4	1087	26.8	1229	26.8	1203
27.42	1069	26.82	1243	26.82	1170
27.44	1067	26.84	1186	26.84	1144
27.46	1120	26.86	1190	26.86	1157
27.48	1119	26.88	1207	26.88	1114
27.5	1089	26.9	1249	26.9	1164
27.52	1067	26.92	1162	26.92	1133
27.54	1094	26.94	1205	26.94	1182
27.56	1056	26.96	1206	26.96	1205
27.58	1094	26.98	1164	26.98	1152
27.6	1067	27	1232	27	1151
27.62	1089	27.02	1189	27.02	1184
27.64	1061	27.04	1167	27.04	1159
27.66	1094	27.06	1225	27.06	1167
27.68	1069	27.08	1173	27.08	1137
27.7	1077	27.1	1155	27.1	1196
27.72	1070	27.12	1197	27.12	1142
27.74	1054	27.14	1157	27.14	1143
27.76	1073	27.16	1211	27.16	1131
27.78	1096	27.18	1168	27.18	1126
27.8	1006	27.2	1191	27.2	1129
27.82	1091	27.22	1242	27.22	1124
27.84	1082	27.24	1156	27.24	1149
27.86	1097	27.26	1191	27.26	1081
27.88	1083	27.28	1169	27.28	1179
27.9	1069	27.3	1142	27.3	1119
27.92	1044	27.32	1109	27.32	1166
27.94	1078	27.34	1153	27.34	1126
27.96	1056	27.36	1209	27.36	1099
27.98	1065	27.38	1175	27.38	1135
28	1035	27.4	1149	27.4	1152
28.02	1041	27.42	1198	27.42	1095
28.04	1015	27.44	1221	27.44	1129
28.06	1049	27.46	1149	27.46	1128
28.08	1063	27.48	1171	27.48	1080
28.1	1059	27.5	1154	27.5	1069
28.12	1084	27.52	1253	27.52	1093
28.14	1033	27.54	1147	27.54	1113
28.16	1013	27.56	1152	27.56	1076
28.18	1026	27.58	1184	27.58	1067
28.2	1041	27.6	1167	27.6	1117
28.22	999	27.62	1196	27.62	1110
28.24	1018	27.64	1155	27.64	1060
28.26	996	27.66	1123	27.66	1094
28.28	1046	27.68	1247	27.68	1138
28.3	1022	27.7	1179	27.7	1093
28.32	1052	27.72	1192	27.72	1057
28.34	1051	27.74	1207	27.74	1077
28.36	1046	27.76	1155	27.76	1071
28.38	1036	27.78	1203	27.78	1072
28.4	998	27.8	1277	27.8	1078
28.42	996	27.82	1230	27.82	1156
28.44	1054	27.84	1166	27.84	1102
28.46	1034	27.86	1189	27.86	1113
28.48	1020	27.88	1156	27.88	1089
28.5	1022	27.9	1179	27.9	1109
28.52	1058	27.92	1188	27.92	1176
28.54	1006	27.94	1129	27.94	1108
28.56	993	27.96	1096	27.96	1145
28.58	1068	27.98	1169	27.98	1105
28.6	1062	28	1117	28	1061
28.62	1039	28.02	1215	28.02	1040
28.64	997	28.04	1153	28.04	1086
28.66	1121	28.06	1124	28.06	1105
28.68	1018	28.08	1143	28.08	1064
28.7	1076	28.1	1205	28.1	1063
28.72	987	28.12	1117	28.12	1083
28.74	1028	28.14	1110	28.14	1058
28.76	1054	28.16	1116	28.16	1048
28.78	940	28.18	1103	28.18	1006
28.8	1014	28.2	1150	28.2	1102
28.82	999	28.22	1146	28.22	1020
28.84	983	28.24	1148	28.24	1115
28.86	1002	28.26	1160	28.26	1068
28.88	1023	28.28	1106	28.28	1035
28.9	951	28.3	1102	28.3	1076
28.92	957	28.32	1126	28.32	1083
28.94	1049	28.34	1121	28.34	1095
28.96	995	28.36	1137	28.36	1086
28.98	995	28.38	1113	28.38	1059
29	994	28.4	1132	28.4	1039
29.02	992	28.42	1116	28.42	1093
29.04	1033	28.44	1092	28.44	1114
29.06	1041	28.46	1127	28.46	1093
29.08	1012	28.48	1116	28.48	1026
29.1	967	28.5	1134	28.5	1062
29.12	997	28.52	1155	28.52	1071
29.14	1006	28.54	1105	28.54	1050
29.16	972	28.56	1097	28.56	1041
29.18	1019	28.58	1139	28.58	1034
29.2	1017	28.6	1060	28.6	1036
29.22	1005	28.62	1106	28.62	1036
29.24	1016	28.64	1111	28.64	1041
29.26	1009	28.66	1123	28.66	1018
29.28	953	28.68	1130	28.68	1065
29.3	980	28.7	1123	28.7	1037
29.32	928	28.72	1136	28.72	1063
29.34	953	28.74	1100	28.74	1071
29.36	969	28.76	1104	28.76	1012
29.38	961	28.78	1145	28.78	1031
29.4	929	28.8	1053	28.8	1111
29.42	973	28.82	1099	28.82	1060
29.44	993	28.84	1061	28.84	1067
29.46	950	28.86	1091	28.86	1041
29.48	968	28.88	1114	28.88	1051
29.5	911	28.9	1163	28.9	1008
29.52	996	28.92	1101	28.92	1103
29.54	992	28.94	1076	28.94	1063
29.56	963	28.96	1091	28.96	1095
29.58	955	28.98	1137	28.98	1062
29.6	965	29	1114	29	1018
29.62	954	29.02	1085	29.02	1016
29.64	972	29.04	1105	29.04	1037
29.66	965	29.06	1063	29.06	1004
29.68	958	29.08	1026	29.08	1033
29.7	988	29.1	1058	29.1	999
29.72	994	29.12	1023	29.12	1044
29.74	1013	29.14	1041	29.14	1095
29.76	936	29.16	1122	29.16	979
29.78	1004	29.18	1137	29.18	1060
29.8	954	29.2	1117	29.2	1035
29.82	988	29.22	1065	29.22	1026
29.84	983	29.24	1080	29.24	1014
29.86	954	29.26	1107	29.26	1013
29.88	968	29.28	1080	29.28	1047
29.9	1028	29.3	1055	29.3	1011
29.92	933	29.32	1044	29.32	1031
29.94	911	29.34	1089	29.34	1017
29.96	964	29.36	1066	29.36	1057
29.98	916	29.38	1078	29.38	1042
30	926	29.4	1045	29.4	1025
30.02	925	29.42	1012	29.42	1008
30.04	924	29.44	1037	29.44	990
30.06	983	29.46	1050	29.46	1039
30.08	1010	29.48	1030	29.48	1039
30.1	957	29.5	1111	29.5	981
30.12	911	29.52	1012	29.52	1003
30.14	924	29.54	1014	29.54	1034
30.16	947	29.56	1047	29.56	985
30.18	946	29.58	1028	29.58	973
30.2	943	29.6	1079	29.6	1027
30.22	928	29.62	1050	29.62	1014
30.24	901	29.64	1059	29.64	977
30.26	923	29.66	1046	29.66	1031
30.28	922	29.68	1067	29.68	1044
30.3	922	29.7	1074	29.7	968
30.32	949	29.72	1056	29.72	1032
30.34	967	29.74	1054	29.74	946
30.36	911	29.76	1054	29.76	965
30.38	905	29.78	1092	29.78	976
30.4	942	29.8	1106	29.8	990
30.42	951	29.82	1060	29.82	981
30.44	985	29.84	1054	29.84	996
30.46	930	29.86	1009	29.86	1008
30.48	928	29.88	1053	29.88	1005
30.5	947	29.9	1085	29.9	1013
30.52	890	29.92	1000	29.92	1029
30.54	889	29.94	1024	29.94	979
30.56	843	29.96	1040	29.96	1004
30.58	926	29.98	1029	29.98	977
30.6	884	30	1065	30	1006
30.62	951	30.02	1062	30.02	1028
30.64	886	30.04	1033	30.04	993
30.66	898	30.06	1021	30.06	965
30.68	959	30.08	1015	30.08	1023
30.7	904	30.1	1052	30.1	994
30.72	981	30.12	1026	30.12	1016
30.74	889	30.14	1024	30.14	980
30.76	916	30.16	1040	30.16	984
30.78	924	30.18	1084	30.18	957
30.8	891	30.2	1035	30.2	980
30.82	886	30.22	1003	30.22	1016
30.84	935	30.24	1050	30.24	998
30.86	928	30.26	1006	30.26	996
30.88	901	30.28	970	30.28	980
30.9	940	30.3	1032	30.3	962
30.92	975	30.32	1029	30.32	950
30.94	860	30.34	1022	30.34	965
30.96	946	30.36	967	30.36	1013
30.98	922	30.38	1047	30.38	975
31	878	30.4	996	30.4	947
31.02	880	30.42	1027	30.42	986
31.04	888	30.44	980	30.44	946
31.06	909	30.46	1072	30.46	948
31.08	907	30.48	982	30.48	962
31.1	880	30.5	973	30.5	936
31.12	916	30.52	1018	30.52	959
31.14	887	30.54	982	30.54	883
31.16	917	30.56	1031	30.56	940
31.18	894	30.58	992	30.58	934
31.2	885	30.6	1050	30.6	1015
31.22	865	30.62	1053	30.62	963
31.24	898	30.64	995	30.64	999
31.26	861	30.66	982	30.66	942
31.28	899	30.68	1018	30.68	1011
31.3	900	30.7	1021	30.7	1005
31.32	952	30.72	1039	30.72	1010
31.34	878	30.74	980	30.74	942
31.36	883	30.76	1013	30.76	938
31.38	867	30.78	997	30.78	929
31.4	872	30.8	1055	30.8	948
31.42	873	30.82	979	30.82	981
31.44	877	30.84	967	30.84	935
31.46	898	30.86	984	30.86	999
31.48	928	30.88	974	30.88	972
31.5	865	30.9	1009	30.9	945
31.52	892	30.92	950	30.92	904
31.54	884	30.94	975	30.94	947
31.56	929	30.96	982	30.96	924
31.58	876	30.98	957	30.98	964
31.6	878	31	997	31	953
31.62	886	31.02	1008	31.02	922
31.64	884	31.04	974	31.04	961
31.66	890	31.06	981	31.06	977
31.68	856	31.08	963	31.08	956
31.7	903	31.1	992	31.1	949
31.72	885	31.12	959	31.12	895
31.74	892	31.14	1024	31.14	952
31.76	912	31.16	986	31.16	985
31.78	911	31.18	1010	31.18	980
31.8	856	31.2	954	31.2	1012
31.82	889	31.22	982	31.22	963
31.84	873	31.24	936	31.24	951
31.86	884	31.26	958	31.26	932
31.88	883	31.28	976	31.28	950
31.9	865	31.3	1029	31.3	936
31.92	901	31.32	929	31.32	912
31.94	887	31.34	954	31.34	937
31.96	883	31.36	982	31.36	944
31.98	856	31.38	978	31.38	934
32	866	31.4	977	31.4	941
32.02	846	31.42	918	31.42	906
32.04	836	31.44	948	31.44	925
32.06	884	31.46	949	31.46	973
32.08	901	31.48	946	31.48	931
32.1	911	31.5	996	31.5	861
32.12	886	31.52	963	31.52	935
32.14	852	31.54	963	31.54	879
32.16	842	31.56	942	31.56	917
32.18	824	31.58	896	31.58	957
32.2	813	31.6	918	31.6	915
32.22	877	31.62	930	31.62	916
32.24	917	31.64	981	31.64	955
32.26	838	31.66	982	31.66	947
32.28	849	31.68	965	31.68	946
32.3	882	31.7	947	31.7	866
32.32	903	31.72	972	31.72	906
32.34	902	31.74	907	31.74	933
32.36	819	31.76	927	31.76	892
32.38	913	31.78	967	31.78	888
32.4	913	31.8	967	31.8	902
32.42	866	31.82	932	31.82	907
32.44	871	31.84	929	31.84	941
32.46	827	31.86	943	31.86	874
32.48	812	31.88	940	31.88	919
32.5	887	31.9	959	31.9	876
32.52	900	31.92	967	31.92	907
32.54	907	31.94	923	31.94	922
32.56	920	31.96	961	31.96	932
32.58	849	31.98	905	31.98	917
32.6	850	32	929	32	918
32.62	831	32.02	933	32.02	929
32.64	837	32.04	958	32.04	881
32.66	853	32.06	956	32.06	901
32.68	847	32.08	932	32.08	947
32.7	847	32.1	959	32.1	905
32.72	816	32.12	916	32.12	850
32.74	835	32.14	982	32.14	902
32.76	881	32.16	963	32.16	884
32.78	937	32.18	894	32.18	856
32.8	873	32.2	911	32.2	912
32.82	842	32.22	937	32.22	866
32.84	850	32.24	934	32.24	858
32.86	858	32.26	907	32.26	890
32.88	877	32.28	957	32.28	900
32.9	927	32.3	930	32.3	882
32.92	837	32.32	908	32.32	877
32.94	824	32.34	899	32.34	934
32.96	815	32.36	901	32.36	883
32.98	863	32.38	901	32.38	866
33	877	32.4	830	32.4	854
33.02	873	32.42	939	32.42	851
33.04	837	32.44	931	32.44	886
33.06	851	32.46	963	32.46	841
33.08	898	32.48	894	32.48	901
33.1	800	32.5	894	32.5	858
33.12	889	32.52	859	32.52	889
33.14	809	32.54	960	32.54	852
33.16	835	32.56	862	32.56	873
33.18	817	32.58	866	32.58	815
33.2	852	32.6	909	32.6	857
33.22	854	32.62	908	32.62	855
33.24	858	32.64	839	32.64	842
33.26	879	32.66	883	32.66	873
33.28	872	32.68	860	32.68	880
33.3	837	32.7	870	32.7	881
33.32	859	32.72	899	32.72	847
33.34	891	32.74	931	32.74	845
33.36	858	32.76	873	32.76	862
33.38	865	32.78	878	32.78	903
33.4	817	32.8	876	32.8	864
33.42	844	32.82	904	32.82	827
33.44	831	32.84	901	32.84	840
33.46	876	32.86	852	32.86	861
33.48	843	32.88	921	32.88	882
33.5	831	32.9	913	32.9	868
33.52	886	32.92	929	32.92	866
33.54	865	32.94	880	32.94	831
33.56	836	32.96	916	32.96	840
33.58	856	32.98	861	32.98	837
33.6	851	33	871	33	866
33.62	818	33.02	849	33.02	843
33.64	856	33.04	910	33.04	855
33.66	827	33.06	884	33.06	830
33.68	771	33.08	922	33.08	848
33.7	838	33.1	870	33.1	856
33.72	853	33.12	880	33.12	815
33.74	858	33.14	854	33.14	842
33.76	872	33.16	862	33.16	878
33.78	879	33.18	855	33.18	895
33.8	818	33.2	867	33.2	932
33.82	828	33.22	845	33.22	842
33.84	901	33.24	818	33.24	873
33.86	818	33.26	857	33.26	831
33.88	836	33.28	881	33.28	803
33.9	839	33.3	883	33.3	852
33.92	866	33.32	886	33.32	841
33.94	823	33.34	887	33.34	853
33.96	830	33.36	856	33.36	847
33.98	809	33.38	872	33.38	859
34	812	33.4	859	33.4	855
34.02	815	33.42	833	33.42	864
34.04	858	33.44	848	33.44	855
34.06	791	33.46	874	33.46	835
34.08	831	33.48	848	33.48	854
34.1	834	33.5	820	33.5	852
34.12	834	33.52	827	33.52	878
34.14	844	33.54	835	33.54	843
34.16	809	33.56	900	33.56	812
34.18	854	33.58	861	33.58	861
34.2	801	33.6	869	33.6	805
34.22	809	33.62	864	33.62	819
34.24	825	33.64	863	33.64	844
34.26	791	33.66	895	33.66	841
34.28	820	33.68	847	33.68	846
34.3	809	33.7	836	33.7	831
34.32	830	33.72	901	33.72	838
34.34	857	33.74	845	33.74	856
34.36	802	33.76	850	33.76	827
34.38	825	33.78	863	33.78	875
34.4	839	33.8	840	33.8	837
34.42	833	33.82	823	33.82	797
34.44	777	33.84	833	33.84	828
34.46	773	33.86	810	33.86	842
34.48	810	33.88	854	33.88	858
34.5	853	33.9	870	33.9	801
34.52	777	33.92	882	33.92	787
34.54	798	33.94	846	33.94	848
34.56	826	33.96	829	33.96	857
34.58	810	33.98	819	33.98	841
34.6	839	34	821	34	804
34.62	845	34.02	848	34.02	806
34.64	785	34.04	836	34.04	809
34.66	817	34.06	789	34.06	841
34.68	824	34.08	818	34.08	818
34.7	809	34.1	854	34.1	800
34.72	833	34.12	824	34.12	783
34.74	780	34.14	789	34.14	804
34.76	833	34.16	771	34.16	801
34.78	867	34.18	787	34.18	802
34.8	824	34.2	835	34.2	829
34.82	824	34.22	814	34.22	831
34.84	841	34.24	815	34.24	755
34.86	857	34.26	833	34.26	824
34.88	817	34.28	838	34.28	796
34.9	837	34.3	809	34.3	833
34.92	816	34.32	847	34.32	817
34.94	814	34.34	785	34.34	831
34.96	872	34.36	799	34.36	788
34.98	805	34.38	825	34.38	809
35	814	34.4	801	34.4	832
35.02	803	34.42	800	34.42	861
35.04	792	34.44	800	34.44	771
35.06	785	34.46	798	34.46	769
35.08	850	34.48	797	34.48	786
35.1	855	34.5	837	34.5	852
35.12	786	34.52	782	34.52	798
35.14	798	34.54	787	34.54	821
35.16	816	34.56	837	34.56	817
35.18	807	34.58	829	34.58	812
35.2	858	34.6	815	34.6	809
35.22	869	34.62	848	34.62	795
35.24	799	34.64	797	34.64	854
35.26	842	34.66	820	34.66	835
35.28	877	34.68	820	34.68	778
35.3	802	34.7	810	34.7	843
35.32	790	34.72	814	34.72	780
35.34	817	34.74	807	34.74	789
35.36	816	34.76	749	34.76	783
35.38	814	34.78	790	34.78	814
35.4	838	34.8	824	34.8	784
35.42	779	34.82	829	34.82	790
35.44	839	34.84	783	34.84	798
35.46	771	34.86	798	34.86	791
35.48	793	34.88	760	34.88	779
35.5	877	34.9	782	34.9	755
35.52	871	34.92	770	34.92	835
35.54	764	34.94	790	34.94	778
35.56	813	34.96	774	34.96	823
35.58	828	34.98	772	34.98	803
35.6	776	35	830	35	801
35.62	809	35.02	784	35.02	795
35.64	868	35.04	806	35.04	814
35.66	827	35.06	787	35.06	829
35.68	786	35.08	740	35.08	827
35.7	821	35.1	783	35.1	784
35.72	806	35.12	769	35.12	809
35.74	832	35.14	775	35.14	803
35.76	816	35.16	834	35.16	796
35.78	857	35.18	779	35.18	807
35.8	792	35.2	727	35.2	818
35.82	808	35.22	798	35.22	739
35.84	817	35.24	771	35.24	774
35.86	847	35.26	817	35.26	758
35.88	821	35.28	805	35.28	786
35.9	822	35.3	836	35.3	766
35.92	803	35.32	843	35.32	760
35.94	790	35.34	806	35.34	765
35.96	820	35.36	747	35.36	736
35.98	809	35.38	801	35.38	764
36	787	35.4	809	35.4	811
36.02	800	35.42	802	35.42	827
36.04	831	35.44	800	35.44	809
36.06	751	35.46	780	35.46	780
36.08	836	35.48	764	35.48	782
36.1	829	35.5	796	35.5	811
36.12	853	35.52	843	35.52	802
36.14	830	35.54	753	35.54	736
36.16	815	35.56	814	35.56	791
36.18	842	35.58	768	35.58	776
36.2	806	35.6	779	35.6	781
36.22	787	35.62	780	35.62	798
36.24	814	35.64	787	35.64	761
36.26	837	35.66	772	35.66	757
36.28	819	35.68	782	35.68	762
36.3	825	35.7	733	35.7	774
36.32	784	35.72	745	35.72	805
36.34	784	35.74	744	35.74	770
36.36	817	35.76	766	35.76	729
36.38	774	35.78	759	35.78	785
36.4	861	35.8	786	35.8	772
36.42	832	35.82	764	35.82	780
36.44	852	35.84	799	35.84	736
36.46	821	35.86	794	35.86	771
36.48	862	35.88	760	35.88	775
36.5	777	35.9	813	35.9	772
36.52	841	35.92	760	35.92	774
36.54	819	35.94	767	35.94	767
36.56	854	35.96	775	35.96	745
36.58	816	35.98	799	35.98	785
36.6	820	36	788	36	773
36.62	798	36.02	783	36.02	771
36.64	849	36.04	779	36.04	802
36.66	834	36.06	832	36.06	809
36.68	851	36.08	764	36.08	766
36.7	819	36.1	728	36.1	790
36.72	808	36.12	799	36.12	777
36.74	808	36.14	726	36.14	773
36.76	839	36.16	796	36.16	781
36.78	810	36.18	776	36.18	741
36.8	864	36.2	753	36.2	755
36.82	902	36.22	783	36.22	765
36.84	867	36.24	774	36.24	734
36.86	846	36.26	802	36.26	745
36.88	873	36.28	813	36.28	754
36.9	867	36.3	784	36.3	793
36.92	936	36.32	762	36.32	817
36.94	859	36.34	715	36.34	784
36.96	785	36.36	769	36.36	787
36.98	828	36.38	791	36.38	774
37	854	36.4	739	36.4	761
37.02	883	36.42	797	36.42	729
37.04	852	36.44	738	36.44	793
37.06	861	36.46	833	36.46	748
37.08	854	36.48	766	36.48	727
37.1	857	36.5	766	36.5	796
37.12	833	36.52	798	36.52	785
37.14	860	36.54	799	36.54	813
37.16	868	36.56	794	36.56	802
37.18	890	36.58	765	36.58	830
37.2	858	36.6	744	36.6	800
37.22	921	36.62	756	36.62	739
37.24	845	36.64	760	36.64	762
37.26	839	36.66	767	36.66	750
37.28	889	36.68	786	36.68	766
37.3	875	36.7	740	36.7	774
37.32	859	36.72	796	36.72	806
37.34	913	36.74	797	36.74	738
37.36	977	36.76	737	36.76	826
37.38	907	36.78	753	36.78	760
37.4	909	36.8	758	36.8	805
37.42	882	36.82	777	36.82	784
37.44	930	36.84	716	36.84	775
37.46	901	36.86	762	36.86	754
37.48	877	36.88	753	36.88	744
37.5	852	36.9	808	36.9	770
37.52	889	36.92	751	36.92	791
37.54	982	36.94	760	36.94	717
37.56	858	36.96	786	36.96	784
37.58	887	36.98	814	36.98	785
37.6	863	37	773	37	772
37.62	933	37.02	791	37.02	824
37.64	894	37.04	825	37.04	789
37.66	929	37.06	761	37.06	786
37.68	919	37.08	741	37.08	790
37.7	889	37.1	800	37.1	757
37.72	893	37.12	799	37.12	853
37.74	898	37.14	771	37.14	768
37.76	911	37.16	777	37.16	825
37.78	956	37.18	830	37.18	790
37.8	942	37.2	768	37.2	791
37.82	986	37.22	790	37.22	790
37.84	939	37.24	765	37.24	791
37.86	965	37.26	852	37.26	796
37.88	903	37.28	751	37.28	841
37.9	936	37.3	837	37.3	797
37.92	952	37.32	784	37.32	772
37.94	923	37.34	790	37.34	801
37.96	924	37.36	818	37.36	796
37.98	944	37.38	834	37.38	763
38	938	37.4	797	37.4	793
38.02	945	37.42	767	37.42	825
38.04	969	37.44	820	37.44	794
38.06	936	37.46	819	37.46	775
38.08	950	37.48	807	37.48	832
38.1	970	37.5	829	37.5	777
38.12	1000	37.52	834	37.52	791
38.14	962	37.54	823	37.54	808
38.16	924	37.56	854	37.56	796
38.18	1023	37.58	896	37.58	776
38.2	984	37.6	848	37.6	822
38.22	970	37.62	815	37.62	772
38.24	984	37.64	824	37.64	813
38.26	982	37.66	821	37.66	765
38.28	1011	37.68	864	37.68	821
38.3	1002	37.7	839	37.7	820
38.32	984	37.72	832	37.72	818
38.34	1045	37.74	801	37.74	788
38.36	1015	37.76	848	37.76	799
38.38	970	37.78	833	37.78	802
38.4	1016	37.8	822	37.8	822
38.42	985	37.82	830	37.82	828
38.44	1041	37.84	885	37.84	804
38.46	1054	37.86	826	37.86	782
38.48	1067	37.88	869	37.88	833
38.5	1057	37.9	819	37.9	843
38.52	1032	37.92	854	37.92	820
38.54	1066	37.94	861	37.94	841
38.56	1056	37.96	909	37.96	785
38.58	1105	37.98	833	37.98	815
38.6	1038	38	834	38	797
38.62	1037	38.02	831	38.02	805
38.64	995	38.04	831	38.04	838
38.66	1017	38.06	827	38.06	839
38.68	1018	38.08	843	38.08	832
38.7	1059	38.1	839	38.1	802
38.72	1005	38.12	865	38.12	818
38.74	1029	38.14	840	38.14	819
38.76	1033	38.16	845	38.16	821
38.78	1037	38.18	897	38.18	843
38.8	1029	38.2	888	38.2	813
38.82	1120	38.22	824	38.22	856
38.84	1101	38.24	880	38.24	852
38.86	1085	38.26	899	38.26	837
38.88	1023	38.28	892	38.28	860
38.9	1087	38.3	880	38.3	788
38.92	1076	38.32	900	38.32	832
38.94	1021	38.34	892	38.34	808
38.96	1061	38.36	873	38.36	799
38.98	1098	38.38	909	38.38	845
39	1085	38.4	890	38.4	835
39.02	1129	38.42	910	38.42	843
39.04	1143	38.44	885	38.44	826
39.06	1134	38.46	878	38.46	863
39.08	1140	38.48	918	38.48	831
39.1	1114	38.5	932	38.5	851
39.12	1156	38.52	946	38.52	822
39.14	1123	38.54	889	38.54	812
39.16	1110	38.56	910	38.56	924
39.18	1107	38.58	1008	38.58	868
39.2	1092	38.6	908	38.6	814
39.22	1188	38.62	889	38.62	851
39.24	1171	38.64	950	38.64	869
39.26	1099	38.66	989	38.66	805
39.28	1140	38.68	946	38.68	814
39.3	1102	38.7	930	38.7	851
39.32	1095	38.72	930	38.72	911
39.34	1121	38.74	965	38.74	840
39.36	1115	38.76	929	38.76	849
39.38	1131	38.78	974	38.78	824
39.4	1147	38.8	953	38.8	817
39.42	1106	38.82	955	38.82	854
39.44	1076	38.84	976	38.84	835
39.46	1077	38.86	928	38.86	823
39.48	1060	38.88	941	38.88	817
39.5	1165	38.9	980	38.9	856
39.52	1158	38.92	999	38.92	904
39.54	1138	38.94	1009	38.94	863
39.56	1163	38.96	997	38.96	878
39.58	1134	38.98	961	38.98	830
39.6	1083	39	1004	39	837
39.62	1145	39.02	979	39.02	895
39.64	1107	39.04	966	39.04	819
39.66	1112	39.06	1022	39.06	857
39.68	1092	39.08	1000	39.08	880
39.7	1125	39.1	1013	39.1	850
39.72	1128	39.12	991	39.12	925
39.74	1078	39.14	993	39.14	865
39.76	1094	39.16	922	39.16	834
39.78	1113	39.18	1064	39.18	798
39.8	1117	39.2	1048	39.2	835
39.82	1086	39.22	957	39.22	870
39.84	1089	39.24	1009	39.24	843
39.86	1073	39.26	1042	39.26	900
39.88	1051	39.28	1011	39.28	917
39.9	1042	39.3	1021	39.3	911
39.92	1119	39.32	1063	39.32	868
39.94	1161	39.34	1043	39.34	873
39.96	1108	39.36	1084	39.36	859
39.98	1102	39.38	1036	39.38	865
40	1065	39.4	1083	39.4	870
40.02	1035	39.42	1049	39.42	827
40.04	1046	39.44	1082	39.44	907
40.06	1086	39.46	1051	39.46	789
40.08	1086	39.48	1070	39.48	834
40.1	1080	39.5	1033	39.5	887
40.12	1090	39.52	1127	39.52	858
40.14	1115	39.54	1120	39.54	849
40.16	1054	39.56	1123	39.56	881
40.18	1079	39.58	1031	39.58	826
40.2	1072	39.6	1072	39.6	839
40.22	1065	39.62	1106	39.62	784
40.24	1007	39.64	1018	39.64	864
40.26	1042	39.66	1086	39.66	868
40.28	1062	39.68	1143	39.68	861
40.3	1066	39.7	1143	39.7	863
40.32	1012	39.72	1054	39.72	876
40.34	1066	39.74	1131	39.74	822
40.36	939	39.76	1119	39.76	822
40.38	1042	39.78	1181	39.78	778
40.4	992	39.8	1094	39.8	835
40.42	1015	39.82	1156	39.82	854
40.44	1057	39.84	1133	39.84	854
40.46	1055	39.86	1063	39.86	799
40.48	1008	39.88	1094	39.88	854
40.5	1035	39.9	1091	39.9	852
40.52	1025	39.92	1144	39.92	842
40.54	1053	39.94	1096	39.94	854
40.56	981	39.96	1115	39.96	870
40.58	981	39.98	1143	39.98	827
40.6	973	40	1094	40	857
40.62	1005	40.02	1168	40.02	825
40.64	1046	40.04	1117	40.04	806
40.66	1011	40.06	1072	40.06	857
40.68	978	40.08	1139	40.08	872
40.7	950	40.1	1103	40.1	812
40.72	982	40.12	1100	40.12	815
40.74	986	40.14	1107	40.14	803
40.76	957	40.16	1078	40.16	831
40.78	955	40.18	1097	40.18	804
40.8	974	40.2	1029	40.2	821
40.82	967	40.22	1108	40.22	858
40.84	936	40.24	1069	40.24	793
40.86	940	40.26	1065	40.26	798
40.88	941	40.28	1082	40.28	834
40.9	918	40.3	1049	40.3	829
40.92	931	40.32	1102	40.32	805
40.94	905	40.34	1077	40.34	788
40.96	933	40.36	1089	40.36	769
40.98	962	40.38	1068	40.38	741
41	931	40.4	970	40.4	844
41.02	909	40.42	1066	40.42	792
41.04	983	40.44	1077	40.44	827
41.06	920	40.46	1081	40.46	822
41.08	890	40.48	1062	40.48	793
41.1	938	40.5	1090	40.5	808
41.12	936	40.52	1014	40.52	805
41.14	899	40.54	1031	40.54	767
41.16	891	40.56	1019	40.56	793
41.18	899	40.58	1010	40.58	808
41.2	866	40.6	1050	40.6	774
41.22	892	40.62	1015	40.62	803
41.24	883	40.64	1030	40.64	816
41.26	891	40.66	1001	40.66	771
41.28	884	40.68	1031	40.68	753
41.3	868	40.7	1013	40.7	750
41.32	902	40.72	991	40.72	754
41.34	915	40.74	1009	40.74	839
41.36	847	40.76	989	40.76	764
41.38	923	40.78	1002	40.78	777
41.4	881	40.8	982	40.8	803
41.42	849	40.82	926	40.82	710
41.44	851	40.84	1004	40.84	792
41.46	859	40.86	987	40.86	818
41.48	867	40.88	989	40.88	810
41.5	864	40.9	1035	40.9	843
41.52	841	40.92	1005	40.92	768
41.54	810	40.94	973	40.94	774
41.56	830	40.96	914	40.96	756
41.58	834	40.98	976	40.98	734
41.6	847	41	930	41	736
41.62	876	41.02	923	41.02	766
41.64	795	41.04	953	41.04	718
41.66	827	41.06	907	41.06	770
41.68	843	41.08	897	41.08	728
41.7	830	41.1	950	41.1	758
41.72	820	41.12	905	41.12	767
41.74	844	41.14	965	41.14	744
41.76	821	41.16	909	41.16	784
41.78	823	41.18	932	41.18	739
41.8	867	41.2	872	41.2	710
41.82	825	41.22	913	41.22	752
41.84	835	41.24	888	41.24	734
41.86	834	41.26	864	41.26	717
41.88	819	41.28	864	41.28	775
41.9	805	41.3	910	41.3	721
41.92	831	41.32	884	41.32	750
41.94	805	41.34	889	41.34	743
41.96	851	41.36	902	41.36	697
41.98	805	41.38	908	41.38	701
42	803	41.4	858	41.4	763
42.02	819	41.42	843	41.42	765
42.04	817	41.44	857	41.44	714
42.06	755	41.46	860	41.46	700
42.08	787	41.48	843	41.48	745
42.1	819	41.5	852	41.5	707
42.12	765	41.52	845	41.52	778
42.14	778	41.54	864	41.54	748
42.16	814	41.56	817	41.56	719
42.18	823	41.58	847	41.58	731
42.2	858	41.6	869	41.6	660
42.22	814	41.62	833	41.62	714
42.24	837	41.64	874	41.64	692
42.26	781	41.66	855	41.66	704
42.28	776	41.68	813	41.68	659
42.3	790	41.7	850	41.7	705
42.32	805	41.72	826	41.72	695
42.34	765	41.74	822	41.74	666
42.36	779	41.76	834	41.76	717
42.38	774	41.78	860	41.78	733
42.4	770	41.8	833	41.8	661
42.42	774	41.82	803	41.82	714
42.44	808	41.84	781	41.84	708
42.46	822	41.86	810	41.86	715
42.48	775	41.88	776	41.88	690
42.5	788	41.9	806	41.9	711
42.52	768	41.92	819	41.92	658
42.54	767	41.94	796	41.94	713
42.56	781	41.96	804	41.96	732
42.58	776	41.98	796	41.98	710
42.6	776	42	805	42	704
42.62	737	42.02	821	42.02	731
42.64	757	42.04	791	42.04	692
42.66	764	42.06	783	42.06	689
42.68	813	42.08	749	42.08	709
42.7	783	42.1	772	42.1	663
42.72	772	42.12	805	42.12	695
42.74	779	42.14	725	42.14	676
42.76	760	42.16	780	42.16	690
42.78	750	42.18	821	42.18	715
42.8	761	42.2	780	42.2	713
42.82	777	42.22	729	42.22	703
42.84	797	42.24	770	42.24	693
42.86	727	42.26	739	42.26	680
42.88	722	42.28	755	42.28	726
42.9	777	42.3	781	42.3	686
42.92	797	42.32	752	42.32	723
42.94	799	42.34	759	42.34	693
42.96	769	42.36	785	42.36	679
42.98	762	42.38	715	42.38	714
43	674	42.4	743	42.4	746
43.02	730	42.42	797	42.42	678
43.04	735	42.44	741	42.44	700
43.06	692	42.46	776	42.46	686
43.08	757	42.48	754	42.48	674
43.1	706	42.5	762	42.5	698
43.12	739	42.52	782	42.52	669
43.14	767	42.54	731	42.54	713
43.16	750	42.56	739	42.56	662
43.18	772	42.58	752	42.58	646
43.2	783	42.6	692	42.6	651
43.22	759	42.62	757	42.62	668
43.24	802	42.64	724	42.64	694
43.26	734	42.66	737	42.66	692
43.28	775	42.68	717	42.68	671
43.3	761	42.7	699	42.7	649
43.32	770	42.72	741	42.72	659
43.34	810	42.74	779	42.74	683
43.36	755	42.76	711	42.76	690
43.38	755	42.78	719	42.78	675
43.4	743	42.8	726	42.8	721
43.42	721	42.82	720	42.82	638
43.44	792	42.84	727	42.84	673
43.46	746	42.86	712	42.86	657
43.48	752	42.88	706	42.88	700
43.5	751	42.9	709	42.9	698
43.52	679	42.92	692	42.92	668
43.54	734	42.94	717	42.94	693
43.56	720	42.96	703	42.96	663
43.58	749	42.98	714	42.98	704
43.6	777	43	676	43	693
43.62	736	43.02	762	43.02	609
43.64	738	43.04	730	43.04	628
43.66	743	43.06	728	43.06	622
43.68	770	43.08	727	43.08	731
43.7	773	43.1	703	43.1	626
43.72	771	43.12	713	43.12	712
43.74	815	43.14	708	43.14	683
43.76	755	43.16	709	43.16	663
43.78	741	43.18	737	43.18	701
43.8	718	43.2	669	43.2	651
43.82	729	43.22	688	43.22	623
43.84	756	43.24	703	43.24	694
43.86	785	43.26	683	43.26	632
43.88	761	43.28	686	43.28	680
43.9	673	43.3	761	43.3	643
43.92	761	43.32	751	43.32	634
43.94	703	43.34	710	43.34	700
43.96	733	43.36	720	43.36	690
43.98	726	43.38	719	43.38	637
44	725	43.4	698	43.4	679
44.02	720	43.42	737	43.42	678
44.04	737	43.44	717	43.44	653
44.06	752	43.46	691	43.46	680
44.08	812	43.48	763	43.48	671
44.1	739	43.5	699	43.5	646
44.12	751	43.52	731	43.52	667
44.14	765	43.54	748	43.54	658
44.16	785	43.56	673	43.56	617
44.18	717	43.58	734	43.58	677
44.2	790	43.6	719	43.6	662
44.22	729	43.62	708	43.62	701
44.24	750	43.64	730	43.64	666
44.26	773	43.66	725	43.66	679
44.28	749	43.68	704	43.68	641
44.3	735	43.7	696	43.7	612
44.32	769	43.72	686	43.72	656
44.34	769	43.74	730	43.74	683
44.36	758	43.76	734	43.76	603
44.38	783	43.78	709	43.78	670
44.4	745	43.8	711	43.8	662
44.42	777	43.82	724	43.82	693
44.44	757	43.84	704	43.84	637
44.46	754	43.86	723	43.86	719
44.48	765	43.88	699	43.88	662
44.5	723	43.9	726	43.9	635
44.52	763	43.92	722	43.92	703
44.54	770	43.94	728	43.94	662
44.56	736	43.96	702	43.96	653
44.58	758	43.98	687	43.98	658
44.6	786	44	712	44	646
44.62	752	44.02	678	44.02	654
44.64	723	44.04	690	44.04	645
44.66	718	44.06	716	44.06	680
44.68	722	44.08	730	44.08	683
44.7	773	44.1	698	44.1	664
44.72	720	44.12	730	44.12	628
44.74	727	44.14	688	44.14	676
44.76	773	44.16	690	44.16	661
44.78	799	44.18	698	44.18	666
44.8	792	44.2	711	44.2	687
44.82	767	44.22	675	44.22	691
44.84	741	44.24	682	44.24	651
44.86	728	44.26	711	44.26	680
44.88	728	44.28	744	44.28	698
44.9	827	44.3	719	44.3	617
44.92	818	44.32	666	44.32	658
44.94	780	44.34	704	44.34	650
44.96	762	44.36	697	44.36	626
44.98	727	44.38	678	44.38	666
45	719	44.4	659	44.4	644
45.02	788	44.42	724	44.42	650
45.04	759	44.44	744	44.44	643
45.06	749	44.46	745	44.46	612
45.08	781	44.48	752	44.48	640
45.1	767	44.5	675	44.5	649
45.12	766	44.52	729	44.52	710
45.14	827	44.54	718	44.54	664
45.16	763	44.56	699	44.56	653
45.18	749	44.58	695	44.58	650
45.2	720	44.6	706	44.6	668
45.22	804	44.62	654	44.62	661
45.24	839	44.64	726	44.64	633
45.26	751	44.66	717	44.66	660
45.28	784	44.68	711	44.68	639
45.3	785	44.7	704	44.7	650
45.32	784	44.72	716	44.72	672
45.34	760	44.74	712	44.74	653
45.36	758	44.76	709	44.76	674
45.38	728	44.78	699	44.78	617
45.4	739	44.8	721	44.8	635
45.42	800	44.82	731	44.82	620
45.44	779	44.84	694	44.84	646
45.46	768	44.86	738	44.86	640
45.48	731	44.88	718	44.88	672
45.5	812	44.9	756	44.9	658
45.52	720	44.92	742	44.92	655
45.54	780	44.94	740	44.94	673
45.56	770	44.96	690	44.96	625
45.58	793	44.98	719	44.98	650
45.6	828	45	682	45	600
45.62	787	45.02	708	45.02	612
45.64	760	45.04	684	45.04	657
45.66	766	45.06	668	45.06	622
45.68	743	45.08	723	45.08	675
45.7	833	45.1	715	45.1	635
45.72	800	45.12	691	45.12	622
45.74	793	45.14	699	45.14	671
45.76	794	45.16	735	45.16	631
45.78	776	45.18	734	45.18	598
45.8	759	45.2	717	45.2	651
45.82	781	45.22	742	45.22	641
45.84	771	45.24	716	45.24	672
45.86	780	45.26	753	45.26	666
45.88	794	45.28	727	45.28	654
45.9	798	45.3	722	45.3	661
45.92	778	45.32	738	45.32	622
45.94	758	45.34	710	45.34	638
45.96	781	45.36	745	45.36	641
45.98	806	45.38	710	45.38	620
46	801	45.4	717	45.4	642
46.02	800	45.42	682	45.42	617
46.04	780	45.44	715	45.44	667
46.06	810	45.46	701	45.46	659
46.08	806	45.48	693	45.48	659
46.1	778	45.5	694	45.5	597
46.12	773	45.52	734	45.52	637
46.14	804	45.54	724	45.54	645
46.16	739	45.56	710	45.56	639
46.18	766	45.58	719	45.58	638
46.2	741	45.6	766	45.6	648
46.22	790	45.62	713	45.62	575
46.24	808	45.64	745	45.64	601
46.26	772	45.66	702	45.66	665
46.28	780	45.68	743	45.68	670
46.3	786	45.7	742	45.7	637
46.32	786	45.72	700	45.72	608
46.34	775	45.74	697	45.74	669
46.36	757	45.76	748	45.76	644
46.38	763	45.78	694	45.78	622
46.4	821	45.8	747	45.8	576
46.42	767	45.82	702	45.82	648
46.44	732	45.84	712	45.84	599
46.46	776	45.86	756	45.86	600
46.48	748	45.88	701	45.88	653
46.5	761	45.9	737	45.9	603
46.52	725	45.92	708	45.92	589
46.54	766	45.94	724	45.94	656
46.56	778	45.96	693	45.96	566
46.58	733	45.98	676	45.98	660
46.6	747	46	783	46	628
46.62	736	46.02	741	46.02	598
46.64	729	46.04	715	46.04	592
46.66	678	46.06	686	46.06	586
46.68	769	46.08	747	46.08	597
46.7	748	46.1	724	46.1	628
46.72	717	46.12	736	46.12	616
46.74	760	46.14	727	46.14	596
46.76	725	46.16	747	46.16	624
46.78	694	46.18	752	46.18	598
46.8	710	46.2	742	46.2	606
46.82	754	46.22	704	46.22	595
46.84	741	46.24	694	46.24	669
46.86	729	46.26	725	46.26	604
46.88	741	46.28	752	46.28	630
46.9	682	46.3	746	46.3	591
46.92	727	46.32	723	46.32	618
46.94	767	46.34	723	46.34	622
46.96	744	46.36	712	46.36	557
46.98	702	46.38	679	46.38	582
47	739	46.4	728	46.4	565
47.02	706	46.42	761	46.42	591
47.04	692	46.44	711	46.44	621
47.06	750	46.46	771	46.46	603
47.08	673	46.48	729	46.48	594
47.1	714	46.5	669	46.5	592
47.12	722	46.52	693	46.52	634
47.14	678	46.54	693	46.54	598
47.16	700	46.56	703	46.56	605
47.18	685	46.58	676	46.58	553
47.2	699	46.6	677	46.6	607
47.22	677	46.62	697	46.62	582
47.24	698	46.64	685	46.64	598
47.26	676	46.66	695	46.66	600
47.28	670	46.68	677	46.68	583
47.3	689	46.7	694	46.7	579
47.32	711	46.72	716	46.72	603
47.34	687	46.74	650	46.74	605
47.36	654	46.76	682	46.76	622
47.38	663	46.78	702	46.78	580
47.4	667	46.8	706	46.8	600
47.42	698	46.82	672	46.82	565
47.44	652	46.84	698	46.84	575
47.46	679	46.86	673	46.86	572
47.48	658	46.88	671	46.88	592
47.5	631	46.9	676	46.9	577
47.52	660	46.92	698	46.92	590
47.54	637	46.94	687	46.94	593
47.56	624	46.96	679	46.96	546
47.58	663	46.98	674	46.98	586
47.6	692	47	687	47	532
47.62	655	47.02	650	47.02	574
47.64	665	47.04	690	47.04	590
47.66	632	47.06	655	47.06	587
47.68	642	47.08	669	47.08	578
47.7	640	47.1	627	47.1	609
47.72	678	47.12	657	47.12	591
47.74	651	47.14	625	47.14	597
47.76	616	47.16	671	47.16	594
47.78	642	47.18	642	47.18	601
47.8	638	47.2	641	47.2	618
47.82	636	47.22	652	47.22	566
47.84	668	47.24	627	47.24	520
47.86	657	47.26	610	47.26	560
47.88	630	47.28	648	47.28	561
47.9	612	47.3	620	47.3	547
47.92	628	47.32	628	47.32	562
47.94	645	47.34	623	47.34	592
47.96	600	47.36	703	47.36	623
47.98	674	47.38	635	47.38	555
48	620	47.4	649	47.4	600
48.02	645	47.42	629	47.42	545
48.04	617	47.44	562	47.44	571
48.06	621	47.46	609	47.46	572
48.08	671	47.48	588	47.48	548
48.1	631	47.5	643	47.5	555
48.12	603	47.52	648	47.52	547
48.14	605	47.54	618	47.54	561
48.16	639	47.56	595	47.56	611
48.18	641	47.58	620	47.58	565
48.2	657	47.6	576	47.6	568
48.22	591	47.62	619	47.62	536
48.24	596	47.64	618	47.64	513
48.26	618	47.66	614	47.66	566
48.28	606	47.68	594	47.68	529
48.3	625	47.7	623	47.7	539
48.32	640	47.72	620	47.72	493
48.34	635	47.74	580	47.74	562
48.36	578	47.76	584	47.76	531
48.38	601	47.78	599	47.78	539
48.4	610	47.8	556	47.8	543
48.42	585	47.82	617	47.82	550
48.44	607	47.84	634	47.84	552
48.46	615	47.86	602	47.86	561
48.48	589	47.88	625	47.88	522
48.5	609	47.9	630	47.9	560
48.52	601	47.92	621	47.92	537
48.54	624	47.94	556	47.94	523
48.56	610	47.96	614	47.96	527
48.58	543	47.98	597	47.98	527
48.6	628	48	571	48	503
48.62	565	48.02	599	48.02	513
48.64	589	48.04	584	48.04	508
48.66	577	48.06	562	48.06	526
48.68	597	48.08	532	48.08	567
48.7	554	48.1	583	48.1	521
48.72	573	48.12	577	48.12	496
48.74	574	48.14	606	48.14	514
48.76	574	48.16	567	48.16	567
48.78	602	48.18	635	48.18	508
48.8	563	48.2	580	48.2	568
48.82	550	48.22	578	48.22	520
48.84	562	48.24	583	48.24	525
48.86	559	48.26	590	48.26	534
48.88	595	48.28	606	48.28	544
48.9	588	48.3	580	48.3	559
48.92	563	48.32	583	48.32	541
48.94	584	48.34	603	48.34	549
48.96	590	48.36	564	48.36	539
48.98	530	48.38	609	48.38	497
49	540	48.4	577	48.4	498
49.02	551	48.42	563	48.42	542
49.04	546	48.44	549	48.44	531
49.06	600	48.46	574	48.46	537
49.08	609	48.48	528	48.48	498
49.1	573	48.5	548	48.5	528
49.12	575	48.52	570	48.52	549
49.14	534	48.54	543	48.54	524
49.16	565	48.56	544	48.56	506
49.18	575	48.58	585	48.58	509
49.2	547	48.6	518	48.6	505
49.22	563	48.62	529	48.62	511
49.24	558	48.64	493	48.64	498
49.26	560	48.66	561	48.66	492
49.28	562	48.68	516	48.68	523
49.3	568	48.7	530	48.7	540
49.32	576	48.72	551	48.72	504
49.34	559	48.74	572	48.74	492
49.36	578	48.76	561	48.76	496
49.38	561	48.78	547	48.78	516
49.4	581	48.8	565	48.8	508
49.42	553	48.82	557	48.82	494
49.44	575	48.84	558	48.84	509
49.46	530	48.86	561	48.86	511
49.48	539	48.88	518	48.88	493
49.5	542	48.9	517	48.9	504
49.52	575	48.92	524	48.92	528
49.54	517	48.94	532	48.94	554
49.56	569	48.96	523	48.96	547
49.58	565	48.98	532	48.98	512
49.6	531	49	514	49	539
49.62	585	49.02	496	49.02	483
49.64	576	49.04	556	49.04	486
49.66	543	49.06	538	49.06	469
49.68	578	49.08	537	49.08	516
49.7	582	49.1	540	49.1	533
49.72	536	49.12	554	49.12	472
49.74	544	49.14	527	49.14	481
49.76	573	49.16	493	49.16	467
49.78	554	49.18	513	49.18	513
49.8	532	49.2	537	49.2	500
49.82	556	49.22	505	49.22	484
49.84	546	49.24	505	49.24	511
49.86	573	49.26	536	49.26	502
49.88	560	49.28	547	49.28	505
49.9	528	49.3	494	49.3	529
49.92	561	49.32	531	49.32	455
49.94	549	49.34	515	49.34	497
49.96	547	49.36	565	49.36	468
49.98	550	49.38	555	49.38	507
50	552	49.4	497	49.4	475
50.02	554	49.42	502	49.42	495
50.04	523	49.44	511	49.44	531
50.06	498	49.46	505	49.46	493
50.08	516	49.48	491	49.48	476
50.1	520	49.5	477	49.5	455
50.12	526	49.52	512	49.52	497
50.14	504	49.54	497	49.54	470
50.16	560	49.56	523	49.56	522
50.18	519	49.58	533	49.58	469
50.2	524	49.6	514	49.6	448
50.22	545	49.62	510	49.62	486
50.24	573	49.64	522	49.64	474
50.26	526	49.66	533	49.66	516
50.28	538	49.68	515	49.68	469
50.3	568	49.7	520	49.7	469
50.32	487	49.72	523	49.72	481
50.34	558	49.74	500	49.74	473
50.36	537	49.76	480	49.76	510
50.38	550	49.78	513	49.78	493
50.4	522	49.8	493	49.8	456
50.42	510	49.82	491	49.82	491
50.44	522	49.84	517	49.84	455
50.46	532	49.86	530	49.86	478
50.48	533	49.88	537	49.88	501
50.5	496	49.9	503	49.9	484
50.52	519	49.92	532	49.92	479
50.54	518	49.94	475	49.94	489
50.56	532	49.96	488	49.96	500
50.58	515	49.98	476	49.98	508
50.6	509	50	496	50	490
50.62	499	50.02	531	50.02	477
50.64	542	50.04	469	50.04	470
50.66	518	50.06	466	50.06	476
50.68	537	50.08	487	50.08	507
50.7	505	50.1	502	50.1	455
50.72	553	50.12	498	50.12	458
50.74	529	50.14	483	50.14	466
50.76	533	50.16	516	50.16	499
50.78	556	50.18	473	50.18	477
50.8	512	50.2	514	50.2	455
50.82	504	50.22	525	50.22	517
50.84	549	50.24	493	50.24	453
50.86	547	50.26	503	50.26	469
50.88	512	50.28	505	50.28	465
50.9	507	50.3	483	50.3	465
50.92	518	50.32	480	50.32	471
50.94	523	50.34	510	50.34	489
50.96	538	50.36	500	50.36	489
50.98	487	50.38	492	50.38	476
51	507	50.4	499	50.4	475
51.02	506	50.42	479	50.42	508
51.04	524	50.44	489	50.44	489
51.06	493	50.46	481	50.46	461
51.08	505	50.48	466	50.48	447
51.1	551	50.5	459	50.5	486
51.12	502	50.52	459	50.52	444
51.14	566	50.54	467	50.54	485
51.16	509	50.56	447	50.56	461
51.18	505	50.58	473	50.58	461
51.2	498	50.6	455	50.6	434
51.22	508	50.62	480	50.62	434
51.24	496	50.64	464	50.64	453
51.26	496	50.66	504	50.66	447
51.28	503	50.68	482	50.68	444
51.3	538	50.7	487	50.7	436
51.32	524	50.72	469	50.72	446
51.34	523	50.74	466	50.74	441
51.36	513	50.76	439	50.76	447
51.38	539	50.78	444	50.78	425
51.4	496	50.8	481	50.8	424
51.42	476	50.82	476	50.82	499
51.44	528	50.84	464	50.84	460
51.46	528	50.86	469	50.86	475
51.48	505	50.88	461	50.88	411
51.5	552	50.9	468	50.9	434
51.52	516	50.92	476	50.92	480
51.54	509	50.94	490	50.94	444
51.56	503	50.96	468	50.96	473
51.58	530	50.98	453	50.98	409
51.6	527	51	489	51	464
51.62	515	51.02	487	51.02	458
51.64	488	51.04	536	51.04	450
51.66	511	51.06	484	51.06	470
51.68	504	51.08	470	51.08	451
51.7	517	51.1	479	51.1	452
51.72	545	51.12	457	51.12	496
51.74	508	51.14	470	51.14	424
51.76	529	51.16	436	51.16	466
51.78	498	51.18	500	51.18	450
51.8	481	51.2	472	51.2	446
51.82	508	51.22	459	51.22	455
51.84	505	51.24	438	51.24	438
51.86	539	51.26	449	51.26	445
51.88	491	51.28	479	51.28	428
51.9	516	51.3	495	51.3	427
51.92	518	51.32	458	51.32	462
51.94	466	51.34	478	51.34	469
51.96	497	51.36	464	51.36	454
51.98	460	51.38	427	51.38	482
52	499	51.4	495	51.4	431
52.02	477	51.42	472	51.42	478
52.04	481	51.44	424	51.44	467
52.06	543	51.46	464	51.46	448
52.08	526	51.48	459	51.48	410
52.1	510	51.5	452	51.5	430
52.12	519	51.52	492	51.52	453
52.14	537	51.54	463	51.54	437
52.16	518	51.56	428	51.56	493
52.18	536	51.58	460	51.58	412
52.2	510	51.6	444	51.6	455
52.22	532	51.62	450	51.62	445
52.24	512	51.64	461	51.64	455
52.26	481	51.66	478	51.66	454
52.28	500	51.68	441	51.68	495
52.3	528	51.7	405	51.7	506
52.32	486	51.72	463	51.72	454
52.34	555	51.74	479	51.74	461
52.36	526	51.76	495	51.76	442
52.38	505	51.78	455	51.78	460
52.4	484	51.8	454	51.8	443
52.42	486	51.82	471	51.82	487
52.44	482	51.84	450	51.84	445
52.46	499	51.86	483	51.86	440
52.48	490	51.88	463	51.88	431
52.5	487	51.9	478	51.9	432
52.52	509	51.92	479	51.92	425
52.54	505	51.94	449	51.94	399
52.56	442	51.96	482	51.96	419
52.58	446	51.98	483	51.98	431
52.6	454	52	455	52	442
52.62	508	52.02	485	52.02	455
52.64	470	52.04	489	52.04	459
52.66	488	52.06	483	52.06	420
52.68	519	52.08	451	52.08	482
52.7	477	52.1	414	52.1	447
52.72	495	52.12	442	52.12	458
52.74	508	52.14	448	52.14	451
52.76	490	52.16	482	52.16	443
52.78	490	52.18	445	52.18	469
52.8	478	52.2	472	52.2	450
52.82	516	52.22	457	52.22	435
52.84	534	52.24	468	52.24	443
52.86	503	52.26	489	52.26	465
52.88	491	52.28	483	52.28	446
52.9	476	52.3	478	52.3	468
52.92	472	52.32	456	52.32	425
52.94	519	52.34	512	52.34	436
52.96	461	52.36	461	52.36	483
52.98	504	52.38	471	52.38	432
53	506	52.4	483	52.4	480
53.02	483	52.42	463	52.42	422
53.04	496	52.44	446	52.44	415
53.06	503	52.46	463	52.46	423
53.08	480	52.48	460	52.48	468
53.1	505	52.5	442	52.5	415
53.12	501	52.52	446	52.52	465
53.14	517	52.54	482	52.54	455
53.16	490	52.56	494	52.56	458
53.18	512	52.58	520	52.58	440
53.2	462	52.6	463	52.6	443
53.22	465	52.62	449	52.62	462
53.24	469	52.64	441	52.64	419
53.26	503	52.66	452	52.66	489
53.28	470	52.68	455	52.68	456
53.3	484	52.7	465	52.7	450
53.32	483	52.72	461	52.72	463
53.34	489	52.74	466	52.74	407
53.36	493	52.76	466	52.76	459
53.38	521	52.78	434	52.78	468
53.4	459	52.8	443	52.8	449
53.42	460	52.82	441	52.82	451
53.44	511	52.84	457	52.84	421
53.46	512	52.86	445	52.86	439
53.48	471	52.88	461	52.88	446
53.5	500	52.9	441	52.9	439
53.52	490	52.92	474	52.92	432
53.54	449	52.94	446	52.94	457
53.56	465	52.96	454	52.96	473
53.58	493	52.98	457	52.98	465
53.6	501	53	475	53	448
53.62	474	53.02	461	53.02	443
53.64	491	53.04	472	53.04	437
53.66	501	53.06	486	53.06	440
53.68	465	53.08	434	53.08	408
53.7	495	53.1	406	53.1	452
53.72	482	53.12	477	53.12	406
53.74	479	53.14	464	53.14	429
53.76	508	53.16	468	53.16	435
53.78	495	53.18	466	53.18	452
53.8	460	53.2	470	53.2	440
53.82	465	53.22	474	53.22	448
53.84	458	53.24	439	53.24	441
53.86	487	53.26	447	53.26	457
53.88	463	53.28	455	53.28	420
53.9	483	53.3	458	53.3	396
53.92	481	53.32	460	53.32	421
53.94	486	53.34	465	53.34	442
53.96	466	53.36	453	53.36	433
53.98	493	53.38	452	53.38	419
54	469	53.4	469	53.4	439
54.02	457	53.42	431	53.42	426
54.04	526	53.44	493	53.44	443
54.06	467	53.46	449	53.46	452
54.08	494	53.48	483	53.48	427
54.1	493	53.5	428	53.5	403
54.12	489	53.52	463	53.52	457
54.14	488	53.54	428	53.54	456
54.16	469	53.56	476	53.56	464
54.18	511	53.58	439	53.58	459
54.2	451	53.6	464	53.6	438
54.22	502	53.62	444	53.62	461
54.24	490	53.64	448	53.64	440
54.26	485	53.66	436	53.66	458
54.28	442	53.68	453	53.68	431
54.3	483	53.7	443	53.7	440
54.32	455	53.72	442	53.72	428
54.34	486	53.74	423	53.74	395
54.36	527	53.76	424	53.76	443
54.38	504	53.78	435	53.78	459
54.4	507	53.8	451	53.8	439
54.42	503	53.82	438	53.82	441
54.44	480	53.84	409	53.84	455
54.46	461	53.86	440	53.86	451
54.48	445	53.88	446	53.88	410
54.5	515	53.9	482	53.9	446
54.52	444	53.92	431	53.92	483
54.54	476	53.94	443	53.94	454
54.56	442	53.96	459	53.96	435
54.58	472	53.98	430	53.98	475
54.6	479	54	430	54	470
54.62	478	54.02	448	54.02	449
54.64	484	54.04	449	54.04	411
54.66	470	54.06	429	54.06	387
54.68	472	54.08	432	54.08	431
54.7	481	54.1	435	54.1	437
54.72	466	54.12	473	54.12	434
54.74	474	54.14	469	54.14	448
54.76	467	54.16	448	54.16	425
54.78	447	54.18	437	54.18	441
54.8	484	54.2	447	54.2	459
54.82	460	54.22	434	54.22	461
54.84	475	54.24	427	54.24	435
54.86	494	54.26	427	54.26	444
54.88	443	54.28	479	54.28	432
54.9	480	54.3	457	54.3	431
54.92	477	54.32	431	54.32	428
54.94	449	54.34	430	54.34	469
54.96	480	54.36	447	54.36	432
54.98	433	54.38	447	54.38	435
55	500	54.4	478	54.4	430
55.02	482	54.42	458	54.42	434
55.04	482	54.44	502	54.44	456
55.06	441	54.46	452	54.46	431
55.08	485	54.48	430	54.48	430
55.1	503	54.5	443	54.5	417
55.12	529	54.52	434	54.52	439
55.14	450	54.54	450	54.54	443
55.16	463	54.56	438	54.56	432
55.18	443	54.58	429	54.58	445
55.2	477	54.6	430	54.6	467
55.22	467	54.62	462	54.62	476
55.24	467	54.64	405	54.64	400
55.26	508	54.66	464	54.66	436
55.28	482	54.68	396	54.68	439
55.3	469	54.7	432	54.7	432
55.32	430	54.72	469	54.72	464
55.34	507	54.74	469	54.74	421
55.36	515	54.76	447	54.76	432
55.38	494	54.78	471	54.78	464
55.4	489	54.8	438	54.8	422
55.42	461	54.82	448	54.82	452
55.44	465	54.84	444	54.84	443
55.46	473	54.86	415	54.86	470
55.48	446	54.88	449	54.88	440
55.5	470	54.9	429	54.9	443
55.52	481	54.92	454	54.92	423
55.54	480	54.94	438	54.94	423
55.56	502	54.96	479	54.96	427
55.58	462	54.98	443	54.98	445
55.6	461	55	434	55	457
55.62	466	55.02	478	55.02	453
55.64	450	55.04	433	55.04	409
55.66	498	55.06	412	55.06	415
55.68	420	55.08	424	55.08	418
55.7	464	55.1	450	55.1	490
55.72	478	55.12	392	55.12	463
55.74	477	55.14	444	55.14	465
55.76	460	55.16	456	55.16	431
55.78	470	55.18	440	55.18	451
55.8	438	55.2	447	55.2	434
55.82	485	55.22	435	55.22	414
55.84	437	55.24	455	55.24	431
55.86	473	55.26	439	55.26	450
55.88	469	55.28	427	55.28	427
55.9	440	55.3	477	55.3	468
55.92	459	55.32	415	55.32	420
55.94	475	55.34	448	55.34	413
55.96	444	55.36	421	55.36	440
55.98	484	55.38	429	55.38	464
56	456	55.4	428	55.4	447
56.02	484	55.42	451	55.42	451
56.04	453	55.44	461	55.44	392
56.06	481	55.46	438	55.46	441
56.08	475	55.48	435	55.48	422
56.1	505	55.5	401	55.5	424
56.12	445	55.52	440	55.52	458
56.14	455	55.54	431	55.54	423
56.16	442	55.56	466	55.56	406
56.18	460	55.58	454	55.58	399
56.2	435	55.6	429	55.6	441
56.22	436	55.62	419	55.62	454
56.24	436	55.64	411	55.64	436
56.26	438	55.66	422	55.66	448
56.28	488	55.68	439	55.68	449
56.3	474	55.7	440	55.7	408
56.32	473	55.72	479	55.72	431
56.34	453	55.74	408	55.74	432
56.36	483	55.76	446	55.76	430
56.38	464	55.78	420	55.78	431
56.4	505	55.8	446	55.8	441
56.42	453	55.82	412	55.82	429
56.44	466	55.84	455	55.84	409
56.46	463	55.86	414	55.86	448
56.48	477	55.88	423	55.88	411
56.5	456	55.9	396	55.9	424
56.52	489	55.92	431	55.92	449
56.54	464	55.94	475	55.94	433
56.56	445	55.96	466	55.96	413
56.58	479	55.98	457	55.98	451
56.6	503	56	447	56	404
56.62	476	56.02	495	56.02	413
56.64	498	56.04	445	56.04	422
56.66	488	56.06	474	56.06	445
56.68	456	56.08	432	56.08	422
56.7	488	56.1	431	56.1	411
56.72	464	56.12	455	56.12	451
56.74	498	56.14	437	56.14	463
56.76	483	56.16	447	56.16	480
56.78	418	56.18	432	56.18	433
56.8	489	56.2	474	56.2	426
56.82	453	56.22	445	56.22	415
56.84	516	56.24	409	56.24	447
56.86	512	56.26	459	56.26	427
56.88	461	56.28	475	56.28	426
56.9	472	56.3	410	56.3	425
56.92	467	56.32	464	56.32	436
56.94	448	56.34	431	56.34	439
56.96	478	56.36	442	56.36	461
56.98	471	56.38	447	56.38	397
57	430	56.4	436	56.4	417
57.02	468	56.42	441	56.42	426
57.04	512	56.44	444	56.44	454
57.06	452	56.46	421	56.46	455
57.08	471	56.48	436	56.48	437
57.1	442	56.5	450	56.5	449
57.12	466	56.52	434	56.52	446
57.14	456	56.54	455	56.54	420
57.16	500	56.56	427	56.56	478
57.18	493	56.58	437	56.58	445
57.2	482	56.6	461	56.6	430
57.22	471	56.62	431	56.62	453
57.24	459	56.64	434	56.64	427
57.26	467	56.66	431	56.66	424
57.28	460	56.68	423	56.68	443
57.3	468	56.7	469	56.7	388
57.32	461	56.72	426	56.72	395
57.34	474	56.74	427	56.74	427
57.36	454	56.76	436	56.76	419
57.38	469	56.78	456	56.78	446
57.4	445	56.8	458	56.8	433
57.42	438	56.82	434	56.82	410
57.44	455	56.84	425	56.84	428
57.46	462	56.86	428	56.86	437
57.48	480	56.88	423	56.88	411
57.5	475	56.9	435	56.9	458
57.52	462	56.92	409	56.92	441
57.54	455	56.94	415	56.94	452
57.56	452	56.96	447	56.96	420
57.58	458	56.98	445	56.98	442
57.6	469	57	419	57	437
57.62	436	57.02	451	57.02	453
57.64	426	57.04	425	57.04	426
57.66	439	57.06	450	57.06	406
57.68	457	57.08	446	57.08	405
57.7	462	57.1	438	57.1	452
57.72	497	57.12	487	57.12	454
57.74	441	57.14	429	57.14	420
57.76	433	57.16	419	57.16	421
57.78	475	57.18	448	57.18	411
57.8	440	57.2	439	57.2	438
57.82	469	57.22	432	57.22	437
57.84	479	57.24	462	57.24	454
57.86	438	57.26	447	57.26	433
57.88	431	57.28	433	57.28	422
57.9	498	57.3	438	57.3	463
57.92	453	57.32	430	57.32	438
57.94	496	57.34	432	57.34	428
57.96	465	57.36	435	57.36	429
57.98	445	57.38	439	57.38	428
58	472	57.4	459	57.4	447
58.02	476	57.42	415	57.42	444
58.04	449	57.44	424	57.44	468
58.06	445	57.46	424	57.46	411
58.08	445	57.48	448	57.48	444
58.1	483	57.5	441	57.5	408
58.12	455	57.52	469	57.52	421
58.14	489	57.54	460	57.54	426
58.16	502	57.56	433	57.56	444
58.18	470	57.58	447	57.58	433
58.2	454	57.6	437	57.6	447
58.22	429	57.62	430	57.62	434
58.24	460	57.64	409	57.64	433
58.26	445	57.66	413	57.66	410
58.28	464	57.68	458	57.68	452
58.3	478	57.7	417	57.7	469
58.32	428	57.72	474	57.72	447
58.34	466	57.74	442	57.74	443
58.36	459	57.76	433	57.76	392
58.38	470	57.78	414	57.78	428
58.4	450	57.8	428	57.8	491
58.42	454	57.82	447	57.82	425
58.44	439	57.84	389	57.84	449
58.46	473	57.86	403	57.86	392
58.48	471	57.88	421	57.88	424
58.5	460	57.9	443	57.9	433
58.52	461	57.92	426	57.92	411
58.54	476	57.94	468	57.94	449
58.56	473	57.96	431	57.96	413
58.58	448	57.98	440	57.98	414
58.6	451	58	401	58	427
58.62	439	58.02	429	58.02	405
58.64	471	58.04	458	58.04	452
58.66	431	58.06	440	58.06	450
58.68	494	58.08	446	58.08	451
58.7	473	58.1	405	58.1	440
58.72	465	58.12	462	58.12	417
58.74	472	58.14	447	58.14	411
58.76	432	58.16	415	58.16	438
58.78	441	58.18	431	58.18	402
58.8	471	58.2	431	58.2	446
58.82	487	58.22	419	58.22	412
58.84	433	58.24	415	58.24	446
58.86	460	58.26	425	58.26	463
58.88	441	58.28	428	58.28	407
58.9	485	58.3	438	58.3	412
58.92	465	58.32	431	58.32	409
58.94	465	58.34	425	58.34	415
58.96	447	58.36	449	58.36	406
58.98	410	58.38	403	58.38	455
59	440	58.4	442	58.4	444
59.02	494	58.42	428	58.42	454
59.04	447	58.44	460	58.44	435
59.06	444	58.46	415	58.46	411
59.08	446	58.48	434	58.48	459
59.1	488	58.5	421	58.5	440
59.12	458	58.52	433	58.52	388
59.14	460	58.54	453	58.54	420
59.16	454	58.56	444	58.56	434
59.18	436	58.58	417	58.58	412
59.2	435	58.6	452	58.6	467
59.22	446	58.62	434	58.62	420
59.24	442	58.64	442	58.64	404
59.26	429	58.66	411	58.66	450
59.28	467	58.68	420	58.68	427
59.3	448	58.7	458	58.7	452
59.32	456	58.72	444	58.72	443
59.34	438	58.74	440	58.74	424
59.36	430	58.76	471	58.76	431
59.38	445	58.78	440	58.78	472
59.4	445	58.8	442	58.8	453
59.42	410	58.82	440	58.82	421
59.44	426	58.84	430	58.84	441
59.46	428	58.86	458	58.86	442
59.48	488	58.88	461	58.88	429
59.5	446	58.9	425	58.9	450
59.52	485	58.92	477	58.92	410
59.54	438	58.94	421	58.94	409
59.56	468	58.96	446	58.96	406
59.58	436	58.98	408	58.98	421
59.6	449	59	427	59	432
59.62	439	59.02	462	59.02	438
59.64	448	59.04	442	59.04	430
59.66	443	59.06	476	59.06	406
59.68	442	59.08	463	59.08	390
59.7	469	59.1	439	59.1	414
59.72	493	59.12	442	59.12	412
59.74	465	59.14	440	59.14	407
59.76	442	59.16	453	59.16	424
59.78	411	59.18	418	59.18	422
59.8	456	59.2	450	59.2	407
59.82	474	59.22	406	59.22	423
59.84	442	59.24	428	59.24	415
59.86	431	59.26	432	59.26	414
59.88	417	59.28	435	59.28	437
59.9	438	59.3	434	59.3	443
59.92	455	59.32	432	59.32	420
59.94	443	59.34	387	59.34	412
59.96	400	59.36	439	59.36	454
59.98	460	59.38	427	59.38	425
60	416	59.4	440	59.4	414
60.02	446	59.42	436	59.42	427
60.04	425	59.44	484	59.44	435
60.06	455	59.46	423	59.46	449
60.08	467	59.48	462	59.48	428
60.1	470	59.5	488	59.5	403
60.12	469	59.52	442	59.52	383
60.14	460	59.54	439	59.54	413
60.16	458	59.56	417	59.56	433
60.18	519	59.58	390	59.58	449
60.2	456	59.6	431	59.6	412
60.22	437	59.62	394	59.62	405
60.24	442	59.64	440	59.64	406
60.26	477	59.66	426	59.66	418
60.28	486	59.68	436	59.68	457
60.3	420	59.7	431	59.7	419
60.32	465	59.72	432	59.72	435
60.34	440	59.74	465	59.74	425
60.36	459	59.76	406	59.76	428
60.38	445	59.78	436	59.78	400
60.4	412	59.8	421	59.8	467
60.42	423	59.82	491	59.82	409
60.44	470	59.84	434	59.84	452
60.46	457	59.86	432	59.86	434
60.48	463	59.88	415	59.88	442
60.5	450	59.9	461	59.9	422
60.52	434	59.92	430	59.92	429
60.54	461	59.94	451	59.94	427
[truncated: 1,003 more rows]

## Sheet: Fig. 1e
	Pt foil		i-In-PR		PtO2		PR
x	y	x	y	x	y	x	y
11492.1	0.000183232	11490.9	-0.000219448	11404.4	0.00303	11365.1	0.00112
11493.4	0.000787823	11492.2	-0.000359909	11409.4	0.00211	11370.1	0.000915133
11494.8	0.000151862	11493.6	-0.000296595	11414.4	0.0027	11375.1	0.000690638
11496.1	-8.31744e-05	11495	-0.000238646	11419.4	0.00161	11380.1	0.000474901
11497.5	3.00107e-05	11496.4	-0.000200361	11424.4	0.000245765	11385.1	0.000312002
11498.9	-6.89095e-05	11497.8	-0.000301505	11429.7	0.00104	11390.1	0.000212069
11500.2	-0.000392847	11499.2	-0.000157762	11434.5	0.00203	11395.1	2.88202e-05
11501.6	-0.000274994	11500.5	-6.94339e-05	11439.3	0.000550466	11400.1	-9.7606e-05
11502.9	0.000125303	11501.9	0.000172618	11444.4	-0.000135943	11405.1	-0.000216093
11504.3	-0.000144605	11503.3	0.000409306	11449.4	-0.0014	11410.1	-0.000322131
11505.6	0.00011292	11504.7	0.00051729	11454.4	-0.00133	11415.1	-0.000374111
11507	0.000100067	11506.1	0.000655659	11459.4	-0.00156	11420.1	-0.000461309
11508.3	0.000266377	11507.4	0.00106	11464.4	-0.00301	11425.1	-0.000426344
11509.7	0.000579678	11508.8	0.00137	11469.6	-0.00090745	11430.1	-0.000469682
11511	0.000603284	11510.2	0.00175	11474.5	-0.00203	11435.1	-0.000458732
11512.4	0.000883326	11511.6	0.00196	11479.3	-0.0037	11440.1	-0.000388674
11513.8	0.00172	11512.9	0.00211	11484.5	-0.00303	11445.1	-0.000313138
11515.1	0.000429555	11514.3	0.00331	11489.4	1.29266e-05	11450.1	-0.000146927
11516.5	0.000601203	11515.7	0.00352	11494.3	-0.00262	11455.1	2.85713e-05
11517.8	0.00137	11517.1	0.00385	11499.4	-0.000533934	11460.1	0.000303126
11519.2	0.0017	11518.5	0.00452	11504.4	-0.00208	11465.1	0.000565312
11520.5	0.00252	11519.8	0.00461	11509.7	0.00137	11470.1	0.00106
11521.9	0.00258	11521.2	0.00561	11514.4	0.000176687	11475.1	0.00146
11523.2	0.00281	11522.6	0.0063	11519.4	0.00123	11480.1	0.00204
11524.6	0.00373	11524	0.00688	11524.4	0.0038	11485.1	0.00279
11526	0.00416	11525.4	0.00741	11529.4	0.00545	11490.1	0.00361
11527.3	0.0045	11526.7	0.00823	11534.4	0.01029	11495.1	0.00457
11528.7	0.0055	11528.1	0.00922	11539.4	0.01586	11500.1	0.0058
11530	0.00636	11529.5	0.01031	11544.5	0.03	11505.1	0.00735
11531.4	0.00753	11530.9	0.01141	11549.5	0.05096	11510.1	0.00934
11532.7	0.00904	11532.2	0.01245	11549.9	0.05197	11515.1	0.01175
11534.1	0.0107	11533.6	0.01365	11550.3	0.05283	11520.1	0.01479
11535.5	0.01234	11535	0.01529	11550.8	0.05672	11525.1	0.0187
11536.8	0.01289	11536.4	0.01716	11551.3	0.06041	11525.7	0.01918
11538.2	0.01438	11537.7	0.01922	11551.8	0.06576	11526.2	0.01968
11539.5	0.0164	11539.1	0.0209	11552.3	0.07011	11526.8	0.02041
11540.9	0.0182	11540.5	0.02332	11552.8	0.07499	11527.3	0.02083
11542.2	0.02092	11541.9	0.02589	11553.4	0.07893	11527.9	0.02145
11543.6	0.02327	11543.3	0.02917	11553.8	0.08551	11528.4	0.02197
11545	0.02654	11544.6	0.03275	11554.3	0.09364	11529	0.02261
11546.3	0.03103	11546	0.03707	11554.8	0.10147	11529.5	0.02325
11547.7	0.03578	11547.4	0.04231	11555.5	0.10681	11530.1	0.02394
11549	0.04181	11548.8	0.04776	11555.8	0.1143	11530.6	0.02477
11550.4	0.04848	11550.1	0.05471	11556.4	0.12103	11531.2	0.02548
11551.7	0.05894	11551.5	0.06357	11556.8	0.12954	11531.7	0.02608
11553.1	0.06862	11552.9	0.07421	11557.3	0.14271	11532.3	0.02696
11554.5	0.08225	11554.3	0.08817	11557.8	0.15732	11532.8	0.02772
11555.8	0.10132	11555.6	0.10629	11558.4	0.17386	11533.4	0.02855
11557.2	0.12749	11557	0.13109	11558.9	0.18974	11533.9	0.02939
11558.5	0.16485	11558.4	0.16541	11559.3	0.20647	11534.5	0.03038
11559.9	0.22074	11559.8	0.2165	11559.8	0.23319	11535	0.0313
11561.2	0.30961	11561.1	0.29534	11560.3	0.26731	11535.6	0.03228
11562.6	0.4575	11562.5	0.42258	11560.9	0.29781	11536.1	0.03329
11564	0.69755	11563.9	0.6258	11561.5	0.32573	11536.7	0.03439
11565.3	1.00856	11565.3	0.90447	11561.8	0.34597	11537.2	0.03549
11566.7	1.22194	11566.6	1.14775	11562.4	0.38493	11537.8	0.03655
11568	1.23472	11568	1.23692	11562.8	0.44206	11538.3	0.03771
11569.4	1.15581	11569.4	1.20001	11563.3	0.52596	11538.9	0.03903
11570.8	1.07728	11570.8	1.1241	11563.8	0.62737	11539.4	0.04043
11572.1	1.01864	11572.1	1.05567	11564.4	0.73313	11540	0.04172
11573.5	0.99764	11573.5	1.00551	11564.8	0.84391	11540.5	0.04323
11574.8	0.95805	11574.9	0.96853	11565.3	1.00283	11541.1	0.04479
11576.2	0.95002	11576.3	0.94657	11565.8	1.25675	11541.6	0.0463
11577.5	0.95538	11577.6	0.93745	11566.3	1.56316	11542.2	0.04795
11578.9	0.9718	11579	0.93966	11566.9	1.79776	11542.7	0.04963
11580.3	0.99038	11580.4	0.94719	11567.4	1.97799	11543.3	0.05149
11581.6	0.9979	11581.8	0.95359	11567.9	2.19206	11543.8	0.05354
11583	0.98742	11583.1	0.95351	11568.3	2.39928	11544.4	0.05562
11584.3	0.96434	11584.5	0.94668	11568.8	2.58074	11544.9	0.05795
11585.7	0.94801	11585.9	0.94009	11569.3	2.57787	11545.5	0.06031
11587.1	0.94354	11587.3	0.93668	11569.8	2.41579	11546	0.0627
11588.4	0.94496	11588.6	0.93837	11570.3	2.21867	11546.6	0.06527
11589.8	0.95334	11590	0.94554	11570.8	1.99596	11547.1	0.06817
11591.2	0.97174	11591.4	0.9569	11571.3	1.7299	11547.7	0.07115
11592.5	0.99944	11592.7	0.9727	11571.8	1.46386	11548.2	0.0743
11593.9	1.02807	11594.1	0.98842	11572.4	1.2702	11548.8	0.07766
11595.2	1.04524	11595.5	0.99889	11573	1.16132	11549.3	0.08131
11596.6	1.04158	11596.9	1.00243	11573.4	1.09647	11549.9	0.08545
11598	1.02286	11598.2	1.00079	11573.9	1.01424	11550.5	0.08976
11599.3	0.99546	11599.6	0.99727	11574.3	0.94065	11551	0.09425
11600.7	1.02904	11601	0.99328	11574.8	0.86311	11551.5	0.09928
11602	0.97413	11602.4	0.99054	11575.3	0.81301	11552.1	0.10462
11603.4	0.97618	11603.7	0.98894	11575.9	0.78188	11552.6	0.11053
11604.8	0.97392	11605.1	0.98795	11576.4	0.76354	11553.2	0.11687
11606.1	0.96788	11606.5	0.98685	11576.8	0.75023	11553.7	0.12389
11607.5	0.96	11607.9	0.98613	11577.3	0.74002	11554.3	0.1315
11608.9	0.9552	11609.2	0.98621	11577.8	0.73563	11554.8	0.14016
11610.2	0.95631	11610.6	0.98958	11578.4	0.7339	11555.4	0.1496
11611.6	0.96324	11612	0.9942	11579	0.73433	11555.9	0.16014
11612.9	0.97406	11613.3	1.00016	11579.3	0.73373	11556.5	0.17213
11614.3	0.98619	11614.7	1.00683	11579.9	0.73447	11557	0.18516
11615.7	0.99902	11616.1	1.0138	11580.3	0.73822	11557.6	0.20142
11617	1.01227	11617.5	1.02007	11580.8	0.74302	11558.2	0.21859
11618.4	1.02386	11618.8	1.02534	11581.3	0.74919	11558.7	0.23818
11619.8	1.03326	11620.2	1.02954	11581.9	0.75498	11559.3	0.26083
11621.1	1.03768	11621.6	1.03089	11582.3	0.76228	11559.8	0.2873
11622.5	1.03723	11623	1.0305	11582.8	0.76742	11560.4	0.31781
11623.9	1.03408	11624.3	1.02875	11583.3	0.77401	11560.9	0.35361
11625.2	1.02894	11625.7	1.02581	11583.9	0.77726	11561.5	0.39514
11626.6	1.02373	11627.1	1.02145	11584.4	0.77824	11562	0.44362
11628	1.01932	11628.5	1.01743	11584.9	0.77964	11562.5	0.4998
11629.3	1.01468	11629.8	1.01216	11585.4	0.77966	11563.1	0.56305
11630.7	1.01006	11631.2	1.00842	11585.8	0.78198	11563.6	0.63417
11632	1.00655	11632.6	1.00367	11586.3	0.78581	11564.2	0.711
11633.4	1.00396	11633.9	0.99926	11586.8	0.79416	11564.7	0.79113
11634.8	1.00142	11635.3	0.99519	11587.3	0.80481	11565.3	0.86722
11636.1	0.99867	11636.7	0.99139	11587.9	0.81536	11565.8	0.94539
11637.5	0.99379	11638.1	0.9874	11588.3	0.82816	11566.4	1.01647
11638.9	0.9886	11639.4	0.98341	11588.8	0.84497	11566.9	1.07772
11640.2	0.98278	11640.8	0.98035	11589.3	0.86414	11567.5	1.12633
11641.6	0.9764	11642.2	0.97761	11589.9	0.88075	11568	1.16125
11643	0.97094	11643.6	0.97501	11590.5	0.8929	11568.6	1.18077
11644.3	0.96629	11644.9	0.97267	11590.9	0.90022	11569.1	1.18722
11645.7	0.96234	11646.3	0.97104	11591.4	0.90613	11569.7	1.18274
11647.1	0.95937	11647.7	0.97001	11591.8	0.91419	11570.2	1.17049
11648.5	0.95785	11649	0.96974	11592.3	0.91975	11570.8	1.152
11649.8	0.95691	11650.4	0.96973	11592.8	0.92306	11571.3	1.13099
11651.2	0.95706	11651.8	0.97031	11593.4	0.92527	11571.9	1.10854
11652.6	0.95908	11653.2	0.97208	11593.8	0.92427	11572.4	1.08531
11653.9	0.96267	11654.5	0.97405	11594.3	0.92327	11573	1.06489
11655.3	0.96801	11655.9	0.97681	11594.8	0.92236	11573.5	1.04663
11656.7	0.97476	11657.3	0.97965	11595.3	0.92155	11574.1	1.03021
11658	0.98166	11658.7	0.98263	11595.9	0.92289	11574.6	1.01623
11659.4	0.98765	11660	0.98278	11596.5	0.92475	11575.2	1.00414
11660.8	0.99242	11661.4	0.98317	11596.9	0.92588	11575.7	0.99425
11662.1	0.99735	11662.8	0.98681	11597.4	0.9282	11576.3	0.9863
11663.5	1.00195	11664.1	0.99304	11597.8	0.93114	11576.8	0.97917
11664.9	1.00399	11665.5	0.99509	11598.3	0.93766	11577.4	0.97493
11666.2	1.00464	11666.9	0.99604	11598.8	0.94326	11577.9	0.9716
11667.6	1.00481	11668.3	0.99707	11599.4	0.94882	11578.5	0.97048
11669	1.00423	11669.6	0.99795	11599.8	0.95515	11579	0.97012
11670.4	1.00345	11671	0.99863	11600.3	0.96071	11579.6	0.97063
11671.7	1.00277	11672.4	0.99896	11600.8	0.96853	11580.1	0.97189
11673.1	1.00173	11673.8	0.99962	11601.4	0.97585	11580.7	0.97312
11674.5	1.00035	11675.1	1.00034	11601.9	0.98072	11581.2	0.97479
11675.9	0.99942	11676.5	1.00052	11602.4	0.98337	11581.8	0.97636
11677.2	0.9988	11677.9	1.0015	11602.9	0.98756	11582.3	0.97744
11678.6	0.99755	11679.3	1.00058	11603.3	0.99311	11582.9	0.97791
11680	0.998	11680.6	1.00083	11603.8	0.9996	11583.4	0.97727
11681.3	0.99917	11682	1.00268	11604.3	1.00882	11584	0.97701
11682.7	1.00008	11683.4	1.00308	11604.8	1.0154	11584.5	0.97574
11684.1	1.00199	11684.8	1.00378	11605.4	1.02298	11585.1	0.97479
11685.5	1.00432	11686.1	1.00414	11605.8	1.03	11585.6	0.97392
11686.8	1.00673	11687.5	1.00494	11606.3	1.03928	11586.2	0.97247
11688.2	1.00882	11688.9	1.0055	11606.8	1.04929	11586.7	0.97097
11689.6	1.00986	11690.3	1.00538	11607.4	1.062	11587.3	0.97069
11691	1.0106	11691.6	1.0052	11607.9	1.07042	11587.8	0.97018
11692.3	1.00981	11693	1.00516	11608.3	1.07789	11588.4	0.97005
11693.7	1.00835	11694.4	1.00395	11608.9	1.08599	11588.9	0.97088
11695.1	1.00564	11695.7	1.00352	11609.3	1.09664	11589.5	0.97214
11696.5	1.0025	11697.1	1.00235	11610.3	1.12561	11590	0.97372
11697.8	0.99852	11698.5	1.0012	11611.3	1.14935	11590.6	0.97595
11699.2	0.9937	11699.9	0.99953	11612.3	1.17381	11591.1	0.97855
11700.6	0.9883	11701.2	0.99754	11613.4	1.19492	11591.7	0.98194
11702	0.98292	11702.6	0.99544	11614.6	1.20345	11592.2	0.9849
11703.3	0.97802	11704	0.9935	11615.3	1.20569	11592.8	0.98935
11704.7	0.97361	11705.4	0.99196	11616.3	1.20361	11593.3	0.99256
11706.1	0.97011	11706.7	0.99054	11617.3	1.19141	11593.9	0.99623
11707.5	0.96791	11708.1	0.98872	11618.3	1.17258	11594.4	1.0001
11708.9	0.96688	11709.5	0.98715	11619.5	1.14664	11595	1.00266
11710.2	0.96694	11710.9	0.98755	11620.6	1.12802	11595.6	1.0055
11711.6	0.96808	11712.2	0.98699	11621.3	1.11172	11596.1	1.00774
11713	0.96997	11713.6	0.98673	11622.3	1.08445	11596.7	1.00927
11714.4	0.97208	11715	0.98708	11623.4	1.0658	11597.2	1.00998
11715.7	0.9751	11716.4	0.98775	11624.3	1.04407	11597.7	1.01081
11717.1	0.97857	11717.8	0.9886	11625.4	1.02443	11598.3	1.01095
11718.5	0.98169	11719.1	0.98901	11626.6	1.01078	11598.8	1.01022
11719.9	0.98526	11720.5	0.99009	11627.3	0.99803	11599.4	1.01021
11721.3	0.98854	11721.9	0.99105	11628.3	0.98311	11599.9	1.00978
11722.6	0.99187	11723.3	0.99215	11629.4	0.97192	11600.5	1.00946
11724	0.99447	11724.6	0.99333	11630.3	0.96065	11601	1.0086
11725.4	0.997	11726	0.99439	11631.4	0.95344	11601.6	1.00824
11726.8	0.99929	11727.4	0.99531	11632.5	0.94883	11602.1	1.00736
11728.2	1.00113	11728.8	0.99627	11633.3	0.94557	11602.7	1.00681
11729.6	1.00309	11730.1	0.99753	11634.3	0.94493	11603.3	1.00662
11730.9	1.00448	11731.5	0.99826	11635.3	0.94466	11603.8	1.00673
11732.3	1.00582	11732.9	0.99905	11636.3	0.94546	11604.4	1.00579
11733.7	1.00772	11734.3	0.99993	11637.5	0.94745	11604.9	1.00555
11735.1	1.00816	11735.6	1.00071	11638.4	0.94838	11605.4	1.00566
11736.5	1.00852	11737	1.00114	11639.3	0.95223	11606	1.00538
11737.8	1.00855	11738.4	1.00193	11640.4	0.95613	11606.5	1.00561
11739.2	1.00823	11739.8	1.0026	11641.3	0.95822	11607.1	1.00532
11740.6	1.00788	11741.2	1.00296	11642.3	0.96232	11607.6	1.00524
11742	1.0077	11742.5	1.00356	11643.6	0.96326	11608.2	1.0057
11743.4	1.00771	11743.9	1.00423	11644.3	0.96482	11608.8	1.00548
11744.8	1.00764	11745.3	1.00496	11645.3	0.96585	11609.3	1.00625
11746.2	1.0082	11746.7	1.0054	11646.4	0.96923	11609.9	1.00658
11747.5	1.00963	11748	1.00616	11647.4	0.96896	11610.4	1.00708
11748.9	1.0114	11749.4	1.00685	11648.3	0.96929	11611	1.00798
11750.3	1.01338	11750.8	1.00768	11649.6	0.97035	11611.5	1.00946
11751.7	1.01504	11752.2	1.00814	11650.3	0.97103	11612	1.01036
11753.1	1.01523	11753.6	1.00638	11651.3	0.97127	11612.6	1.01142
11754.5	1.01791	11754.9	1.00397	11652.4	0.97103	11613.2	1.01264
11755.9	1.02134	11756.3	1.00778	11653.3	0.97224	11613.7	1.01409
11757.3	1.02047	11757.7	1.01023	11654.3	0.97247	11614.3	1.01598
11758.6	1.01917	11759.1	1.00931	11655.7	0.97246	11614.8	1.0179
11760	1.01633	11760.5	1.00766	11656.3	0.97247	11615.4	1.01897
11761.4	1.01442	11761.8	1.00822	11657.3	0.97266	11615.9	1.02134
11762.8	1.00993	11763.2	1.008	11658.4	0.97223	11616.4	1.02271
11764.2	1.00529	11764.6	1.00669	11659.3	0.9736	11617	1.02405
11765.6	1.001	11766	1.00515	11660.4	0.97448	11617.6	1.0256
11767	0.99716	11767.4	1.00409	11661.7	0.97661	11618.1	1.02725
11768.4	0.99363	11768.7	1.00334	11662.3	0.97733	11618.7	1.02799
11769.8	0.9906	11770.1	1.00262	11663.3	0.97926	11619.2	1.02918
11771.1	0.98822	11771.5	1.00137	11664.4	0.98326	11619.8	1.03006
11772.5	0.98667	11772.9	1.00063	11665.3	0.98483	11620.3	1.03059
11773.9	0.98494	11774.3	0.99926	11666.4	0.98819	11620.9	1.03092
11775.3	0.98452	11775.6	0.99833	11667.7	0.99129	11621.4	1.0313
11776.7	0.98329	11777	0.99762	11668.3	0.99347	11622	1.03133
11778.1	0.98209	11778.4	0.9969	11669.3	0.99848	11622.5	1.03164
11779.5	0.98153	11779.8	0.99538	11670.4	1.00165	11623.1	1.03086
11780.9	0.98248	11781.2	0.99652	11671.3	1.00488	11623.6	1.03074
11782.3	0.98204	11782.5	0.99629	11672.4	1.01171	11624.2	1.03023
11783.7	0.9821	11783.9	0.99552	11673.6	1.01428	11624.7	1.0296
11785.1	0.98186	11785.3	0.99508	11674.3	1.01745	11625.3	1.02871
11786.5	0.98257	11786.7	0.99506	11675.3	1.02233	11625.8	1.02818
11787.9	0.98272	11788.1	0.99523	11676.3	1.02865	11626.4	1.02686
11789.3	0.983	11789.5	0.9952	11677.3	1.03091	11626.9	1.02562
11790.7	0.98364	11790.8	0.99524	11678.4	1.03697	11627.5	1.02461
11792.1	0.98439	11792.2	0.99587	11679.7	1.03988	11628	1.02292
11793.4	0.98411	11793.6	0.99582	11680.3	1.04371	11628.6	1.02201
11794.8	0.98695	11795	0.99612	11681.3	1.04737	11629.1	1.02007
11796.2	0.98759	11796.4	0.99734	11682.4	1.05003	11629.7	1.01915
11797.6	0.99021	11797.8	0.99797	11683.3	1.05078	11630.2	1.01792
11799	0.99116	11799.1	0.99861	11684.4	1.05239	11630.8	1.01636
11800.4	0.99241	11800.5	0.99729	11685.6	1.0534	11631.3	1.01471
11801.8	0.99638	11801.9	0.99752	11686.3	1.05446	11631.9	1.01306
11803.2	1.00108	11803.3	0.99954	11687.3	1.05014	11632.4	1.01179
11804.6	1.00362	11804.7	1.00214	11688.4	1.05145	11633	1.01105
11806	1.00692	11806.1	1.003	11689.3	1.04826	11633.5	1.00988
11807.4	1.00981	11807.4	1.00413	11690.5	1.04579	11634.1	1.00861
11808.8	1.01341	11808.8	1.00511	11691.6	1.0448	11634.6	1.00756
11810.2	1.01639	11810.2	1.00606	11692.3	1.04382	11635.2	1.00637
11811.6	1.01896	11811.6	1.00698	11693.3	1.0401	11635.7	1.00498
11813	1.02141	11813	1.00749	11694.4	1.03741	11636.3	1.0039
11814.4	1.02249	11814.4	1.00783	11695.3	1.03431	11636.8	1.00318
11815.8	1.02461	11815.8	1.00825	11696.4	1.02996	11637.4	1.00188
11817.2	1.02506	11817.1	1.00887	11697.6	1.02769	11637.9	1.00076
11818.6	1.02493	11818.5	1.00906	11698.3	1.02626	11638.5	1.0002
11820	1.02421	11819.9	1.0089	11699.3	1.02264	11639	0.99868
11821.4	1.02328	11821.3	1.00855	11700.4	1.01936	11639.6	0.99816
11822.9	1.0224	11822.7	1.00843	11701.3	1.01662	11640.1	0.99751
11824.3	1.02052	11824.1	1.00799	11702.4	1.01473	11640.7	0.99636
11825.7	1.01898	11825.5	1.00777	11703.6	1.01273	11641.2	0.99568
11827.1	1.01649	11826.9	1.00684	11704.3	1.00948	11641.8	0.99501
11828.5	1.01424	11828.2	1.006	11705.3	1.0077	11642.3	0.99386
11829.9	1.0113	11829.6	1.0057	11706.3	1.00521	11642.9	0.99345
11831.3	1.00751	11831	1.00442	11707.3	1.0028	11643.4	0.99231
11832.7	1.00524	11832.4	1.00372	11708.4	1.00231	11644	0.99182
11834.1	1.00097	11833.8	1.00331	11709.6	1.00221	11644.5	0.99121
11835.5	0.99752	11835.2	1.00177	11710.3	0.99911	11645.1	0.99072
11836.9	0.9948	11836.6	1.00113	11711.3	0.99738	11647.2	0.98898
11838.3	0.99256	11838	1.00041	11712.4	0.99777	11649.3	0.98824
11839.7	0.98933	11839.4	0.99936	11713.3	0.99527	11651.5	0.98935
11841.1	0.98765	11840.8	0.99849	11714.4	0.99372	11653.7	0.99015
11842.5	0.98649	11842.1	0.99776	11715.6	0.99343	11655.9	0.99299
11844	0.98579	11843.5	0.99733	11716.3	0.99105	11658.2	0.99685
11845.4	0.98538	11844.9	0.99683	11717.3	0.98851	11660.4	0.99986
11846.8	0.98575	11846.3	0.99674	11718.4	0.98936	11662.7	1.00358
11848.2	0.98697	11847.7	0.99626	11719.3	0.98788	11665.1	1.00593
11849.6	0.98724	11849.1	0.99612	11721.7	0.98507	11667.4	1.00801
11851	0.98791	11850.5	0.99559	11723.3	0.98147	11669.8	1.00975
11852.4	0.98985	11851.9	0.99581	11725.3	0.97923	11672.2	1.01125
11853.8	0.98974	11853.3	0.99518	11727.7	0.97685	11674.6	1.01205
11855.2	0.99248	11854.7	0.99583	11729.3	0.97617	11677.1	1.01318
11856.7	0.99297	11856.1	0.99592	11731.3	0.97645	11679.6	1.01364
11858.1	0.99339	11857.5	0.99581	11733.7	0.97668	11682.1	1.01478
11859.5	0.99333	11858.8	0.99553	11735.3	0.97905	11684.7	1.01678
11860.9	0.99293	11860.2	0.99569	11737.3	0.97989	11687.2	1.0175
11862.3	0.99165	11861.6	0.99578	11739.7	0.98168	11689.8	1.01816
11863.7	0.99072	11863	0.99525	11741.3	0.98548	11692.5	1.01845
11865.1	0.99057	11864.4	0.99541	11743.3	0.98748	11695.1	1.01748
11866.6	0.98936	11865.8	0.99569	11745.7	0.99039	11697.8	1.01607
11868	0.98927	11867.2	0.99565	11747.3	0.99259	11700.5	1.01448
11869.4	0.98908	11868.6	0.99591	11749.3	0.99678	11703.3	1.0113
11870.8	0.9884	11870	0.99599	11751.7	0.99911	11706	1.00902
11872.2	0.98634	11871.4	0.99469	11753.3	1.00261	11708.8	1.00694
11873.7	0.98947	11872.8	0.99284	11755.3	1.00616	11711.6	1.0066
11875.1	0.99433	11874.2	0.9943	11757.7	1.01179	11714.5	1.00697
11876.5	0.9961	11875.6	0.99758	11759.3	1.0159	11717.4	1.00711
11877.9	0.99513	11877	0.99795	11761.3	1.01938	11720.3	1.0089
11879.3	0.99895	11878.4	0.99809	11763.7	1.02356	11723.2	1.01068
11880.8	0.99995	11879.8	0.99903	11765.3	1.027	11726.2	1.01239
11882.2	1.00248	11881.2	0.99981	11767.3	1.02796	11729.2	1.01483
11883.6	1.00338	11882.6	1.00027	11769.7	1.03009	11732.2	1.01561
11885	1.00587	11884	0.9997	11771.3	1.03042	11735.2	1.01778
11886.4	1.0075	11885.4	1.00126	11773.3	1.03048	11738.3	1.01938
11887.9	1.00912	11886.8	1.00185	11775.6	1.03024	11741.4	1.02103
11889.3	1.01088	11888.2	1.00227	11777.3	1.02812	11744.5	1.0224
11890.7	1.01268	11889.6	1.00262	11779.3	1.02561	11747.7	1.0236
11892.1	1.01446	11891	1.00304	11781.6	1.02124	11750.8	1.0248
11893.6	1.01666	11892.4	1.00321	11783.3	1.01811	11754	1.02641
11895	1.01662	11893.8	1.00312	11785.3	1.01465	11757.3	1.02722
11896.4	1.01807	11895.2	1.00301	11787.6	1.01225	11760.5	1.02741
11897.8	1.01654	11896.6	1.00333	11789.3	1.0093	11763.8	1.02714
11899.3	1.01675	11898	1.00175	11791.3	1.00774	11767.1	1.02606
11900.7	1.01943	11899.4	1.00295	11793.5	1.00615	11770.5	1.02457
11902.1	1.01689	11900.8	1.00387	11795.3	1.00466	11773.9	1.02335
11903.5	1.0154	11902.2	1.00362	11797.3	1.00294	11777.2	1.02267
11905	1.01261	11903.6	1.00318	11799.4	1.00182	11780.7	1.02183
11906.4	1.01055	11905	1.00267	11801.3	1.00211	11784.1	1.02192
11907.8	1.00824	11906.4	1.00219	11803.3	0.99896	11787.6	1.02161
11909.3	1.00602	11907.8	1.00187	11805.4	0.99823	11791.1	1.02212
11910.7	1.00265	11909.2	1.00142	11807.3	0.99941	11794.6	1.02219
11912.1	1.00063	11910.6	1.00068	11809.3	0.99883	11798.2	1.02364
11913.5	0.99815	11912	1.00037	11811.4	0.99724	11801.8	1.02543
11915	0.99604	11913.4	0.99959	11813.3	0.99947	11805.4	1.02731
11916.4	0.99373	11914.8	0.99904	11815.3	0.99915	11809.1	1.02928
11917.8	0.99227	11916.2	0.99877	11817.5	0.99973	11812.7	1.03158
11919.3	0.99062	11917.6	0.99838	11819.3	1.00104	11816.4	1.03215
11920.7	0.99057	11919	0.99786	11822.3	1.00162	11820.2	1.03277
11922.1	0.99084	11920.4	0.99783	11825.5	1.00599	11823.9	1.03335
11923.6	0.98958	11921.8	0.99773	11828.3	1.00399	11827.7	1.03302
11925	0.98469	11923.2	0.99562	11831.6	1.00562	11831.5	1.03232
11926.4	0.99082	11924.6	0.99275	11834.2	1.00456	11835.4	1.03119
11927.9	0.99533	11926	0.99727	11837.6	1.00263	11839.2	1.03097
11929.3	0.98844	11927.5	0.99732	11840.3	1.00065	11843.1	1.02996
11930.7	0.986	11928.9	0.99281	11843.5	0.99661	11847	1.02998
11932.2	0.99104	11930.3	0.98969	11846.3	0.99346	11851	1.02905
11933.6	0.99945	11931.7	0.99372	11849.6	0.99037	11854.9	1.02941
11935.1	0.99636	11933.1	0.99663	11852.3	0.98851	11858.9	1.0298
11936.5	0.99426	11934.5	0.99686	11855.5	0.9892	11863	1.03022
11937.9	0.99631	11935.9	0.99681	11858.3	0.98903	11867	1.03049
11939.4	0.99544	11937.3	0.99737	11861.5	0.98997	11871.1	1.03099
11940.8	0.99637	11938.7	0.99708	11864.3	0.99295	11875.2	1.0318
11942.3	0.99712	11940.1	0.99755	11867.5	0.99527	11879.4	1.03361
11943.7	0.99666	11941.5	0.99763	11870.3	0.99725	11883.5	1.03451
11945.1	0.99451	11943	0.99698	11873.5	0.99959	11887.7	1.03547
11946.6	0.99569	11944.4	0.99498	11876.4	1.00174	11891.9	1.03714
11948	0.99964	11945.8	0.99633	11879.5	1.00293	11896.2	1.03857
11949.5	0.99705	11947.2	0.99734	11882.4	1.00435	11900.5	1.03985
11950.9	0.99661	11948.6	0.99755	11885.4	1.00671	11904.8	1.04006
11952.4	0.99529	11950	0.99757	11888.4	1.00798	11909.1	1.03973
11953.8	0.99522	11951.4	0.99764	11891.4	1.00954	11913.5	1.03976
11955.2	0.99433	11952.8	0.99776	11894.4	1.01098	11917.8	1.03969
11956.7	0.99405	11954.3	0.99783	11897.4	1.01233	11922.2	1.03823
11958.1	0.99376	11955.7	0.99784	11900.4	1.01396	11926.7	1.0377
11959.6	0.99394	11957.1	0.99776	11903.5	1.01414	11931.2	1.03816
11961	0.9932	11958.5	0.99735	11906.4	1.01327	11935.7	1.0377
11962.5	0.99572	11959.9	0.99684	11909.5	1.01267	11940.2	1.0381
11963.9	0.99695	11961.3	0.99798	11912.4	1.01006	11944.7	1.03883
11965.4	0.99817	11962.7	0.99821	11915.5	1.00714	11949.3	1.03793
11966.8	0.99928	11964.2	0.99884	11918.4	1.004	11953.9	1.03865
11968.3	1.00044	11965.6	0.99902	11921.5	1.00046	11958.5	1.03886
11969.7	1.00074	11967	0.99905	11924.4	0.99916	11963.2	1.03928
11971.2	1.0028	11968.4	0.99955	11927.4	0.99454	11967.9	1.04051
11972.6	1.00433	11969.8	0.99944	11930.5	0.99401	11972.6	1.04097
11974.1	1.005	11971.3	1.00007	11933.3	0.99203	11977.4	1.04169
11975.5	1.00586	11972.7	1.00072	11936.6	0.99111	11982.1	1.04224
11977	1.00637	11974.1	1.00071	11939.2	0.99192	11986.9	1.04267
11978.4	1.00692	11975.5	1.00055	11942.6	0.99106	11991.7	1.0429
11979.9	1.00871	11976.9	1.00174	11945.3	0.99145	11996.6	1.0433
11981.3	1.00824	11978.4	1.00197	11948.6	0.99253	12001.5	1.0431
11982.8	1.0095	11979.8	1.00224	11951.3	0.99199	12006.4	1.04482
11984.2	1.00888	11981.2	1.00269	11954.5	0.99333	12011.3	1.04454
11985.7	1.00816	11982.6	1.0024	11957.3	0.99474	12016.3	1.04408
11987.2	1.00904	11984	1.00119	11960.5	0.9954	12021.3	1.0441
11988.6	1.01079	11985.5	1.00282	11963.4	0.99582	12026.3	1.04332
11990.1	1.01014	11986.9	1.0028	11966.5	0.99705	12031.3	1.04405
11991.5	1.01073	11988.3	1.00298	11969.4	0.9983	12036.4	1.04326
11993	1.00949	11989.7	1.0029	11973.4	0.9987	12041.5	1.0435
11994.4	1.0108	11991.1	1.00313	11977.4	1.00012	12046.6	1.04378
11995.9	1.0106	11992.6	1.00303	11981.5	0.99992	12051.8	1.04465
11997.4	1.01052	11994	1.00366	11985.4	1.00112	12057	1.04529
11998.8	1.0097	11995.4	1.00351	11989.2	0.99907	12062.2	1.04685
12000.3	1.00927	11996.8	1.00368	11993.5	0.99675	12067.4	1.04799
12001.8	1.00874	11998.3	1.00366	11997.4	0.99617	12072.7	1.04861
12003.2	1.00718	11999.7	1.00358	12001.3	0.99295	12078	1.04856
12004.7	1.00638	12001.1	1.00322	12005.4	0.99363	12083.3	1.05009
12006.1	1.00485	12002.6	1.00315	12009.5	0.99224	12088.6	1.0507
12007.6	1.00349	12004	1.00279	12013.4	0.99315	12094	1.04912
12009.1	1.00208	12005.4	1.00247	12017.4	0.99358	12099.4	1.04993
12010.5	1.00045	12006.8	1.00224	12021.4	0.99299	12104.8	1.04977
12012	0.99973	12008.3	1.00213	12025.5	0.99611	12110.3	1.04891
12013.5	0.99768	12009.7	1.00214	12029.4	0.99727	12115.8	1.04889
12014.9	0.99524	12011.1	1.00164	12033.2	0.99668	12121.3	1.04883
12016.4	0.99431	12012.6	1.00054	12037.4	0.99989	12126.8	1.04789
12017.9	0.99396	12014	1.001	12041.4	0.99994	12132.4	1.0477
12019.3	0.99242	12015.4	1.00094	12045.3	1.0028	12138	1.04793
12020.8	0.99102	12016.8	1.00072	12049.4	1.00366	12143.6	1.04851
12022.3	0.99046	12018.3	1.00009	12053.5	1.00299	12149.2	1.04933
12023.7	0.99062	12019.7	1.00025	12057.4	1.00424	12154.9	1.04958
12025.2	0.99025	12021.1	0.99992	12061.5	1.00446	12160.6	1.05052
12026.7	0.99039	12022.6	0.99969	12065.2	1.00324	12166.3	1.05085
12028.2	0.98956	12024	0.99953	12069.5	1.00317	12172.1	1.05155
12029.6	0.99081	12025.4	0.99924	12073.4	1.00272	12177.9	1.0522
12031.1	0.99052	12026.9	0.99913	12077.3	0.99989	12183.7	1.05395
12032.6	0.99158	12028.3	0.99898	12081.4	0.99694	12189.5	1.05477
12034.1	0.99213	12029.7	0.99928	12085.6	0.99516	12195.4	1.05532
12035.5	0.99182	12031.2	0.99955	12089.4	0.994	12201.3	1.05557
12037	0.99244	12032.6	0.999	12093.5	0.99338	12207.2	1.05565
12038.5	0.99302	12034	0.99911	12097.2	0.99265	12213.2	1.05583
12040	0.99385	12035.5	0.99928	12101.5	0.99057	12219.1	1.05648
12041.4	0.99491	12036.9	0.9998	12105.4	0.9905	12225.2	1.05624
12042.9	0.99441	12038.4	0.99985	12109.3	0.99154	12231.2	1.05635
12044.4	0.99521	12039.8	0.99959	12113.4	0.9905	12237.3	1.05671
12045.9	0.99602	12041.2	0.99966	12117.5	0.99098	12243.3	1.05714
12047.3	0.99732	12042.7	0.99954	12121.4	0.99203	12249.4	1.05794
12048.8	0.99841	12044.1	1.00003	12125.5	0.99285	12255.6	1.05703
12050.3	0.99928	12045.6	1.00066	12129.2	0.99351	12261.8	1.05629
12051.8	0.99922	12047	1.00071	12133.5	0.99416	12268	1.05689
12053.3	0.99984	12048.4	0.99908	12137.4	0.99743	12274.2	1.05802
12054.8	0.99848	12049.9	1.00043	12141.3	0.99877	12280.4	1.05783
12056.2	1.00016	12051.3	1.00092	12145.4	1.00129	12286.7	1.05818
12057.7	1.0031	12052.8	1.00135	12149.5	1.00182	12293	1.05911
12059.2	0.99909	12054.2	1.00144	12153.4	1.00361	12299.4	1.05999
12060.7	0.99795	12055.6	0.99712	12157.5	1.00527	12305.7	1.06106
12062.2	1.00096	12057.1	0.99551	12161.2	1.00423	12312.1	1.06255
12063.7	1.00398	12058.5	0.99545	12165.4	1.00511	12318.5	1.064
12065.1	1.00729	12060	0.99662	12169.4	1.00417	12325	1.0647
12066.6	1.011	12061.4	1.00073	12174.3	1.00118	12331.4	1.06611
12068.1	1.00641	12062.9	1.00199	12179.5	1.0005	12337.9	1.06533
12069.6	1.00093	12064.3	1.00117	12184.3	0.99978	12344.4	1.06466
12071.1	1.0049	12065.8	0.99883	12189.4	0.99853	12351	1.06552
12072.6	1.00829	12067.2	1.00233	12194.3	0.99683	12357.6	1.06602
12074.1	1.00516	12068.7	1.00288	12199.6	0.99778	12364.2	1.06607
12075.6	1.00331	12070.1	1.00157	12204.3	0.99826
12077.1	1.00677	12071.5	1.00289	12209.5	0.99901
				12214.5	0.9998
				12219.4	1.00035
				12224.4	1.00202
				12229.5	1.00294
				12234.7	1.0032
				12239.3	1.00508
				12244.4	1.00557
				12249.4	1.00747
				12254.6	1.00906
				12259.3	1.00961
				12264.5	1.01007
				12269.3	1.01067
				12274.5	1.00971
				12279.2	1.00962
				12284.6	1.00699
				12289.3	1.00624
				12294.4	1.00489
				12299.3	1.00361
				12304.6	1.00415
				12309.3	1.00578
				12314.5	1.00464
				12319.3	1.00558
				12324.6	1.00699
				12329.3	1.00811
				12334.4	1.00864
				12339.3	1.01102
				12344.6	1.01285
				12349.3	1.01483
				12354.4	1.01636
				12359.3	1.01799
				12364.6	1.01954
				12369.3	1.02085

## Sheet: Fig. 1f
	Pt foil		i-In-PR		PtO2		PR
x	y	x	y	x	y	x	y
0.18408	0.04613	0.18408	0.04371	0.18408	0.06827	0	0.02872
0.21476	0.04481	0.21476	0.04165	0.21476	0.06441	0.03068	0.0289
0.24544	0.0452	0.24544	0.04094	0.24544	0.05792	0.06136	0.02939
0.27612	0.04733	0.27612	0.04179	0.27612	0.05045	0.09204	0.03009
0.3068	0.05082	0.3068	0.04407	0.3068	0.04483	0.12272	0.03085
0.33748	0.05502	0.33748	0.04735	0.33748	0.04436	0.1534	0.03149
0.36816	0.05928	0.36816	0.05108	0.36816	0.04993	0.18408	0.03186
0.39884	0.06303	0.39884	0.05471	0.39884	0.05898	0.21476	0.03184
0.42951	0.06586	0.42951	0.05781	0.42951	0.06827	0.24544	0.03133
0.46019	0.06748	0.46019	0.06004	0.46019	0.07544	0.27612	0.03032
0.49087	0.06772	0.49087	0.06118	0.49087	0.07906	0.3068	0.02881
0.52155	0.06657	0.52155	0.0611	0.52155	0.07842	0.33748	0.02692
0.55223	0.06417	0.55223	0.05976	0.55223	0.07365	0.36816	0.02486
0.58291	0.06084	0.58291	0.05727	0.58291	0.06582	0.39884	0.02304
0.61359	0.05709	0.61359	0.05389	0.61359	0.05749	0.42951	0.022
0.64427	0.05367	0.64427	0.05008	0.64427	0.0531	0.46019	0.02235
0.67495	0.05146	0.67495	0.0466	0.67495	0.05693	0.49087	0.02446
0.70563	0.0513	0.70563	0.04454	0.70563	0.06833	0.52155	0.02818
0.73631	0.05354	0.73631	0.04507	0.73631	0.08286	0.55223	0.03312
0.76699	0.05791	0.76699	0.04891	0.76699	0.09627	0.58291	0.0388
0.79767	0.06362	0.79767	0.05592	0.79767	0.10544	0.61359	0.04484
0.82835	0.06977	0.82835	0.06539	0.82835	0.10814	0.64427	0.05092
0.85903	0.07552	0.85903	0.07648	0.85903	0.10289	0.67495	0.05679
0.88971	0.0802	0.88971	0.0885	0.88971	0.08908	0.70563	0.06222
0.92039	0.0833	0.92039	0.10088	0.92039	0.06764	0.73631	0.06704
0.95107	0.08447	0.95107	0.11319	0.95107	0.04464	0.76699	0.07109
0.98175	0.08354	0.98175	0.12511	0.98175	0.04582	0.79767	0.07424
1.01243	0.08055	1.01243	0.13636	1.01243	0.08264	0.82835	0.07641
1.04311	0.07578	1.04311	0.1467	1.04311	0.13287	0.85903	0.07756
1.07379	0.06986	1.07379	0.15598	1.07379	0.18742	0.88971	0.07767
1.10447	0.06389	1.10447	0.16406	1.10447	0.24201	0.92039	0.07682
1.13515	0.05956	1.13515	0.17084	1.13515	0.2934	0.95107	0.07512
1.16583	0.0588	1.16583	0.17625	1.16583	0.33891	0.98175	0.07278
1.1965	0.06285	1.1965	0.18024	1.1965	0.37661	1.01243	0.07012
1.22718	0.07129	1.22718	0.18281	1.22718	0.40568	1.04311	0.06756
1.25786	0.0825	1.25786	0.18395	1.25786	0.42679	1.07379	0.06562
1.28854	0.0947	1.28854	0.1837	1.28854	0.44259	1.10447	0.0649
1.31922	0.10632	1.31922	0.18211	1.31922	0.45783	1.13515	0.06593
1.3499	0.11608	1.3499	0.17927	1.3499	0.47896	1.16583	0.06904
1.38058	0.12291	1.38058	0.1753	1.38058	0.51253	1.1965	0.07423
1.41126	0.1259	1.41126	0.17042	1.41126	0.56282	1.22718	0.08126
1.44194	0.12433	1.44194	0.16491	1.44194	0.63018	1.25786	0.08973
1.47262	0.11765	1.47262	0.1592	1.47262	0.71113	1.28854	0.0992
1.5033	0.10562	1.5033	0.15389	1.5033	0.7998	1.31922	0.10927
1.53398	0.08853	1.53398	0.14975	1.53398	0.88931	1.3499	0.11959
1.56466	0.06817	1.56466	0.14775	1.56466	0.97278	1.38058	0.12989
1.59534	0.0515	1.59534	0.1489	1.59534	1.04386	1.41126	0.13998
1.62602	0.05665	1.62602	0.15409	1.62602	1.09708	1.44194	0.14971
1.6567	0.08882	1.6567	0.16384	1.6567	1.12806	1.47262	0.15901
1.68738	0.13559	1.68738	0.17819	1.68738	1.13373	1.5033	0.16787
1.71806	0.19076	1.71806	0.19677	1.71806	1.11245	1.53398	0.17633
1.74874	0.25193	1.74874	0.21894	1.74874	1.06411	1.56466	0.18448
1.77942	0.31765	1.77942	0.24397	1.77942	0.99011	1.59534	0.19247
1.8101	0.38678	1.8101	0.2711	1.8101	0.8933	1.62602	0.20046
1.84078	0.45819	1.84078	0.2996	1.84078	0.77791	1.6567	0.20863
1.87146	0.53077	1.87146	0.32877	1.87146	0.6493	1.68738	0.21714
1.90214	0.60342	1.90214	0.35796	1.90214	0.51387	1.71806	0.22615
1.93282	0.67503	1.93282	0.38652	1.93282	0.37907	1.74874	0.23576
1.9635	0.74451	1.9635	0.41384	1.9635	0.25433	1.77942	0.24598
1.99418	0.8108	1.99418	0.43933	1.99418	0.1559	1.8101	0.25679
2.02485	0.8729	2.02485	0.46243	2.02485	0.11955	1.84078	0.26808
2.05553	0.92985	2.05553	0.48262	2.05553	0.15218	1.87146	0.27966
2.08621	0.98076	2.08621	0.49943	2.08621	0.19737	1.90214	0.29129
2.11689	1.02483	2.11689	0.51241	2.11689	0.22773	1.93282	0.30269
2.14757	1.06133	2.14757	0.52119	2.14757	0.23657	1.9635	0.31355
2.17825	1.08962	2.17825	0.52546	2.17825	0.22353	1.99418	0.32352
2.20893	1.10914	2.20893	0.52498	2.20893	0.19145	2.02485	0.33229
2.23961	1.11946	2.23961	0.51958	2.23961	0.14633	2.05553	0.33952
2.27029	1.12023	2.27029	0.5092	2.27029	0.1008	2.08621	0.34492
2.30097	1.11122	2.30097	0.49385	2.30097	0.08572	2.11689	0.34822
2.33165	1.09233	2.33165	0.47363	2.33165	0.12056	2.14757	0.34918
2.36233	1.0636	2.36233	0.44874	2.36233	0.17288	2.17825	0.34763
2.39301	1.02523	2.39301	0.41949	2.39301	0.22087	2.20893	0.34343
2.42369	0.97762	2.42369	0.38628	2.42369	0.25553	2.23961	0.33651
2.45437	0.92138	2.45437	0.34964	2.45437	0.27223	2.27029	0.32685
2.48505	0.85738	2.48505	0.3102	2.48505	0.26909	2.30097	0.31452
2.51573	0.78681	2.51573	0.26875	2.51573	0.2471	2.33165	0.29961
2.54641	0.71128	2.54641	0.22633	2.54641	0.21174	2.36233	0.28232
2.57709	0.63294	2.57709	0.18436	2.57709	0.17733	2.39301	0.2629
2.60777	0.55477	2.60777	0.14511	2.60777	0.17224	2.42369	0.24168
2.63845	0.48096	2.63845	0.1127	2.63845	0.21667	2.45437	0.21911
2.66913	0.41741	2.66913	0.09443	2.66913	0.29521	2.48505	0.1957
2.69981	0.3718	2.69981	0.09706	2.69981	0.38606	2.51573	0.17215
2.73049	0.35175	2.73049	0.11696	2.73049	0.4753	2.54641	0.14937
2.76117	0.36008	2.76117	0.14474	2.76117	0.5537	2.57709	0.12859
2.79184	0.3919	2.79184	0.17416	2.79184	0.6145	2.60777	0.1115
2.82252	0.43797	2.82252	0.20208	2.82252	0.65277	2.63845	0.10011
2.8532	0.48959	2.8532	0.22685	2.8532	0.66542	2.66913	0.0961
2.88388	0.54033	2.88388	0.24749	2.88388	0.65126	2.69981	0.09956
2.91456	0.58578	2.91456	0.26341	2.91456	0.61118	2.73049	0.10872
2.94524	0.62291	2.94524	0.27423	2.94524	0.54846	2.76117	0.12109
2.97592	0.64969	2.97592	0.27977	2.97592	0.46939	2.79184	0.13456
3.0066	0.66477	3.0066	0.27999	3.0066	0.3848	2.82252	0.14767
3.03728	0.66738	3.03728	0.27499	3.03728	0.31357	2.8532	0.15944
3.06796	0.65724	3.06796	0.26498	3.06796	0.28408	2.88388	0.16924
3.09864	0.63453	3.09864	0.2503	3.09864	0.31332	2.91456	0.17665
3.12932	0.59981	3.12932	0.23137	3.12932	0.38283	2.94524	0.18142
3.16	0.55404	3.16	0.20872	3.16	0.4643	2.97592	0.18341
3.19068	0.49854	3.19068	0.18294	3.19068	0.53946	3.0066	0.18258
3.22136	0.435	3.22136	0.15468	3.22136	0.59823	3.03728	0.17897
3.25204	0.36549	3.25204	0.12466	3.25204	0.6351	3.06796	0.17269
3.28272	0.29266	3.28272	0.09361	3.28272	0.64751	3.09864	0.16391
3.3134	0.22023	3.3134	0.06232	3.3134	0.63519	3.12932	0.15286
3.34408	0.15503	3.34408	0.03181	3.34408	0.59981	3.16	0.13981
3.37476	0.11312	3.37476	0.00888	3.37476	0.54472	3.19068	0.12509
3.40544	0.1184	3.40544	0.02923	3.40544	0.47481	3.22136	0.10905
3.43612	0.16051	3.43612	0.05461	3.43612	0.39649	3.25204	0.0921
3.4668	0.21259	3.4668	0.0776	3.4668	0.31793	3.28272	0.07471
3.49748	0.26254	3.49748	0.09745	3.49748	0.24989	3.3134	0.05752
3.52816	0.3057	3.52816	0.11374	3.52816	0.20598	3.34408	0.04152
3.55884	0.33987	3.55884	0.12622	3.55884	0.1957	3.37476	0.02895
3.58952	0.36395	3.58952	0.13476	3.58952	0.21141	3.40544	0.02474
3.62019	0.37751	3.62019	0.13935	3.62019	0.23504	3.43612	0.03102
3.65087	0.38071	3.65087	0.14008	3.65087	0.25336	3.4668	0.0421
3.68155	0.37421	3.68155	0.1372	3.68155	0.25999	3.49748	0.0539
3.71223	0.35924	3.71223	0.13107	3.71223	0.2529	3.52816	0.06492
3.74291	0.33767	3.74291	0.12221	3.74291	0.23258	3.55884	0.07455
3.77359	0.31212	3.77359	0.11129	3.77359	0.20125	3.58952	0.0825
3.80427	0.2861	3.80427	0.09926	3.80427	0.16238	3.62019	0.08863
3.83495	0.26415	3.83495	0.08739	3.83495	0.12083	3.65087	0.0929
3.86563	0.25129	3.86563	0.07741	3.86563	0.08397	3.68155	0.09534
3.89631	0.25146	3.89631	0.07142	3.89631	0.06474	3.71223	0.09606
3.92699	0.26547	3.92699	0.07111	3.92699	0.07201	3.74291	0.0952
3.95767	0.29061	3.95767	0.07655	3.95767	0.09135	3.77359	0.09298
3.98835	0.32246	3.98835	0.08614	3.98835	0.1084	3.80427	0.08968
4.01903	0.35671	4.01903	0.09785	4.01903	0.1177	3.83495	0.08561
4.04971	0.38989	4.04971	0.11001	4.04971	0.11781	3.86563	0.08114
4.08039	0.41946	4.08039	0.12147	4.08039	0.10931	3.89631	0.0767
4.11107	0.44363	4.11107	0.13145	4.11107	0.09435	3.92699	0.0727
4.14175	0.46118	4.14175	0.13945	4.14175	0.07704	3.95767	0.06954
4.17243	0.47142	4.17243	0.14514	4.17243	0.06435	3.98835	0.06752
4.20311	0.47405	4.20311	0.14835	4.20311	0.06444	4.01903	0.06676
4.23379	0.46911	4.23379	0.14904	4.23379	0.07709	4.04971	0.06718
4.26447	0.45698	4.26447	0.14724	4.26447	0.09416	4.08039	0.06852
4.29515	0.43827	4.29515	0.14311	4.29515	0.10907	4.11107	0.07041
4.32583	0.4138	4.32583	0.13684	4.32583	0.11817	4.14175	0.07245
4.35651	0.38458	4.35651	0.12872	4.35651	0.11963	4.17243	0.07427
4.38719	0.3517	4.38719	0.11905	4.38719	0.11278	4.20311	0.07557
4.41786	0.31636	4.41786	0.10821	4.41786	0.09788	4.23379	0.07613
4.44854	0.27976	4.44854	0.09656	4.44854	0.07596	4.26447	0.07579
4.47922	0.24309	4.47922	0.08448	4.47922	0.04872	4.29515	0.07447
4.5099	0.20751	4.5099	0.07234	4.5099	0.0194	4.32583	0.07213
4.54058	0.17412	4.54058	0.06052	4.54058	0.01921	4.35651	0.06882
4.57126	0.144	4.57126	0.04933	4.57126	0.0489	4.38719	0.06462
4.60194	0.11826	4.60194	0.03904	4.60194	0.07701	4.41786	0.05968
4.63262	0.09814	4.63262	0.02989	4.63262	0.10042	4.44854	0.05419
4.6633	0.08499	4.6633	0.02202	4.6633	0.11753	4.47922	0.04843
4.69398	0.07973	4.69398	0.01548	4.69398	0.1274	4.5099	0.04275
4.72466	0.08205	4.72466	0.01028	4.72466	0.12977	4.54058	0.03764
4.75534	0.09032	4.75534	0.00641	4.75534	0.12505	4.57126	0.03369
4.78602	0.10269	4.78602	0.00449	4.78602	0.11436	4.60194	0.03151
4.8167	0.1178	4.8167	0.0057	4.8167	0.09964	4.63262	0.03145
4.84738	0.13475	4.84738	0.00898	4.84738	0.0838	4.6633	0.0333
4.87806	0.15286	4.87806	0.0133	4.87806	0.071	4.69398	0.03648
4.90874	0.17151	4.90874	0.01835	4.90874	0.06571	4.72466	0.04028
4.93942	0.19003	4.93942	0.02395	4.93942	0.06922	4.75534	0.04416
4.9701	0.20775	4.9701	0.02989	4.9701	0.07776	4.78602	0.04773
5.00078	0.22397	5.00078	0.03595	5.00078	0.0864	4.8167	0.05073
5.03146	0.23803	5.03146	0.04188	5.03146	0.09183	4.84738	0.05298
5.06214	0.24933	5.06214	0.04743	5.06214	0.09226	4.87806	0.05438
5.09282	0.25737	5.09282	0.05236	5.09282	0.08702	4.90874	0.05489
5.1235	0.26175	5.1235	0.05646	5.1235	0.07628	4.93942	0.05449
5.15418	0.26226	5.15418	0.05954	5.15418	0.06098	4.9701	0.05322
5.18486	0.25882	5.18486	0.06147	5.18486	0.0431	5.00078	0.05115
5.21553	0.25154	5.21553	0.06215	5.21553	0.0278	5.03146	0.04835
5.24621	0.24071	5.24621	0.06151	5.24621	0.02824	5.06214	0.04494
5.27689	0.22683	5.27689	0.05957	5.27689	0.04444	5.09282	0.04106
5.30757	0.21062	5.30757	0.05638	5.30757	0.06368	5.1235	0.03688
5.33825	0.19305	5.33825	0.05204	5.33825	0.08103	5.15418	0.03258
5.36893	0.17537	5.36893	0.04673	5.36893	0.09456	5.18486	0.02839
5.39961	0.15915	5.39961	0.0407	5.39961	0.10332	5.21553	0.02456
5.43029	0.14616	5.43029	0.0343	5.43029	0.10688	5.24621	0.0214
5.46097	0.13813	5.46097	0.02807	5.46097	0.10534	5.27689	0.01921
5.49165	0.13612	5.49165	0.02292	5.49165	0.09918	5.30757	0.01818
5.52233	0.13992	5.52233	0.02016	5.52233	0.08926	5.33825	0.01823
5.55301	0.14817	5.55301	0.02086	5.55301	0.07673	5.36893	0.01905
5.58369	0.15897	5.58369	0.02443	5.58369	0.06302	5.39961	0.02022
5.61437	0.1705	5.61437	0.02939	5.61437	0.04975	5.43029	0.02139
5.64505	0.18132	5.64505	0.03461	5.64505	0.03881	5.46097	0.02232
5.67573	0.19039	5.67573	0.03943	5.67573	0.03205	5.49165	0.02287
5.70641	0.197	5.70641	0.04347	5.70641	0.03015	5.52233	0.02295
5.73709	0.20072	5.73709	0.04648	5.73709	0.03164	5.55301	0.02254
5.76777	0.20135	5.76777	0.04833	5.76777	0.03462	5.58369	0.02163
5.79845	0.19885	5.79845	0.04894	5.79845	0.03849	5.61437	0.02025
5.82913	0.19335	5.82913	0.04829	5.82913	0.04378	5.64505	0.01847
5.85981	0.18509	5.85981	0.04641	5.85981	0.05122	5.67573	0.01633
5.89049	0.17444	5.89049	0.04336	5.89049	0.06095	5.70641	0.01393
5.92117	0.16185	5.92117	0.03926	5.92117	0.07236	5.73709	0.01134
5.95185	0.14788	5.95185	0.03425	5.95185	0.08436	5.76777	0.00868
5.98253	0.13318	5.98253	0.02849	5.98253	0.09576	5.79845	0.00604
6.0132	0.11853	6.0132	0.02219	6.0132	0.10538	5.82913	0.00361
6.04388	0.10482	6.04388	0.01565	6.04388	0.11225	5.85981	0.00198
6.07456	0.09311	6.07456	0.00943	6.07456	0.11565	5.89049	0.00256
6.10524	0.08448	6.10524	0.00585	6.10524	0.11515	5.92117	0.00417
6.13592	0.07982	6.13592	0.00893	6.13592	0.11069	5.95185	0.0057
6.1666	0.07932	6.1666	0.01463	6.1666	0.10252	5.98253	0.00692
6.19728	0.08235	6.19728	0.02044	6.19728	0.09131	6.0132	0.00775
6.22796	0.08771	6.22796	0.0258	6.22796	0.07816	6.04388	0.00819
6.25864	0.09418	6.25864	0.03049	6.25864	0.06472	6.07456	0.00822
6.28932	0.10078	6.28932	0.03438	6.28932	0.05337	6.10524	0.00786
6.32	0.10683	6.32	0.0374	6.32	0.04714	6.13592	0.00714
6.35068	0.11188	6.35068	0.03951	6.35068	0.04766	6.1666	0.00611
6.38136	0.11568	6.38136	0.04069	6.38136	0.0531	6.19728	0.00485
6.41204	0.11808	6.41204	0.04098	6.41204	0.05995	6.22796	0.00351
6.44272	0.11903	6.44272	0.04042	6.44272	0.06559	6.25864	0.00245
6.4734	0.11855	6.4734	0.03909	6.4734	0.06857	6.28932	0.0025
6.50408	0.11672	6.50408	0.03708	6.50408	0.06818	6.32	0.00371
6.53476	0.11364	6.53476	0.03453	6.53476	0.06429	6.35068	0.0053
6.56544	0.10945	6.56544	0.03155	6.56544	0.0571	6.38136	0.00693
6.59612	0.1043	6.59612	0.02832	6.59612	0.04708	6.41204	0.00843
6.6268	0.09838	6.6268	0.02502	6.6268	0.03494	6.44272	0.00974
6.65748	0.09188	6.65748	0.02185	6.65748	0.0215	6.4734	0.01078
6.68816	0.08504	6.68816	0.01905	6.68816	0.00777	6.50408	0.0115
6.71884	0.07808	6.71884	0.01688	6.71884	0.00636	6.53476	0.01189
6.74952	0.07126	6.74952	0.01556	6.74952	0.01836	6.56544	0.01193
6.7802	0.06486	6.7802	0.01517	6.7802	0.02861	6.59612	0.01162
6.81087	0.05917	6.81087	0.01556	6.81087	0.03643	6.6268	0.01098
6.84155	0.05448	6.84155	0.01646	6.84155	0.04146	6.65748	0.01006
6.87223	0.05103	6.87223	0.01756	6.87223	0.04357	6.68816	0.00895
6.90291	0.04896	6.90291	0.01864	6.90291	0.04284	6.71884	0.0078
6.93359	0.04823	6.93359	0.01955	6.93359	0.03956	6.74952	0.00686
6.96427	0.04867	6.96427	0.0202	6.96427	0.0342	6.7802	0.00651
6.99495	0.04999	6.99495	0.02055	6.99495	0.02744	6.81087	0.00701
7.02563	0.05187	7.02563	0.02061	7.02563	0.02024	6.84155	0.00833
7.05631	0.05401	7.05631	0.02037	7.05631	0.01427	6.87223	0.01015
7.08699	0.05619	7.08699	0.01988	7.08699	0.01236	6.90291	0.01221
7.11767	0.05824	7.11767	0.01918	7.11767	0.01523	6.93359	0.01433
7.14835	0.06006	7.14835	0.0183	7.14835	0.01964	6.96427	0.01637
7.17903	0.06156	7.17903	0.0173	7.17903	0.02339	6.99495	0.01825
7.20971	0.0627	7.20971	0.01622	7.20971	0.0256	7.02563	0.01988
7.24039	0.06346	7.24039	0.01512	7.24039	0.02599	7.05631	0.02123
7.27107	0.06381	7.27107	0.01404	7.27107	0.02453	7.08699	0.02226
7.30175	0.06375	7.30175	0.01302	7.30175	0.0214	7.11767	0.02292
7.33243	0.06327	7.33243	0.0121	7.33243	0.01691	7.14835	0.02323
7.36311	0.06237	7.36311	0.01131	7.36311	0.01148	7.17903	0.02318
7.39379	0.06104	7.39379	0.01067	7.39379	0.00576	7.20971	0.02279
7.42447	0.0593	7.42447	0.01019	7.42447	0.0029	7.24039	0.0221
7.45515	0.05718	7.45515	0.00987	7.45515	0.0073	7.27107	0.02115
7.48583	0.05472	7.48583	0.00971	7.48583	0.01202	7.30175	0.02001
7.51651	0.05198	7.51651	0.00969	7.51651	0.01574	7.33243	0.01877
7.54719	0.04906	7.54719	0.00978	7.54719	0.01815	7.36311	0.01752
7.57787	0.0461	7.57787	0.00997	7.57787	0.01909	7.39379	0.01638
7.60854	0.04326	7.60854	0.01022	7.60854	0.01858	7.42447	0.01545
7.63922	0.04073	7.63922	0.01051	7.63922	0.01675	7.45515	0.01485
7.6699	0.03871	7.6699	0.01083	7.6699	0.01392	7.48583	0.01462
7.70058	0.03737	7.70058	0.01117	7.70058	0.01064	7.51651	0.01474
7.73126	0.03682	7.73126	0.01151	7.73126	0.00812	7.54719	0.01516
7.76194	0.03704	7.76194	0.01184	7.76194	0.00827	7.57787	0.01576
7.79262	0.03789	7.79262	0.01216	7.79262	0.0111	7.60854	0.01641
7.8233	0.03914	7.8233	0.01246	7.8233	0.01477	7.63922	0.01701
7.85398	0.04055	7.85398	0.01272	7.85398	0.01817	7.6699	0.01748
7.88466	0.04188	7.88466	0.01293	7.88466	0.02079	7.70058	0.01775
7.91534	0.04291	7.91534	0.01308	7.91534	0.02235	7.73126	0.01778
7.94602	0.04348	7.94602	0.01315	7.94602	0.02272	7.76194	0.01755
7.9767	0.04346	7.9767	0.01313	7.9767	0.02191	7.79262	0.01704
8.00738	0.04278	8.00738	0.01299	8.00738	0.01998	7.8233	0.01628
8.03806	0.0414	8.03806	0.01271	8.03806	0.01714	7.85398	0.01528
8.06874	0.03931	8.06874	0.01229	8.06874	0.01372	7.88466	0.01408
8.09942	0.03655	8.09942	0.01172	8.09942	0.01027	7.91534	0.01274
8.1301	0.03316	8.1301	0.01098	8.1301	0.00796	7.94602	0.01131
8.16078	0.02925	8.16078	0.01008	8.16078	0.00833	7.9767	0.00989
8.19146	0.0249	8.19146	0.00903	8.19146	0.01098	8.00738	0.00858
8.22214	0.02024	8.22214	0.00784	8.22214	0.01431	8.03806	0.0075
8.25282	0.01541	8.25282	0.00655	8.25282	0.01744	8.06874	0.00678
8.2835	0.01054	8.2835	0.00518	8.2835	0.01997	8.09942	0.00651
8.31418	0.00576	8.31418	0.00382	8.31418	0.02171	8.1301	0.00665
8.34486	0.00124	8.34486	0.00261	8.34486	0.02258	8.16078	0.00705
8.37554	0.00303	8.37554	0.00196	8.37554	0.02258	8.19146	0.00755
8.40621	0.00678	8.40621	0.00235	8.40621	0.02174	8.22214	0.00801
8.43689	0.01001	8.43689	0.00335	8.43689	0.02018	8.25282	0.00834
8.46757	0.01265	8.46757	0.00446	8.46757	0.01803	8.2835	0.00846
8.49825	0.01468	8.49825	0.00548	8.49825	0.01545	8.31418	0.00837
8.52893	0.01609	8.52893	0.00633	8.52893	0.01262	8.34486	0.00803
8.55961	0.01693	8.55961	0.00697	8.55961	0.00976	8.37554	0.00746
8.59029	0.01729	8.59029	0.00737	8.59029	0.00718	8.40621	0.00669
8.62097	0.01727	8.62097	0.00751	8.62097	0.00532	8.43689	0.00574
8.65165	0.01706	8.65165	0.00738	8.65165	0.00481	8.46757	0.00469
8.68233	0.01684	8.68233	0.007	8.68233	0.00558	8.49825	0.00366
8.71301	0.01681	8.71301	0.00639	8.71301	0.00681	8.52893	0.00292
8.74369	0.01715	8.74369	0.0056	8.74369	0.00791	8.55961	0.00286
8.77437	0.01789	8.77437	0.00472	8.77437	0.00865	8.59029	0.00356
8.80505	0.019	8.80505	0.00395	8.80505	0.00893	8.62097	0.00466
8.83573	0.02035	8.83573	0.00359	8.83573	0.00872	8.65165	0.00588
8.86641	0.02174	8.86641	0.00394	8.86641	0.00801	8.68233	0.00707
8.89709	0.02302	8.89709	0.00492	8.89709	0.00684	8.71301	0.00813
8.92777	0.02405	8.92777	0.00625	8.92777	0.00532	8.74369	0.00903
8.95845	0.02471	8.95845	0.00771	8.95845	0.00365	8.77437	0.00971
8.98913	0.02493	8.98913	0.00917	8.98913	0.00259	8.80505	0.01016
9.01981	0.02471	9.01981	0.01052	9.01981	0.00349	8.83573	0.01036
9.05049	0.02406	9.05049	0.01172	9.05049	0.00566	8.86641	0.01031
9.08117	0.02308	9.08117	0.0127	9.08117	0.00813	8.89709	0.01
9.11185	0.02192	9.11185	0.01344	9.11185	0.01057	8.92777	0.00948
9.14253	0.02083	9.14253	0.01391	9.14253	0.01283	8.95845	0.00875
9.17321	0.02009	9.17321	0.01409	9.17321	0.01478	8.98913	0.00788
9.20388	0.02001	9.20388	0.01398	9.20388	0.01632	9.01981	0.00694
9.23456	0.02078	9.23456	0.01359	9.23456	0.01742	9.05049	0.00602
9.26524	0.02242	9.26524	0.01292	9.26524	0.01802	9.08117	0.00531
9.29592	0.02473	9.29592	0.01201	9.29592	0.01812	9.11185	0.00497
9.3266	0.02744	9.3266	0.01089	9.3266	0.01777	9.14253	0.00514
9.35728	0.03027	9.35728	0.00959	9.35728	0.01704	9.17321	0.00577
9.38796	0.03298	9.38796	0.00818	9.38796	0.01602	9.20388	0.00667
9.41864	0.03537	9.41864	0.00671	9.41864	0.01485	9.23456	0.00768
9.44932	0.03728	9.44932	0.00525	9.44932	0.01367	9.26524	0.00867
9.48	0.03858	9.48	0.00391	9.48	0.01264	9.29592	0.00955
9.51068	0.03919	9.51068	0.00287	9.51068	0.01187	9.3266	0.01027
9.54136	0.03905	9.54136	0.00244	9.54136	0.01137	9.35728	0.0108
9.57204	0.03815	9.57204	0.00274	9.57204	0.01108	9.38796	0.01111
9.60272	0.0365	9.60272	0.00342	9.60272	0.01086	9.41864	0.01119
9.6334	0.03413	9.6334	0.00414	9.6334	0.01056	9.44932	0.01104
9.66408	0.03114	9.66408	0.00477	9.66408	0.01006	9.48	0.0107
9.69476	0.02764	9.69476	0.00525	9.69476	0.00926	9.51068	0.01019
9.72544	0.02379	9.72544	0.00557	9.72544	0.00816	9.54136	0.00955
9.75612	0.01987	9.75612	0.00574	9.75612	0.00678	9.57204	0.00887
9.7868	0.01626	9.7868	0.00579	9.7868	0.00526	9.60272	0.00823
9.81748	0.01361	9.81748	0.00576	9.81748	0.00391	9.6334	0.00773
9.84816	0.01274	9.84816	0.00572	9.84816	0.00334	9.66408	0.00749
9.87884	0.01393	9.87884	0.00572	9.87884	0.00406	9.69476	0.00757
9.90952	0.01656	9.90952	0.00581	9.90952	0.00549	9.72544	0.00795
9.9402	0.01978	9.9402	0.00602	9.9402	0.00703	9.75612	0.00856
9.97088	0.02302	9.97088	0.00632	9.97088	0.00839	9.7868	0.00929
						9.81748	0.01004
						9.84816	0.01073
						9.87884	0.01128
						9.90952	0.01163
						9.9402	0.01176
						9.97088	0.01164

## Sheet: Fig. 1g
	Ru foil		i-In-PR		RuO2		PR
x	y	x	y	x	y	x	y
21846.4	0.00308	21846.4	0.00546	21960.5	-0.000380012	21908.1	0.0098
21848.2	0.00311	21848.2	0.00587	21966.8	0.000559133	21918	0.00911
21850	0.00315	21850	0.00533	21970.6	-0.000913558	21928	0.00767
21851.8	0.00289	21851.8	0.00466	21975.8	-7.6438e-05	21938	0.00722
21853.6	0.00265	21853.6	0.00407	21980.8	-0.000121297	21948	0.00606
21855.4	0.0025	21855.4	0.00408	21986.4	-0.000520446	21958	0.0039
21857.2	0.00235	21857.2	0.00415	21991.6	-0.000667315	21968	0.00425
21859	0.00253	21859	0.00476	21995.5	-0.000520975	21978	0.00354
21860.8	0.00227	21860.8	0.00443	22000.8	-0.00107	21988	0.00208
21862.6	0.00188	21862.6	0.00352	22005.6	-5.0554e-05	21998.1	0.000209973
21864.3	0.00153	21864.3	0.00341	22012.4	-0.000517906	22008	0.00015053
21866.1	0.000984812	21866.1	0.00314	22015.4	-0.00131	22018	-0.000296416
21867.9	0.00088357	21867.9	0.00349	22020.9	-0.00105	22028	-0.000787727
21869.7	0.00117	21869.7	0.00331	22025.6	-2.49627e-05	22038	0.000809011
21871.5	0.00146	21871.5	0.00422	22031	8.20716e-05	22048	-8.53722e-05
21873.3	0.00121	21873.3	0.00309	22036.2	0.000481652	22058	0.000221109
21875.1	0.00105	21875.1	0.00307	22040.6	0.00123	22068.1	0.00199
21876.9	0.00103	21876.9	0.00218	22045.8	0.000466298	22069.1	0.00301
21878.7	0.00112	21878.7	0.00272	22051	0.000760564	22070.2	0.00434
21880.5	0.00147	21880.5	0.00295	22057.1	0.000992658	22071.4	0.00369
21882.3	0.00139	21882.3	0.00343	22060.4	0.00329	22072.4	0.00486
21884.1	0.0013	21884.1	0.00368	22065.9	0.00351	22073.5	0.0058
21885.9	0.00112	21885.9	0.00395	22070.5	0.0054	22074.6	0.00526
21887.7	0.000601866	21887.7	0.00342	22076.7	0.00691	22075.8	0.00686
21889.5	0.000745093	21889.5	0.00361	22080.6	0.00996	22076.9	0.00719
21891.3	0.000766195	21891.3	0.00448	22085.8	0.01352	22077.9	0.0072
21893	0.000795446	21893	0.00421	22090.8	0.01898	22079.1	0.00784
21894.8	0.000490478	21894.8	0.00414	22096.3	0.02951	22080.2	0.00987
21896.6	0.000218216	21896.6	0.0028	22101.7	0.04403	22081.3	0.01092
21898.4	0.000296252	21898.4	0.00237	22105.4	0.08168	22082.5	0.01186
21900.2	0.000227715	21900.2	0.00145	22106.2	0.0965	22083.6	0.01229
21902	0.000452542	21902	0.00237	22106.7	0.1037	22084.6	0.01232
21903.8	0.00018017	21903.8	0.00224	22107.2	0.11398	22085.8	0.01327
21905.6	0.000266464	21905.6	0.00254	22107.7	0.12344	22086.9	0.01691
21907.4	0.000271268	21907.4	0.00204	22108.2	0.13232	22088	0.0186
21909.2	0.000316707	21909.2	0.00172	22108.6	0.1408	22089.1	0.0198
21911	0.000280766	21911	0.0011	22109.1	0.14869	22090.2	0.02151
21912.8	0.000261123	21912.8	0.00328	22109.6	0.157	22091.3	0.02316
21914.6	-0.000149782	21914.6	0.00219	22110.1	0.16504	22092.5	0.02548
21916.4	-0.000169425	21916.4	0.00225	22110.7	0.17231	22093.6	0.02781
21918.2	-5.05347e-05	21918.2	0.00196	22111.2	0.1796	22094.6	0.03118
21920	-3.75817e-05	21920	0.00155	22111.6	0.18848	22095.8	0.0355
21921.8	0.000529394	21921.8	0.00219	22112.1	0.19912	22096.9	0.03988
21923.5	0.000420112	21923.5	0.00261	22112.6	0.21332	22098	0.04338
21925.3	0.000270085	21925.3	0.00291	22113	0.22588	22099.1	0.05028
21927.1	7.10538e-05	21927.1	0.0028	22113.5	0.25137	22100.3	0.05931
21928.9	-8.71222e-05	21928.9	0.00236	22114	0.2767	22101.3	0.06992
21930.7	-0.000277894	21930.7	0.0012	22114.6	0.31686	22102.4	0.08203
21932.5	-0.000509411	21932.5	0.000639082	22115.1	0.35561	22103.6	0.10104
21934.3	-0.00056176	21934.3	0.000623604	22115.7	0.39706	22104.6	0.1243
21936.1	-0.000467317	21936.1	0.00122	22116.2	0.43464	22105.7	0.14959
21937.9	-0.000421768	21937.9	0.00105	22116.7	0.46649	22106.9	0.18122
21939.7	-0.001	21939.7	0.00126	22117.2	0.49389	22108	0.21116
21941.5	-0.00156	21941.5	-0.000513481	22117.7	0.52213	22109.1	0.2372
21943.3	-0.00199	21943.3	-0.00188	22118.2	0.54906	22110.3	0.26529
21945	-0.00219	21945	-0.00322	22118.7	0.57146	22111.4	0.29081
21946.8	-0.00154	21946.8	-0.0028	22119.2	0.59948	22112.4	0.32261
21948.6	-0.00105	21948.6	-0.00201	22119.8	0.62815	22113.5	0.36631
21950.4	-0.000681723	21950.4	-0.000605089	22120.1	0.64619	22114.7	0.42922
21952.2	-0.000334661	21952.2	0.00133	22120.8	0.67933	22115.8	0.49966
21954	-0.000362453	21954	0.0019	22121.1	0.69728	22116.9	0.58822
21955.8	-0.000822142	21955.8	0.00077453	22121.8	0.73428	22118.1	0.69952
21957.6	-0.00102	21957.6	0.000133745	22122.1	0.75962	22119.1	0.80266
21959.4	-0.000804495	21959.4	0.00139	22122.7	0.79838	22120.2	0.90451
21961.2	-0.000897479	21961.2	0.00115	22123.2	0.8375	22121.3	0.98911
21963	-0.000982314	21963	0.00145	22123.6	0.8848	22122.5	1.05467
21964.8	-0.00119	21964.8	-9.12662e-05	22124.1	0.9294	22123.5	1.08571
21966.6	-0.00143	21966.6	1.23609e-05	22124.7	0.98691	22124.6	1.09278
21968.3	-0.00131	21968.3	0.000104991	22125.1	1.038	22125.8	1.08311
21970.1	-0.000832824	21970.1	0.000674044	22125.6	1.07761	22126.9	1.06148
21971.9	-0.000673189	21971.9	0.00211	22126.1	1.11726	22128	1.04222
21973.7	-0.000969898	21973.7	0.00079975	22126.6	1.14814	22129.1	1.02866
21975.5	-0.000973243	21975.5	0.000951933	22127.1	1.16954	22130.3	1.01787
21977.3	-0.000968549	21977.3	0.0012	22127.6	1.19102	22131.3	1.0149
21979.1	-0.000939298	21979.1	0.000939754	22128.1	1.20614	22132.4	1.01776
21980.9	-0.00096709	21980.9	0.000823948	22128.7	1.21465	22133.6	1.025
21982.7	-0.00117	21982.7	-6.6046e-05	22129.2	1.21838	22134.7	1.03426
21984.5	-0.00147	21984.5	-0.00122	22129.7	1.21989	22135.8	1.04449
21986.3	-0.00196	21986.3	-0.00107	22130.2	1.21869	22136.9	1.05306
21988	-0.00168	21988	-0.000264581	22130.7	1.21664	22138	1.05777
21989.8	-0.00155	21989.8	-0.000559046	22131.2	1.21201	22139.1	1.06023
21991.6	-0.00136	21991.6	0.000110335	22131.7	1.20731	22140.2	1.06062
21993.4	-0.00137	21993.4	-0.000154353	22132.2	1.203	22141.4	1.05575
21995.2	-0.00132	21995.2	-0.000240383	22132.7	1.19747	22142.5	1.05041
21997	-0.00148	21997	0.000388224	22133.1	1.19312	22143.5	1.04221
21998.8	-0.00191	21998.8	-0.000204006	22133.7	1.18815	22144.6	1.03174
22000.6	-0.00192	22000.6	-0.00163	22134.1	1.18369	22145.8	1.02007
22002.4	-0.00108	22002.4	-0.00103	22134.6	1.17994	22146.9	1.00925
22004.2	-0.000562489	22004.2	0.000728966	22135.1	1.18019	22148	1.00181
22006	-0.000427301	22006	0.000464277	22135.6	1.18073	22149.1	0.99032
22007.8	-0.000675116	22007.8	0.000229366	22136.1	1.18234	22150.3	0.98496
22009.5	-0.000792547	22009.5	-0.000154428	22136.6	1.18525	22151.4	0.97579
22011.3	-0.000926276	22011.3	-9.15753e-05	22137.1	1.19212	22152.4	0.96975
22013.1	-0.0007749	22013.1	-0.000404819	22137.6	1.1969	22153.5	0.96613
22014.9	-0.00107	22014.9	-0.00106	22138.1	1.20093	22154.7	0.96149
22016.7	-0.00105	22016.7	-0.00156	22138.7	1.2057	22155.8	0.95616
22018.5	-0.000890872	22018.5	-0.00114	22139.1	1.20752	22156.9	0.95616
22020.3	-0.000568257	22020.3	-0.00111	22139.8	1.20934	22158	0.952
22022.1	-0.000204897	22022.1	-0.0011	22140.3	1.20881	22159.1	0.9494
22023.9	-0.000110454	22023.9	-0.00062323	22140.7	1.20811	22160.2	0.94773
22025.7	-0.00010565	22025.7	-0.000977247	22141.3	1.20589	22161.3	0.94776
22027.5	9.47297e-05	22027.5	-0.000289088	22141.7	1.20264	22162.5	0.94548
22029.2	0.000531431	22029.2	1.19768e-05	22142.2	1.19783	22163.6	0.94509
22031	0.00103	22031	-0.000312264	22142.7	1.19366	22164.7	0.9411
22032.8	0.00123	22032.8	0.000405671	22143.2	1.18531	22165.7	0.94155
22034.6	0.00128	22034.6	0.000379195	22143.7	1.17833	22167	0.94012
22036.4	0.00141	22036.4	-0.000123705	22144.2	1.16718	22168	0.9438
22038.2	0.00154	22038.2	-0.000209734	22144.7	1.15532	22169.8	0.94588
22040	0.00152	22040	-0.00104	22145.1	1.14264	22171.6	0.94919
22041.8	0.00189	22041.8	-0.000947546	22145.7	1.12311	22173.6	0.95497
22043.6	0.00215	22043.6	-0.000944246	22146.2	1.10218	22175.5	0.96053
22045.3	0.00242	22045.3	0.000250114	22146.7	1.07936	22177.4	0.97013
22047.1	0.00253	22047.1	0.000670285	22147.1	1.05749	22179.3	0.97991
22048.9	0.00283	22048.9	0.0013	22147.7	1.03047	22181.4	0.98958
22050.7	0.00331	22050.7	0.00202	22148.1	1.01103	22183.4	1.00413
22052.5	0.00369	22052.5	0.00113	22148.6	0.98801	22185.5	1.01345
22054.3	0.00401	22054.3	0.000951474	22149.1	0.97216	22187.5	1.02207
22056.1	0.00458	22056.1	0.00188	22149.6	0.95616	22189.7	1.02925
22057.9	0.00491	22057.9	0.00155	22150.1	0.94304	22191.7	1.03303
22059.7	0.00554	22059.7	0.00235	22150.6	0.93373	22193.9	1.03002
22061.5	0.00629	22061.5	0.00232	22151.2	0.92548	22196	1.02869
22063.2	0.00686	22063.2	0.00277	22151.7	0.91846	22198.3	1.02243
22065	0.00785	22065	0.00337	22152.2	0.91452	22200.5	1.01475
22066.8	0.0088	22066.8	0.00412	22152.7	0.9113	22202.8	1.00718
22068.6	0.00981	22068.6	0.00511	22153.2	0.90956	22205.1	1.00219
22070.4	0.01069	22070.4	0.00636	22153.7	0.90963	22207.4	0.99516
22072.2	0.01146	22072.2	0.0066	22154.1	0.90873	22209.8	0.99
22074	0.01288	22074	0.00756	22154.7	0.90809	22212.2	0.98364
22075.8	0.01476	22075.8	0.00929	22155.2	0.90897	22214.5	0.98172
22077.6	0.01656	22077.6	0.01143	22155.6	0.90871	22217	0.97985
22079.3	0.01826	22079.3	0.01254	22156.2	0.90893	22219.4	0.97635
22081.1	0.02014	22081.1	0.0134	22156.6	0.90896	22222	0.97597
22082.9	0.02275	22082.9	0.01602	22157.1	0.90764	22224.4	0.97726
22084.7	0.02571	22084.7	0.01748	22157.6	0.90504	22226.9	0.97845
22086.5	0.02935	22086.5	0.01996	22158.1	0.90438	22229.6	0.98177
22088.3	0.034	22088.3	0.02377	22158.6	0.90251	22232.1	0.98393
22090.1	0.03932	22090.1	0.02669	22159.2	0.90053	22234.8	0.98639
22091.9	0.04663	22091.9	0.02967	22159.6	0.89735	22237.4	0.98824
22093.7	0.05726	22093.7	0.03492	22160.1	0.89634	22240.1	0.99228
22095.4	0.07181	22095.4	0.04405	22160.7	0.89429	22242.8	0.99305
22097.2	0.09151	22097.2	0.05576	22161.2	0.89331	22245.5	0.99216
22099	0.11845	22099	0.07059	22161.7	0.89463	22248.3	0.99381
22100.8	0.15405	22100.8	0.09141	22162.2	0.89455	22251.1	0.99362
22102.6	0.1979	22102.6	0.11696	22162.7	0.89477	22253.9	0.9937
22104.4	0.24881	22104.4	0.14745	22163.1	0.89474	22256.8	0.99143
22106.2	0.30452	22106.2	0.18149	22163.7	0.89535	22259.6	0.98976
22108	0.36311	22108	0.22159	22164.3	0.89551	22262.5	0.98692
22109.8	0.42457	22109.8	0.27248	22164.7	0.89585	22265.4	0.98557
22111.5	0.48893	22111.5	0.33668	22165.2	0.89794	22268.4	0.9858
22113.3	0.55572	22113.3	0.4172	22165.7	0.90116	22271.4	0.98309
22115.1	0.62388	22115.1	0.5113	22166.8	0.90341	22274.4	0.98438
22116.9	0.6905	22116.9	0.6128	22167.7	0.90637	22277.4	0.98489
22118.7	0.75116	22118.7	0.71066	22168.6	0.91275	22280.4	0.9835
22120.5	0.80178	22120.5	0.79444	22169.6	0.9174	22283.6	0.98245
22122.3	0.83963	22122.3	0.85918	22170.6	0.92089	22286.7	0.9815
22124.1	0.8659	22124.1	0.9075	22171.6	0.92777	22289.8	0.98063
22125.8	0.88277	22125.8	0.94198	22172.7	0.92688	22293.1	0.98091
22127.6	0.89392	22127.6	0.96843	22173.7	0.92919	22296.2	0.9795
22129.4	0.90231	22129.4	0.98958	22174.7	0.93168	22299.4	0.9792
22131.2	0.90991	22131.2	1.00657	22175.7	0.93452	22302.6	0.97821
22133	0.91816	22133	1.02092	22176.7	0.93658	22305.9	0.97715
22134.8	0.92823	22134.8	1.03004	22177.7	0.94308	22309.2	0.97779
22136.6	0.94171	22136.6	1.03535	22178.7	0.95075	22312.6	0.9752
22138.4	0.95868	22138.4	1.03652	22179.6	0.95769	22315.9	0.97611
22140.2	0.97818	22140.2	1.03132	22180.6	0.96943	22319.3	0.97508
22141.9	0.99893	22141.9	1.02408	22181.6	0.98198	22322.8	0.97131
22143.7	1.01877	22143.7	1.01439	22182.7	0.99047	22326.3	0.97258
22145.5	1.03466	22145.5	1.00409	22183.7	0.99595	22329.7	0.97145
22147.3	1.04436	22147.3	0.9931	22184.8	1.00232	22333.2	0.97043
22149.1	1.04619	22149.1	0.98376	22185.9	1.00746	22336.8	0.96964
22150.9	1.04086	22150.9	0.97578	22186.7	1.01167	22340.3	0.97024
22152.7	1.03013	22152.7	0.96858	22187.9	1.0182	22343.8	0.9699
22154.4	1.01647	22154.4	0.96396	22188.8	1.02175	22347.5	0.96857
22156.2	1.00238	22156.2	0.9587	22189.7	1.02768	22351.2	0.97208
22158	0.99004	22158	0.95614	22190.7	1.03611	22354.8	0.97206
22159.8	0.98015	22159.8	0.95248	22191.7	1.0461	22358.5	0.9714
22161.6	0.97374	22161.6	0.95116	22192.6	1.05444	22362.2	0.97246
22163.4	0.96959	22163.4	0.95045	22193.6	1.06559	22366	0.97108
22165.2	0.96738	22165.2	0.9504	22194.6	1.07379	22369.7	0.97217
22167	0.96627	22167	0.94982	22195.7	1.07926	22373.5	0.97219
22168.7	0.96623	22168.7	0.95051	22196.8	1.08132	22377.3	0.97198
22170.5	0.96713	22170.5	0.95304	22197.7	1.08267	22381.2	0.97032
22172.3	0.96854	22172.3	0.95687	22198.8	1.08237	22385.2	0.96896
22174.1	0.97068	22174.1	0.96095	22199.7	1.07912	22389.1	0.96859
22175.9	0.9741	22175.9	0.96718	22200.7	1.07875	22393	0.96822
22177.7	0.97888	22177.7	0.97461	22201.6	1.07568	22396.9	0.9674
22179.5	0.98472	22179.5	0.98176	22202.6	1.07217	22401	0.9672
22181.2	0.99193	22181.2	0.98887	22203.6	1.07021	22404.9	0.96551
22183	1.00055	22183	0.99708	22204.6	1.0671	22409	0.96501
22184.8	1.00902	22184.8	1.00413	22205.7	1.06333	22413.1	0.96429
22186.6	1.01707	22186.6	1.01089	22206.7	1.05955	22417.2	0.96401
22188.4	1.02366	22188.4	1.0171	22208	1.05642	22421.4	0.96201
22190.2	1.02809	22190.2	1.02156	22208.8	1.05561	22425.4	0.96275
22192	1.02986	22192	1.02409	22210	1.05074	22429.7	0.96265
22193.8	1.02968	22193.8	1.0264	22210.8	1.05049	22433.9	0.96247
22195.5	1.02691	22195.5	1.02726	22211.8	1.04771	22438.1	0.96411
22197.3	1.0224	22197.3	1.02679	22212.7	1.04359	22442.4	0.96484
22199.1	1.01715	22199.1	1.02476	22213.6	1.03976	22446.7	0.96561
22200.9	1.01239	22200.9	1.02226	22214.6	1.03688	22451	0.96417
22202.7	1.008	22202.7	1.02036	22215.6	1.03259	22455.3	0.96525
22204.5	1.00375	22204.5	1.01574	22216.6	1.02877	22459.8	0.96592
22206.2	1.00055	22206.2	1.01167	22217.7	1.0247	22464.2	0.96576
22208	0.99818	22208	1.00833	22218.7	1.02115	22468.5	0.96642
22209.8	0.99613	22209.8	1.0046	22219.7	1.01975	22473.1	0.96397
22211.6	0.9944	22211.6	1.00095	22220.7	1.01658	22477.5	0.96716
22213.4	0.99343	22213.4	0.99868	22221.8	1.01556	22482	0.96536
22215.2	0.9922	22215.2	0.99633	22222.7	1.01099	22486.6	0.96676
22217	0.99125	22217	0.99415	22223.7	1.00978	22491.1	0.96397
22218.8	0.99114	22218.8	0.99331	22224.6	1.00614	22495.7	0.96556
22220.5	0.99178	22220.5	0.99251	22225.6	1.00126	22500.4	0.96548
22222.3	0.99323	22222.3	0.99134	22226.6	0.99707	22505	0.96385
22224.1	0.99561	22224.1	0.98989	22227.7	0.99483	22508	0.9651
22225.9	0.99944	22225.9	0.9899	22228.8	0.99163	22512.7	0.96383
22227.7	1.00414	22227.7	0.99047	22229.8	0.99009	22517.4	0.9639
22229.5	1.00937	22229.5	0.99124	22230.9	0.98844	22522.2	0.9637
22231.2	1.01459	22231.2	0.99199	22231.7	0.98747	22527	0.96353
22233	1.01969	22233	0.99397	22232.8	0.98715	22531.8	0.96329
22234.8	1.02376	22234.8	0.99443	22233.7	0.98506	22536.6	0.96317
22236.6	1.02623	22236.6	0.99488	22234.7	0.98267	22541.5	0.96336
22238.4	1.02802	22238.4	0.99674	22235.6	0.98093	22546.3	0.96318
22240.2	1.02834	22240.2	0.99889	22236.6	0.97895	22551.3	0.96306
22242	1.02667	22242	0.99995	22237.6	0.97953	22556.2	0.96403
22243.8	1.02336	22243.8	1.00051	22238.6	0.97741	22561.2	0.96344
22245.5	1.01897	22245.5	1.00187	22239.7	0.97835	22566.2	0.96264
22247.3	1.01375	22247.3	1.00297	22240.7	0.97587	22571.2	0.96342
22249.1	1.00766	22249.1	1.0048	22241.6	0.9753	22576.3	0.96113
22250.9	1.00096	22250.9	1.00459	22242.7	0.97421	22581.4	0.96344
22252.7	0.99394	22252.7	1.00514	22243.8	0.97377	22586.5	0.96248
22254.5	0.98736	22254.5	1.00564	22244.7	0.97362	22591.6	0.96214
22256.2	0.98138	22256.2	1.00431	22245.7	0.97408	22596.8	0.96213
22258	0.97681	22258	1.00398	22246.6	0.97443	22602	0.96354
22259.8	0.97385	22259.8	1.0042	22247.6	0.97463	22607.2	0.96259
22261.6	0.97246	22261.6	1.00441	22248.6	0.97379	22612.4	0.96333
22263.4	0.97239	22263.4	1.00394	22249.6	0.97419	22617.8	0.9612
22265.2	0.97375	22265.2	1.00331	22250.8	0.9766	22623	0.96381
22267	0.97663	22267	1.00365	22251.8	0.97489	22628.4	0.96315
22268.7	0.98061	22268.7	1.00427	22252.8	0.97471	22633.6	0.96249
22270.5	0.98497	22270.5	1.00456	22254	0.97765	22639	0.96293
22272.3	0.98987	22272.3	1.00546	22254.8	0.97881	22644.5	0.96386
22274.1	0.99472	22274.1	1.00549	22255.8	0.97893	22649.9	0.96321
22275.9	0.99919	22275.9	1.00531	22256.7	0.97985	22655.5	0.96356
22277.7	1.00331	22277.7	1.0051	22257.7	0.98087	22660.8	0.96414
22279.5	1.0071	22279.5	1.0046	22258.7	0.98286	22666.4	0.96398
22281.2	1.01033	22281.2	1.00432	22259.6	0.984	22671.9	0.96291
22283	1.01325	22283	1.00355	22260.6	0.98662	22677.6	0.96423
22284.8	1.01557	22284.8	1.00316	22261.7	0.9875	22683.1	0.96296
22286.6	1.01786	22286.6	1.00356	22262.7	0.99012	22688.8	0.96204
22288.4	1.01975	22288.4	1.00479	22263.7	0.9902	22694.4	0.96392
22290.2	1.02102	22290.2	1.00412	22264.7	0.9895	22700.1	0.96362
22291.9	1.02195	22291.9	1.00437	22265.7	0.98989	22705.9	0.96221
22293.7	1.02274	22293.7	1.00516	22266.7	0.99133	22711.6	0.96214
22295.5	1.02333	22295.5	1.0051	22267.7	0.99035	22717.3	0.96127
22297.3	1.02401	22297.3	1.00485	22268.6	0.98907	22723.2	0.9621
22299.1	1.02434	22299.1	1.00406	22269.6	0.99238	22729	0.96109
22300.9	1.0243	22300.9	1.0035	22270.6	0.99075	22734.8	0.96205
22302.6	1.02387	22302.6	1.00182	22271.6	0.99032	22740.7	0.96278
22304.4	1.02318	22304.4	1.00152	22272.7	0.98835	22746.5	0.96211
22306.2	1.02188	22306.2	1.0007	22273.8	0.98893	22752.5	0.96207
22308	1.02011	22308	1.00078	22274.9	0.98845	22758.4	0.96106
22309.8	1.01736	22309.8	0.99985	22275.8	0.98934	22764.5	0.96189
22311.6	1.01411	22311.6	0.99948	22278.3	0.98734	22770.5	0.96207
22313.3	1.01019	22313.3	0.99821	22279.7	0.99115	22776.5	0.96105
22315.1	1.00606	22315.1	0.99786	22281.7	0.99506	22782.7	0.96096
22316.9	1.0015	22316.9	0.99784	22283.6	1.00312	22788.7	0.96288
22318.7	0.99676	22318.7	0.99825	22285.7	1.01221	22794.8	0.95995
22320.5	0.99186	22320.5	0.99785	22287.7	1.01943	22801	0.9593
22322.3	0.98719	22322.3	0.99756	22289.8	1.0263	22807.2	0.9605
22324	0.98248	22324	0.9969	22291.7	1.03339	22813.4	0.96105
22325.8	0.9782	22325.8	0.99623	22293.5	1.04229	22819.6	0.96083
22327.6	0.97422	22327.6	0.99645	22295.8	1.04638	22825.9	0.96068
22329.4	0.97096	22329.4	0.99594	22298.2	1.04637	22832.1	0.96151
22331.2	0.96855	22331.2	0.99562	22299.8	1.04725	22838.5	0.96213
22333	0.96707	22333	0.99536	22302	1.0452	22844.7	0.96025
22334.8	0.96617	22334.8	0.99517	22303.6	1.0398	22851.1	0.96083
22336.5	0.96615	22336.5	0.99441	22305.7	1.0338	22857.5	0.96044
22338.3	0.96716	22338.3	0.9945	22307.7	1.02698	22864	0.95947
22340.1	0.96884	22340.1	0.99468	22309.7	1.01902	22870.4	0.95747
22341.9	0.97081	22341.9	0.99471	22311.7	1.01237	22876.9	0.95955
22343.7	0.97301	22343.7	0.99499	22313.7	1.00385	22883.5	0.95843
22345.4	0.97572	22345.4	0.99481	22315.6	0.99824	22890	0.96001
22347.2	0.97884	22347.2	0.9954	22317.7	0.98863	22896.5	0.95751
22349	0.98253	22349	0.99576	22320	0.98662	22903.1	0.95833
22350.8	0.9863	22350.8	0.99532	22322.2	0.98436	--	--
22352.6	0.99026	22352.6	0.9962	22323.7	0.98096	--	--
22354.4	0.99433	22354.4	0.99665	22325.8	0.98152	--	--
22356.1	0.99922	22356.1	0.99758	22327.7	0.9823	--	--
22357.9	1.00415	22357.9	0.99806	22329.6	0.98227	--	--
22359.7	1.00894	22359.7	0.99864	22331.7	0.98528	--	--
22361.5	1.01292	22361.5	0.99879	22333.8	0.98624	--	--
22363.3	1.01645	22363.3	0.99894	22335.7	0.98749	--	--
22365.1	1.01956	22365.1	0.99875	22337.6	0.98675	--	--
22366.8	1.02327	22366.8	0.99926	22339.7	0.9849	--	--
22368.6	1.02581	22368.6	0.99884	22341.9	0.98328	--	--
22370.4	1.02731	22370.4	0.99941	22344.2	0.98414	--	--
22372.2	1.02792	22372.2	0.99802	22345.8	0.98051	--	--
22374	1.02831	22374	0.99838	22347.9	0.98508	--	--
22375.8	1.02817	22375.8	0.99808	22349.6	0.98793	--	--
22377.5	1.02728	22377.5	0.99885	22351.6	0.98964	--	--
22379.3	1.02583	22379.3	0.99833	22353.7	0.98992	--	--
22381.1	1.02393	22381.1	0.99886	22355.8	0.99581	--	--
22382.9	1.02189	22382.9	0.99892	22357.8	0.99796	--	--
22384.7	1.01933	22384.7	0.99981	22359.6	1.00181	--	--
22386.4	1.01653	22386.4	0.99921	22361.6	1.00502	--	--
22388.2	1.01365	22388.2	0.99815	22363.9	1.00413	--	--
22390	1.01098	22390	0.99838	22366.1	1.00438	--	--
22391.8	1.00849	22391.8	0.99856	22367.7	1.00469	--	--
22393.6	1.00579	22393.6	0.9984	22369.9	1.00164	--	--
22395.4	1.003	22395.4	0.99796	22371.6	0.99942	--	--
22397.1	1.00012	22397.1	0.99817	22373.7	0.99541	--	--
22398.9	0.99685	22398.9	0.99718	22375.7	0.98868	--	--
22400.7	0.99358	22400.7	0.99562	22378.8	0.9836	--	--
22402.5	0.99097	22402.5	0.9957	22381.7	0.97572	--	--
22404.3	0.98851	22404.3	0.99632	22384.5	0.97318	--	--
22406	0.9859	22406	0.99645	22388	0.97538	--	--
22407.8	0.98295	22407.8	0.99641	22391.7	0.97938	--	--
22409.6	0.98002	22409.6	0.99643	22393.7	0.98479	--	--
22411.4	0.97734	22411.4	0.9969	22396.6	0.98915	--	--
22413.2	0.97475	22413.2	0.99736	22399.7	0.99633	--	--
22415	0.97248	22415	0.99817	22402.8	1.0007	--	--
22416.7	0.97034	22416.7	0.99703	22405.6	1.00329	--	--
22418.5	0.96914	22418.5	0.99773	22408.7	1.00328	--	--
22420.3	0.96829	22420.3	0.99843	22412.5	1.0057	--	--
22422.1	0.96796	22422.1	0.99792	22414.9	1.00562	--	--
22423.9	0.96846	22423.9	0.99799	22417.7	1.00886	--	--
22425.6	0.96958	22425.6	0.99717	22420.6	1.01045	--	--
22427.4	0.97141	22427.4	0.99685	22423.7	1.00945	--	--
22429.2	0.9739	22429.2	0.99722	22426.8	1.01339	--	--
22431	0.97688	22431	0.99706	22429.5	1.01147	--	--
22432.8	0.97994	22432.8	0.99713	22432.9	1.01073	--	--
22434.5	0.98322	22434.5	0.99715	22436.7	1.01213	--	--
22436.3	0.98688	22436.3	0.99734	22438.8	1.0113	--	--
22438.1	0.99056	22438.1	0.99741	22441.6	1.00845	--	--
22439.9	0.9942	22439.9	0.99771	22444.7	1.00418	--	--
22441.7	0.99807	22441.7	0.99772	22447.8	1.00081	--	--
22443.5	1.00196	22443.5	0.99809	22450.7	0.99614	--	--
22445.2	1.00571	22445.2	0.99742	22453.6	0.99257	--	--
22447	1.00955	22447	0.99877	22457.2	0.98655	--	--
22448.8	1.01266	22448.8	0.9986	22460.1	0.98703	--	--
22450.6	1.01543	22450.6	0.99847	22462.7	0.98494	--	--
22452.4	1.01767	22452.4	0.99925	22465.6	0.98309	--	--
22454.1	1.01922	22454.1	0.99831	22468.8	0.98205	--	--
22455.9	1.02097	22455.9	0.99814	22471.8	0.98191	--	--
22457.7	1.0222	22457.7	0.99813	22474.6	0.98577	--	--
22459.5	1.02291	22459.5	0.99704	22477.9	0.99271	--	--
22461.3	1.02339	22461.3	0.99889	22481.6	0.99819	--	--
22463	1.02298	22463	0.99914	22483.9	1.00135	--	--
22464.8	1.02205	22464.8	0.99906	22486.7	1.00689	--	--
22466.6	1.02087	22466.6	0.9996	22489.6	1.01069	--	--
22468.4	1.01927	22468.4	0.99931	22492.8	1.00824	--	--
22470.2	1.01748	22470.2	1.00075	22495.7	1.00676	--	--
22472	1.01558	22472	1.00179	22498.5	1.00531	--	--
22473.7	1.01352	22473.7	1.00228	22502	1.002	--	--
22475.5	1.01145	22475.5	1.00216	22505.7	0.99792	--	--
22477.3	1.00943	22477.3	1.00142	22507.8	0.99728	--	--
22479.1	1.00762	22479.1	1.00175	22510.6	0.99373	--	--
22480.8	1.00648	22480.8	1.00241	22513.7	0.99207	--	--
22482.6	1.0054	22482.6	1.0031	22516.8	0.98964	--	--
22484.4	1.00455	22484.4	1.00364	22519.7	0.99145	--	--
22486.2	1.00372	22486.2	1.00415	22522.5	0.99293	--	--
22488	1.00266	22488	1.00442	22526.2	0.99496	--	--
22489.8	1.00175	22489.8	1.00445	22530.3	0.99804	--	--
22491.5	1.0013	22491.5	1.0054	22533.6	0.99958	--	--
22493.3	1.00078	22493.3	1.00485	22537.8	1.00025	--	--
22495.1	1.00018	22495.1	1.00527	22541.8	1.00285	--	--
22496.9	0.99945	22496.9	1.00554	22545.5	1.00311	--	--
22498.7	0.9985	22498.7	1.00512	22550.7	1.00492	--	--
22500.4	0.99728	22500.4	1.00485	22553.9	1.00585	--	--
22502.2	0.99582	22502.2	1.00515	22557.6	1.00765	--	--
22504	0.99413	22504	1.00538	22561.8	1.00812	--	--
22505.8	0.99197	22505.8	1.00464	22565.7	1.00764	--	--
22507.6	0.99016	22507.6	1.0046	22569.7	1.00694	--	--
22509.3	0.98884	22509.3	1.00582	22575.1	1.0078	--	--
22511.1	0.98786	22511.1	1.00632	22577.7	1.00783	--	--
22512.9	0.98688	22512.9	1.00674	22581.6	1.00648	--	--
22514.7	0.98573	22514.7	1.00655	22585.7	1.00588	--	--
22516.5	0.98395	22516.5	1.0038	22589.6	1.00491	--	--
22518.2	0.98228	22518.2	1.00233	22594.1	1.00031	--	--
22520	0.98164	22520	1.00149	22599	0.99821	--	--
22521.8	0.98257	22521.8	1.00253	22601.6	0.99857	--	--
22523.6	0.98382	22523.6	1.00365	22605.7	0.99587	--	--
22525.3	0.9848	22525.3	1.00475	22609.8	0.99423	--	--
22527.1	0.98542	22527.1	1.00447	22613.5	0.99336	--	--
22528.9	0.98598	22528.9	1.0047	22618.1	0.99555	--	--
22530.7	0.98665	22530.7	1.00493	22622.8	0.99814	--	--
22532.5	0.98744	22532.5	1.00481	22625.5	0.99951	--	--
22534.2	0.98862	22534.2	1.00566	22629.8	1.00334	--	--
22536	0.98984	22536	1.00535	22633.9	1.00419	--	--
22537.8	0.99102	22537.8	1.00502	22637.5	1.00471	--	--
22539.6	0.99217	22539.6	1.00501	22642	1.00745	--	--
22541.4	0.99346	22541.4	1.00383	22646.6	1.0074	--	--
22543.2	0.99542	22543.2	1.00498	22649.5	1.00847	--	--
22544.9	0.99753	22544.9	1.0036	22653.8	1.00707	--	--
22546.7	0.99973	22546.7	1.00395	22657.8	1.00604	--	--
22548.5	1.00164	22548.5	1.00417	22661.5	1.00333	--	--
22550.3	1.00336	22550.3	1.00319	22666.7	0.9989	--	--
22552	1.00548	22552	1.00381	22669.8	0.99766	--	--
22553.8	1.00754	22553.8	1.00376	22673.6	0.99648	--	--
22555.6	1.00961	22555.6	1.00348	22677.8	0.99637	--	--
22557.4	1.01169	22557.4	1.00278	22681.8	0.99493	--	--
22559.2	1.01361	22559.2	1.00277	22685.6	0.99766	--	--
22560.9	1.01543	22560.9	1.00248	22691.1	1.0004	--	--
22562.7	1.01689	22562.7	1.00229	22693.7	1.00107	--	--
22564.5	1.01829	22564.5	1.00108	22697.6	1.00111	--	--
22566.3	1.01945	22566.3	1.00163	22701.8	1.00173	--	--
22568	1.0204	22568	1.0016	22705.6	1.0014	--	--
22569.8	1.02081	22569.8	1.00066	22709.9	0.99981	--	--
22571.6	1.02111	22571.6	1.00103	22715.1	1.00093	--	--
22573.4	1.02079	22573.4	1.00038	22717.6	1.00108	--	--
22575.2	1.01977	22575.2	0.99914	22721.7	1.00355	--	--
22577	1.01813	22577	0.99847	22725.8	1.00554	--	--
22578.7	1.01615	22578.7	0.99818	22730.5	1.00782	--	--
22580.5	1.01414	22580.5	0.99804	22736.3	1.01008	--	--
22582.3	1.01224	22582.3	0.99813	22741.1	1.0123	--	--
22584.1	1.01077	22584.1	0.99909	22745.6	1.01188	--	--
22585.8	1.00919	22585.8	0.99868	22750.9	1.01089	--	--
22587.6	1.00762	22587.6	0.99872	22755.6	1.01006	--	--
22589.4	1.00625	22589.4	0.99873	22762.2	1.00687
22591.2	1.00475	22591.2	0.99808	22765.5	1.00396
22593	1.00357	22593	0.9968	22770.9	0.99965
22594.7	1.00211	22594.7	0.99584	22775.8	0.99612
22596.5	1.00109	22596.5	0.99517	22781.2	0.99583
22598.3	1.0002	22598.3	0.9958	22787.1	0.99335
22600.1	0.99932	22600.1	0.99589	22790.4	0.99253
22601.8	0.99857	22601.8	0.99718	22796	0.99429
22603.6	0.99786	22603.6	0.99706	22800.6	0.99612
22605.4	0.99665	22605.4	0.99768	22806.3	0.99953
22607.2	0.99546	22607.2	0.9981	22811.6	1.00108
22609	0.99415	22609	0.99706	22815.5	1.00357
22610.7	0.99275	22610.7	0.99632	22820.9	1.00377
22612.5	0.99053	22612.5	0.99245	22825.5	1.0039
22614.3	0.98715	22614.3	0.9857	22831.7	1.00361
22616.1	0.98288	22616.1	0.97773	22835.7	1.00423
22617.8	0.97883	22617.8	0.97168	22840.7	1.00408
22619.6	0.97585	22619.6	0.96829	22845.8	1.00294
22621.4	0.9749	22621.4	0.96912	22850.7	1.00072
22623.2	0.97595	22623.2	0.97402	22857.4	0.99979
22625	0.97856	22625	0.98063	22860.4	0.99917
22626.7	0.9823	22626.7	0.9884	22865.9	0.99902
22628.5	0.98558	22628.5	0.9931	22870.7	0.99996
22630.3	0.98772	22630.3	0.99468	22876.2	0.99948
22632.1	0.98914	22632.1	0.99508	22882	0.99792
22633.8	0.98981	22633.8	0.99454	22885.4	0.99614
22635.6	0.99064	22635.6	0.99439	22890.9	0.99385
22637.4	0.99148	22637.4	0.99456	22895.6	0.99257
22639.2	0.9924	22639.2	0.99318	22901.1	0.99085
22641	0.99355	22641	0.99338	22906.5	0.9919
22642.7	0.99486	22642.7	0.99233	22910.5	0.99333
22644.5	0.99616	22644.5	0.99194	22915.9	0.99588
22646.3	0.99715	22646.3	0.99178	22920.5	0.99632
22648.1	0.99853	22648.1	0.99218	22926.8	0.99726
22649.8	1.00006	22649.8	0.99158
22651.6	1.00144	22651.6	0.99151
22653.4	1.00264	22653.4	0.99148
22655.2	1.00377	22655.2	0.99184
22657	1.00486	22657	0.99183
22658.7	1.00529	22658.7	0.99102
22660.5	1.00551	22660.5	0.98998
22662.3	1.00581	22662.3	0.99051
22664.1	1.00607	22664.1	0.99077
22665.8	1.00641	22665.8	0.99028
22667.6	1.00634	22667.6	0.99031
22669.4	1.00591	22669.4	0.9892
22671.2	1.00566	22671.2	0.98859
22673	1.00506	22673	0.98668
22674.7	1.00485	22674.7	0.98632
22676.5	1.00522	22676.5	0.98631
22678.3	1.00537	22678.3	0.98564
22680.1	1.00575	22680.1	0.98645
22681.8	1.00598	22681.8	0.98646
22683.6	1.00637	22683.6	0.98621
22685.4	1.00656	22685.4	0.98678
22687.2	1.00704	22687.2	0.98536
22689	1.00778	22689	0.98746
22690.7	1.00819	22690.7	0.98646
22692.5	1.0086	22692.5	0.98637
22694.3	1.00886	22694.3	0.98745
22696.1	1.00864	22696.1	0.98696
22697.8	1.0085	22697.8	0.9872
22699.6	1.00837	22699.6	0.98721
22701.4	1.00824	22701.4	0.98728
22703.2	1.00816	22703.2	0.98709
22704.9	1.0074	22704.9	0.98728
22706.7	1.00653	22706.7	0.98732
22708.5	1.00534	22708.5	0.98663
22710.3	1.00474	22710.3	0.98721
22712	1.0036	22712	0.98647
22713.8	1.00273	22713.8	0.98641
22715.6	1.00193	22715.6	0.98597
22717.4	1.00089	22717.4	0.98514
22719.2	1.00006	22719.2	0.98513
22720.9	0.99907	22720.9	0.98445
22722.7	0.99839	22722.7	0.98462
22724.5	0.99792	22724.5	0.98478
22726.3	0.99739	22726.3	0.98386
22728	0.99706	22728	0.98391
22729.8	0.99654	22729.8	0.98251
22731.6	0.99574	22731.6	0.98157
22733.4	0.99527	22733.4	0.98203
22735.1	0.99515	22735.1	0.98221
22736.9	0.99527	22736.9	0.98283
22738.7	0.9953	22738.7	0.98316
22740.5	0.99512	22740.5	0.98387
22742.2	0.99456	22742.2	0.98353
22744	0.99347	22744	0.98175
22745.8	0.99297	22745.8	0.98188
22747.6	0.99313	22747.6	0.98242
22749.3	0.99313	22749.3	0.98242
22751.1	0.99336	22751.1	0.98234
22752.9	0.9939	22752.9	0.98303
22754.7	0.99419	22754.7	0.9834
22756.5	0.99492	22756.5	0.98414
22758.2	0.99561	22758.2	0.98369
22760	0.99614	22760	0.98251
22761.8	0.99671	22761.8	0.98197
22763.5	0.99724	22763.5	0.98052
22765.3	0.9982	22765.3	0.98043
22767.1	0.99949	22767.1	0.98072
22768.9	1.00043	22768.9	0.9816
22770.7	1.00104	22770.7	0.9815
22772.4	1.00121	22772.4	0.97979
22774.2	1.00136	22774.2	0.97889
22776	1.00169	22776	0.97928
22777.8	1.00184	22777.8	0.97808
22779.5	1.00234	22779.5	0.98
22781.3	1.00271	22781.3	0.97913
22783.1	1.00253	22783.1	0.97819
22784.9	1.00217	22784.9	0.97716
22786.6	1.00191	22786.6	0.97769
22788.4	1.00146	22788.4	0.97796
22790.2	1.00173	22790.2	0.97923
22792	1.00207	22792	0.97926
22793.7	1.00244	22793.7	0.97991
22795.5	1.00217	22795.5	0.97905
22797.3	1.00159	22797.3	0.97788
22799.1	1.00103	22799.1	0.97725
22800.8	1.00073	22800.8	0.97596
22802.6	1.00092	22802.6	0.97626
22804.4	1.00111	22804.4	0.97622
22806.2	1.00143	22806.2	0.97692
22807.9	1.00157	22807.9	0.97695
22809.7	1.0016	22809.7	0.9758
22811.5	1.00226	22811.5	0.97619
22813.3	1.0032	22813.3	0.97588
22815	1.00422	22815	0.9765
22816.8	1.00525	22816.8	0.97658
22818.6	1.00615	22818.6	0.97791
22820.4	1.00675	22820.4	0.97778
22822.1	1.00681	22822.1	0.97739
22823.9	1.00669	22823.9	0.97609
22825.7	1.00663	22825.7	0.97558
22827.5	1.0065	22827.5	0.97375
22829.2	1.00665	22829.2	0.97365
22831	1.00618	22831	0.97217
22832.8	1.0056	22832.8	0.97333
22834.6	1.00534	22834.6	0.97355
22836.3	1.00548	22836.3	0.9742
22838.1	1.00563	22838.1	0.97562
22839.9	1.00495	22839.9	0.97423
22841.7	1.00402	22841.7	0.97378
22843.4	1.003	22843.4	0.97343
22845.2	1.00187	22845.2	0.97285
22847	1.00114	22847	0.97301
22848.8	1.00074	22848.8	0.97431
22850.5	0.9995	22850.5	0.97327
22852.3	0.99815	22852.3	0.97285
22854.1	0.99714	22854.1	0.97148
22855.9	0.99645	22855.9	0.97138
22857.6	0.99604	22857.6	0.97252
22859.4	0.9951	22859.4	0.97149
22861.2	0.99473	22861.2	0.97214
22863	0.99423	22863	0.97151
22864.7	0.99404	22864.7	0.97153
22866.5	0.9941	22866.5	0.97207
22868.3	0.9941	22868.3	0.97143
22870.1	0.99387	22870.1	0.97116
22871.8	0.99345	22871.8	0.97017
22873.6	0.99383	22873.6	0.97084
22875.4	0.99394	22875.4	0.96944
22877.2	0.99414	22877.2	0.96913
22878.9	0.99416	22878.9	0.96939
22880.7	0.99416	22880.7	0.96851
22882.5	0.99424	22882.5	0.96919
22884.2	0.99453	22884.2	0.96885
22886	0.99538	22886	0.96895
22887.8	0.9961	22887.8	0.96868
22889.6	0.99696	22889.6	0.96828
22891.3	0.99777	22891.3	0.96925
22893.1	0.99873	22893.1	0.96897
22894.9	0.99945	22894.9	0.9688
22896.7	0.99987	22896.7	0.96814
22898.4	1.00017	22898.4	0.96702
22900.2	1.00075	22900.2	0.96734
22902	1.00125	22902	0.96764
22903.8	1.00165	22903.8	0.96691
22905.5	1.00194	22905.5	0.9661
22907.3	1.00195	22907.3	0.96426
22909.1	1.00218	22909.1	0.96339
22910.9	1.00227	22910.9	0.96423
22912.6	1.00219	22912.6	0.96391
22914.4	1.00199	22914.4	0.96443
22916.2	1.00223	22916.2	0.96563
22918	1.00274	22918	0.96605
22919.7	1.00255	22919.7	0.96515
22921.5	1.00227	22921.5	0.96411
22923.3	1.00193	22923.3	0.96422
22925	1.00115	22925	0.96365
22926.8	1.00075	22926.8	0.96354
22928.6	1.00043	22928.6	0.96209
22930.4	1.00048	22930.4	0.96138
22932.1	1.00032	22932.1	0.9612
22933.9	1.00016	22933.9	0.96006
22935.7	1.00024	22935.7	0.96125
22937.5	1.00061	22937.5	0.96191
22939.2	1.00068	22939.2	0.96183
22941	1.00079	22941	0.96186
22942.8	1.00086	22942.8	0.96128
22944.6	1.00141	22944.6	0.9616
22946.3	1.00169	22946.3	0.96071
22948.1	1.00148	22948.1	0.9606
22949.9	1.00078	22949.9	0.95849
22951.7	0.99959	22951.7	0.95765
22953.4	0.99896	22953.4	0.95668
22955.2	0.99878	22955.2	0.95685
22957	0.99943	22957	0.95852
22958.8	1.00046	22958.8	0.96088
22960.5	1.00167	22960.5	0.96177
22962.3	1.00213	22962.3	0.96328
22964.1	1.00246	22964.1	0.96259
22965.8	1.00253	22965.8	0.96224
22967.6	1.00249	22967.6	0.9603
22969.4	1.00275	22969.4	0.95972
22971.2	1.00239	22971.2	0.95872
22972.9	1.00132	22972.9	0.95576
22974.7	0.99978	22974.7	0.95623
22976.5	0.9999	22976.5	0.96043
22978.2	1.00056	22978.2	0.96221
22980	1.00092	22980	0.96262
22981.8	1.00098	22981.8	0.96212
22983.6	1.001	22983.6	0.96196
22985.3	1.0005	22985.3	0.96076
22987.1	0.99991	22987.1	0.96042
22988.9	0.99931	22988.9	0.96078
22990.7	0.99894	22990.7	0.96106
22992.4	0.99882	22992.4	0.96111
22994.2	0.9987	22994.2	0.96186
22996	0.99902	22996	0.9622
22997.8	0.99936	22997.8	0.96329
22999.5	0.9988	22999.5	0.96175
23001.3	0.99714	23001.3	0.95931
23003.1	0.99476	23003.1	0.9562
23004.8	0.994	23004.8	0.95392
23006.6	0.99613	23006.6	0.95892
23008.4	0.99725	23008.4	0.96034
23010.2	0.99797	23010.2	0.96178
23011.9	0.99794	23011.9	0.96245
23013.7	0.99778	23013.7	0.96354
23015.5	0.99781	23015.5	0.96272
23017.2	0.9976	23017.2	0.96247
23019	0.99795	23019	0.96233
23020.8	0.99819	23020.8	0.96265
23022.6	0.99853	23022.6	0.96388
23024.3	0.9988	23024.3	0.96389
23026.1	0.99893	23026.1	0.96435
23027.9	0.99893	23027.9	0.96321
23029.7	0.99892	23029.7	0.96271
23031.4	0.9986	23031.4	0.96358
23033.2	0.99833	23033.2	0.9638
23035	0.99821	23035	0.96316
23036.8	0.99843	23036.8	0.96284
23038.5	0.99836	23038.5	0.96041
23040.3	0.99745	23040.3	0.95708
23042.1	0.99532	23042.1	0.95335
23043.8	0.99336	23043.8	0.95764
23045.6	0.99483	23045.6	0.96616
23047.4	0.99752	23047.4	0.96804
23049.2	0.99888	23049.2	0.96761
23050.9	0.99857	23050.9	0.96535
23052.7	0.99795	23052.7	0.96396
23054.5	0.9976	23054.5	0.96473
23056.2	0.99763	23056.2	0.96572
23058	0.99789	23058	0.96648
23059.8	0.99812	23059.8	0.96591
23061.6	0.99876	23061.6	0.96654
23063.3	0.9992	23063.3	0.96735
23065.1	0.99959	23065.1	0.9677
23066.9	0.99973	23066.9	0.9673
23068.7	1.00037	23068.7	0.96775
23070.4	1.00074	23070.4	0.96774
23072.2	1.00101	23072.2	0.96703
23074	1.00045	23074	0.96668
23075.7	0.99994	23075.7	0.96793
23077.5	0.99991	23077.5	0.96843
23079.3	0.9997	23079.3	0.96938
23081	0.99954	23081	0.96893
23082.8	0.99984	23082.8	0.97013
23084.6	0.9996	23084.6	0.97064
23086.4	0.99972	23086.4	0.97105
23088.1	1.00017	23088.1	0.97206
23089.9	1.00063	23089.9	0.97107
23091.7	0.99991	23091.7	0.96757
23093.5	0.99832	23093.5	0.96428
23095.2	0.99652	23095.2	0.96543
23097	0.99648	23097	0.97181
23098.8	0.99804	23098.8	0.97488
23100.5	0.99896	23100.5	0.97613
23102.3	0.99938	23102.3	0.97676
23104.1	0.99911	23104.1	0.97613
23105.9	0.99874	23105.9	0.97594
23107.6	0.99871	23107.6	0.97682
23109.4	0.99872	23109.4	0.97678
23111.2	0.99917	23111.2	0.97713
23113	0.99933	23113	0.97579
23114.7	0.99924	23114.7	0.97292
23116.5	0.99829	23116.5	0.96913
23118.3	0.99643	23118.3	0.96697
23120	0.99496	23120	0.96803
23121.8	0.99406	23121.8	0.96998
23123.6	0.99307	23123.6	0.97186
23125.3	0.9933	23125.3	0.97729
23127.1	0.99411	23127.1	0.98181
23128.9	0.99557	23128.9	0.98694
23130.7	0.99698	23130.7	0.98979
23132.4	0.99794	23132.4	0.99102
23134.2	0.99873	23134.2	0.99273
23136	0.99942	23136	0.99398

## Sheet: Fig. 1h
	Ru foil		i-In-PR		RuO2		PR
x	y	x	y	x	y	x	y
0.18408	0.11294	0.18408	0.04162	0.18408	0.12014	0.18408	0.03431
0.21476	0.1152	0.21476	0.03622	0.21476	0.12286	0.21476	0.03712
0.24544	0.11567	0.24544	0.03561	0.24544	0.12594	0.24544	0.04034
0.27612	0.11433	0.27612	0.04029	0.27612	0.12899	0.27612	0.04351
0.3068	0.11139	0.3068	0.04831	0.3068	0.13159	0.3068	0.04636
0.33748	0.10729	0.33748	0.05747	0.33748	0.13346	0.33748	0.04895
0.36816	0.10271	0.36816	0.06624	0.36816	0.13451	0.36816	0.05176
0.39884	0.09851	0.39884	0.07365	0.39884	0.13501	0.39884	0.05559
0.42951	0.09563	0.42951	0.07907	0.42951	0.1356	0.42951	0.06124
0.46019	0.09484	0.46019	0.08211	0.46019	0.13738	0.46019	0.06906
0.49087	0.09651	0.49087	0.08257	0.49087	0.14169	0.49087	0.07873
0.52155	0.10045	0.52155	0.0804	0.52155	0.14981	0.52155	0.08932
0.55223	0.10597	0.55223	0.07579	0.55223	0.16253	0.55223	0.09961
0.58291	0.11216	0.58291	0.06915	0.58291	0.17989	0.58291	0.10831
0.61359	0.11812	0.61359	0.0612	0.61359	0.20121	0.61359	0.11428
0.64427	0.12307	0.64427	0.05323	0.64427	0.22534	0.64427	0.11675
0.67495	0.12645	0.67495	0.0472	0.67495	0.25096	0.67495	0.1155
0.70563	0.12795	0.70563	0.04555	0.70563	0.27678	0.70563	0.11127
0.73631	0.12749	0.73631	0.04954	0.73631	0.30157	0.73631	0.10611
0.76699	0.12526	0.76699	0.05796	0.76699	0.32434	0.76699	0.10366
0.79767	0.12171	0.79767	0.06852	0.79767	0.34435	0.79767	0.10829
0.82835	0.11757	0.82835	0.07926	0.82835	0.36118	0.82835	0.12235
0.85903	0.11382	0.85903	0.0888	0.85903	0.37485	0.85903	0.14446
0.88971	0.11152	0.88971	0.09615	0.88971	0.38584	0.88971	0.17101
0.92039	0.1116	0.92039	0.10061	0.92039	0.3952	0.92039	0.19806
0.95107	0.11455	0.95107	0.10173	0.95107	0.40451	0.95107	0.22219
0.98175	0.12019	0.98175	0.09934	0.98175	0.41583	0.98175	0.24055
1.01243	0.12779	1.01243	0.09365	1.01243	0.43137	1.01243	0.25096
1.04311	0.13633	1.04311	0.08553	1.04311	0.45317	1.04311	0.25203
1.07379	0.14473	1.07379	0.07699	1.07379	0.4826	1.07379	0.2434
1.10447	0.15206	1.10447	0.07194	1.10447	0.52008	1.10447	0.22611
1.13515	0.15762	1.13515	0.07568	1.13515	0.56499	1.13515	0.20342
1.16583	0.16099	1.16583	0.09105	1.16583	0.6159	1.16583	0.18203
1.1965	0.16205	1.1965	0.11632	1.1965	0.67083	1.1965	0.17298
1.22718	0.16105	1.22718	0.14834	1.22718	0.72751	1.22718	0.18687
1.25786	0.15861	1.25786	0.18457	1.25786	0.78361	1.25786	0.22419
1.28854	0.15581	1.28854	0.22319	1.28854	0.83684	1.28854	0.27641
1.31922	0.15407	1.31922	0.26275	1.31922	0.88506	1.31922	0.33448
1.3499	0.15498	1.3499	0.30202	1.3499	0.92637	1.3499	0.39159
1.38058	0.15991	1.38058	0.33985	1.38058	0.9591	1.38058	0.4428
1.41126	0.16949	1.41126	0.37521	1.41126	0.98188	1.41126	0.48447
1.44194	0.18343	1.44194	0.40714	1.44194	0.99367	1.44194	0.51405
1.47262	0.20069	1.47262	0.43479	1.47262	0.99377	1.47262	0.52992
1.5033	0.2198	1.5033	0.45741	1.5033	0.98183	1.5033	0.53149
1.53398	0.23925	1.53398	0.47439	1.53398	0.95788	1.53398	0.51909
1.56466	0.25766	1.56466	0.48524	1.56466	0.92227	1.56466	0.49402
1.59534	0.27386	1.59534	0.48964	1.59534	0.87571	1.59534	0.45845
1.62602	0.287	1.62602	0.48744	1.62602	0.81922	1.62602	0.41543
1.6567	0.29657	1.6567	0.47863	1.6567	0.75408	1.6567	0.36875
1.68738	0.30251	1.68738	0.4634	1.68738	0.68183	1.68738	0.32289
1.71806	0.30531	1.71806	0.44207	1.71806	0.60418	1.71806	0.28272
1.74874	0.30611	1.74874	0.41517	1.74874	0.52299	1.74874	0.2528
1.77942	0.3068	1.77942	0.38336	1.77942	0.44018	1.77942	0.23583
1.8101	0.31002	1.8101	0.34746	1.8101	0.35772	1.8101	0.23114
1.84078	0.31885	1.84078	0.30849	1.84078	0.27754	1.84078	0.23498
1.87146	0.33622	1.87146	0.26765	1.87146	0.20151	1.87146	0.24285
1.90214	0.36408	1.90214	0.22644	1.90214	0.13151	1.90214	0.25155
1.93282	0.4029	1.93282	0.18681	1.93282	0.06995	1.93282	0.25985
1.9635	0.45178	1.9635	0.15162	1.9635	0.02676	1.9635	0.26817
1.99418	0.50894	1.99418	0.12511	1.99418	0.04408	1.99418	0.27785
2.02485	0.57219	2.02485	0.11248	2.02485	0.07698	2.02485	0.29029
2.05553	0.63928	2.05553	0.11598	2.05553	0.10221	2.05553	0.30611
2.08621	0.70804	2.08621	0.13148	2.08621	0.11788	2.08621	0.32476
2.11689	0.77642	2.11689	0.15248	2.11689	0.12392	2.11689	0.34454
2.14757	0.84255	2.14757	0.1743	2.14757	0.12077	2.14757	0.36311
2.17825	0.90474	2.17825	0.1943	2.17825	0.10925	2.17825	0.37797
2.20893	0.96146	2.20893	0.21108	2.20893	0.09048	2.20893	0.38686
2.23961	1.01139	2.23961	0.22394	2.23961	0.06602	2.23961	0.38807
2.27029	1.05344	2.27029	0.23259	2.27029	0.03906	2.27029	0.38052
2.30097	1.08671	2.30097	0.23705	2.30097	0.02523	2.30097	0.36386
2.33165	1.11055	2.33165	0.23757	2.33165	0.04891	2.33165	0.33843
2.36233	1.12454	2.36233	0.23456	2.36233	0.08469	2.36233	0.30522
2.39301	1.12848	2.39301	0.2286	2.39301	0.12259	2.39301	0.26582
2.42369	1.12241	2.42369	0.22038	2.42369	0.16041	2.42369	0.22229
2.45437	1.10658	2.45437	0.21068	2.45437	0.1971	2.45437	0.17713
2.48505	1.08146	2.48505	0.20034	2.48505	0.23209	2.48505	0.13336
2.51573	1.04769	2.51573	0.19019	2.51573	0.26512	2.51573	0.09498
2.54641	1.00606	2.54641	0.18095	2.54641	0.29619	2.54641	0.06827
2.57709	0.95752	2.57709	0.1732	2.57709	0.32551	2.57709	0.06063
2.60777	0.90312	2.60777	0.16724	2.60777	0.35343	2.60777	0.06879
2.63845	0.84399	2.63845	0.16303	2.63845	0.38034	2.63845	0.08068
2.66913	0.78133	2.66913	0.16025	2.66913	0.40662	2.66913	0.08922
2.69981	0.71636	2.69981	0.15833	2.69981	0.43247	2.69981	0.09205
2.73049	0.65033	2.73049	0.15661	2.73049	0.45791	2.73049	0.08887
2.76117	0.5845	2.76117	0.15445	2.76117	0.48273	2.76117	0.08043
2.79184	0.52016	2.79184	0.15127	2.79184	0.50649	2.79184	0.06817
2.82252	0.45859	2.82252	0.14665	2.82252	0.52854	2.82252	0.05416
2.8532	0.40116	2.8532	0.14033	2.8532	0.54815	2.8532	0.04145
2.88388	0.34932	2.88388	0.13217	2.88388	0.5645	2.88388	0.03435
2.91456	0.30461	2.91456	0.1222	2.91456	0.57683	2.91456	0.03572
2.94524	0.26865	2.94524	0.11052	2.94524	0.58448	2.94524	0.04222
2.97592	0.24275	2.97592	0.09738	2.97592	0.58694	2.97592	0.04894
3.0066	0.22747	3.0066	0.0831	3.0066	0.58392	3.0066	0.0532
3.03728	0.22202	3.03728	0.06805	3.03728	0.5754	3.03728	0.0539
3.06796	0.22428	3.06796	0.05274	3.06796	0.5616	3.06796	0.05083
3.09864	0.23151	3.09864	0.03785	3.09864	0.54304	3.09864	0.04428
3.12932	0.2411	3.12932	0.02468	3.12932	0.5205	3.12932	0.03495
3.16	0.25099	3.16	0.01695	3.16	0.495	3.16	0.0239
3.19068	0.25975	3.19068	0.02001	3.19068	0.46776	3.19068	0.01299
3.22136	0.2664	3.22136	0.02911	3.22136	0.44015	3.22136	0.00916
3.25204	0.27034	3.25204	0.03886	3.25204	0.41353	3.25204	0.0169
3.28272	0.27121	3.28272	0.04756	3.28272	0.38914	3.28272	0.0257
3.3134	0.26886	3.3134	0.05466	3.3134	0.36792	3.3134	0.03251
3.34408	0.26326	3.34408	0.05992	3.34408	0.35032	3.34408	0.0365
3.37476	0.25449	3.37476	0.06326	3.37476	0.33618	3.37476	0.03737
3.40544	0.24273	3.40544	0.06469	3.40544	0.32479	3.40544	0.03514
3.43612	0.22824	3.43612	0.0643	3.43612	0.31499	3.43612	0.03008
3.4668	0.21136	3.4668	0.06225	3.4668	0.3054	3.4668	0.02267
3.49748	0.19248	3.49748	0.05877	3.49748	0.29472	3.49748	0.01362
3.52816	0.17209	3.52816	0.05414	3.52816	0.28183	3.52816	0.00471
3.55884	0.15072	3.55884	0.04871	3.55884	0.26595	3.55884	0.00877
3.58952	0.12904	3.58952	0.04291	3.58952	0.24662	3.58952	0.01849
3.62019	0.10784	3.62019	0.03729	3.62019	0.22379	3.62019	0.02746
3.65087	0.08826	3.65087	0.03253	3.65087	0.19768	3.65087	0.03483
3.68155	0.07194	3.68155	0.02943	3.68155	0.16889	3.68155	0.04013
3.71223	0.06129	3.71223	0.02856	3.71223	0.13832	3.71223	0.04309
3.74291	0.05863	3.74291	0.02991	3.74291	0.10732	3.74291	0.04358
3.77359	0.06386	3.77359	0.03281	3.77359	0.07828	3.77359	0.04166
3.80427	0.07424	3.80427	0.03644	3.80427	0.05628	3.80427	0.03756
3.83495	0.08696	3.83495	0.04012	3.83495	0.05095	3.83495	0.03171
3.86563	0.10034	3.86563	0.04344	3.86563	0.06433	3.86563	0.02487
3.89631	0.11354	3.89631	0.04611	3.89631	0.08567	3.89631	0.01853
3.92699	0.12618	3.92699	0.04801	3.92699	0.10783	3.92699	0.01596
3.95767	0.13812	3.95767	0.04905	3.95767	0.12805	3.95767	0.01981
3.98835	0.14936	3.98835	0.04924	3.98835	0.14516	3.98835	0.02751
4.01903	0.15991	4.01903	0.04862	4.01903	0.1587	4.01903	0.03619
4.04971	0.1698	4.04971	0.04724	4.04971	0.1685	4.04971	0.04452
4.08039	0.17902	4.08039	0.04519	4.08039	0.17466	4.08039	0.05181
4.11107	0.18751	4.11107	0.04259	4.11107	0.17744	4.11107	0.05764
4.14175	0.19515	4.14175	0.03952	4.14175	0.17718	4.14175	0.06177
4.17243	0.20175	4.17243	0.0361	4.17243	0.17431	4.17243	0.06404
4.20311	0.20712	4.20311	0.03244	4.20311	0.16926	4.20311	0.06443
4.23379	0.21102	4.23379	0.02862	4.23379	0.16241	4.23379	0.063
4.26447	0.21321	4.26447	0.02474	4.26447	0.15411	4.26447	0.05992
4.29515	0.21348	4.29515	0.02086	4.29515	0.14457	4.29515	0.05544
4.32583	0.21165	4.32583	0.01705	4.32583	0.13394	4.32583	0.04988
4.35651	0.20758	4.35651	0.0134	4.35651	0.12225	4.35651	0.04362
4.38719	0.20121	4.38719	0.01	4.38719	0.10949	4.38719	0.03708
4.41786	0.19254	4.41786	0.00709	4.41786	0.0956	4.41786	0.03067
4.44854	0.18162	4.44854	0.00525	4.44854	0.08058	4.44854	0.02483
4.47922	0.16861	4.47922	0.00537	4.47922	0.06448	4.47922	0.01994
4.5099	0.15371	4.5099	0.00709	4.5099	0.0475	4.5099	0.01628
4.54058	0.13718	4.54058	0.00939	4.54058	0.03024	4.54058	0.01397
4.57126	0.11935	4.57126	0.01174	4.57126	0.01548	4.57126	0.01285
4.60194	0.1006	4.60194	0.01394	4.60194	0.01752	4.60194	0.01257
4.63262	0.08135	4.63262	0.01589	4.63262	0.03378	4.63262	0.01286
4.6633	0.06209	4.6633	0.01754	4.6633	0.05206	4.6633	0.0136
4.69398	0.04346	4.69398	0.01883	4.69398	0.0702	4.69398	0.01471
4.72466	0.02665	4.72466	0.01972	4.72466	0.08755	4.72466	0.01608
4.75534	0.01602	4.75534	0.02021	4.75534	0.10377	4.75534	0.01751
4.78602	0.02037	4.78602	0.02027	4.78602	0.1187	4.78602	0.0187
4.8167	0.03224	4.8167	0.01991	4.8167	0.1323	4.8167	0.01938
4.84738	0.04434	4.84738	0.01915	4.84738	0.14468	4.84738	0.01931
4.87806	0.05505	4.87806	0.01805	4.87806	0.15606	4.87806	0.01835
4.90874	0.0639	4.90874	0.01664	4.90874	0.16674	4.90874	0.01644
4.93942	0.07071	4.93942	0.01503	4.93942	0.17708	4.93942	0.0137
4.9701	0.07544	4.9701	0.01335	4.9701	0.1874	4.9701	0.01042
5.00078	0.07815	5.00078	0.01178	5.00078	0.19795	5.00078	0.00749
5.03146	0.07895	5.03146	0.01056	5.03146	0.20882	5.03146	0.00693
5.06214	0.07804	5.06214	0.00999	5.06214	0.21996	5.06214	0.00963
5.09282	0.07566	5.09282	0.01024	5.09282	0.23116	5.09282	0.0136
5.1235	0.07209	5.1235	0.01125	5.1235	0.24208	5.1235	0.01749
5.15418	0.06766	5.15418	0.01278	5.15418	0.25229	5.15418	0.0207
5.18486	0.06272	5.18486	0.01457	5.18486	0.26131	5.18486	0.02284
5.21553	0.05764	5.21553	0.01641	5.21553	0.26871	5.21553	0.02369
5.24621	0.05279	5.24621	0.01817	5.24621	0.2741	5.24621	0.02312
5.27689	0.0485	5.27689	0.01975	5.27689	0.27716	5.27689	0.02111
5.30757	0.04505	5.30757	0.02111	5.30757	0.2777	5.30757	0.01778
5.33825	0.04255	5.33825	0.0222	5.33825	0.27564	5.33825	0.01343
5.36893	0.04099	5.36893	0.02301	5.36893	0.27104	5.36893	0.00882
5.39961	0.04016	5.39961	0.02353	5.39961	0.26406	5.39961	0.00668
5.43029	0.03977	5.43029	0.02376	5.43029	0.25497	5.43029	0.01027
5.46097	0.03953	5.46097	0.02372	5.46097	0.24413	5.46097	0.01633
5.49165	0.03916	5.49165	0.02342	5.49165	0.23195	5.49165	0.02272
5.52233	0.0385	5.52233	0.0229	5.52233	0.21889	5.52233	0.02869
5.55301	0.03744	5.55301	0.02219	5.55301	0.20536	5.55301	0.03385
5.58369	0.03594	5.58369	0.02131	5.58369	0.19178	5.58369	0.03796
5.61437	0.03403	5.61437	0.02032	5.61437	0.17844	5.61437	0.04085
5.64505	0.03178	5.64505	0.01925	5.64505	0.16556	5.64505	0.04246
5.67573	0.02927	5.67573	0.01817	5.67573	0.15325	5.67573	0.04282
5.70641	0.02664	5.70641	0.01715	5.70641	0.14149	5.70641	0.04206
5.73709	0.02401	5.73709	0.01626	5.73709	0.1302	5.73709	0.04038
5.76777	0.02151	5.76777	0.01561	5.76777	0.11924	5.76777	0.03805
5.79845	0.01929	5.79845	0.01527	5.79845	0.10848	5.79845	0.03541
5.82913	0.01744	5.82913	0.01533	5.82913	0.09784	5.82913	0.03283
5.85981	0.01605	5.85981	0.01581	5.85981	0.08732	5.85981	0.03067
5.89049	0.01515	5.89049	0.01668	5.89049	0.077	5.89049	0.02921
5.92117	0.01473	5.92117	0.0179	5.92117	0.06713	5.92117	0.02858
5.95185	0.01472	5.95185	0.01937	5.95185	0.05803	5.95185	0.02869
5.98253	0.01506	5.98253	0.02102	5.98253	0.05015	5.98253	0.02931
6.0132	0.01566	6.0132	0.02276	6.0132	0.04395	6.0132	0.03015
6.04388	0.01645	6.04388	0.02454	6.04388	0.03978	6.04388	0.03097
6.07456	0.01739	6.07456	0.02629	6.07456	0.03761	6.07456	0.03153
6.10524	0.01841	6.10524	0.02797	6.10524	0.03695	6.10524	0.0317
6.13592	0.01946	6.13592	0.02956	6.13592	0.03709	6.13592	0.03136
6.1666	0.02046	6.1666	0.03103	6.1666	0.03733	6.1666	0.03043
6.19728	0.02135	6.19728	0.03235	6.19728	0.03723	6.19728	0.02885
6.22796	0.02207	6.22796	0.03354	6.22796	0.03664	6.22796	0.02659
6.25864	0.02256	6.25864	0.03457	6.25864	0.03571	6.25864	0.02364
6.28932	0.02278	6.28932	0.03545	6.28932	0.03482	6.28932	0.01999
6.32	0.0227	6.32	0.03619	6.32	0.03452	6.32	0.01571
6.35068	0.02233	6.35068	0.03678	6.35068	0.03536	6.35068	0.01088
6.38136	0.0217	6.38136	0.03722	6.38136	0.03759	6.38136	0.00564
6.41204	0.02088	6.41204	0.03752	6.41204	0.04106	6.41204	0.000818972
6.44272	0.01997	6.44272	0.03767	6.44272	0.04529	6.44272	0.00561
6.4734	0.01913	6.4734	0.03767	6.4734	0.04968	6.4734	0.01105
6.50408	0.01852	6.50408	0.03749	6.50408	0.05368	6.50408	0.01615
6.53476	0.0183	6.53476	0.03714	6.53476	0.0568	6.53476	0.02069
6.56544	0.0186	6.56544	0.0366	6.56544	0.05867	6.56544	0.02448
6.59612	0.01941	6.59612	0.03585	6.59612	0.05905	6.59612	0.02738
6.6268	0.02065	6.6268	0.0349	6.6268	0.05781	6.6268	0.02929
6.65748	0.02217	6.65748	0.03374	6.65748	0.05496	6.65748	0.03015
6.68816	0.02379	6.68816	0.03237	6.68816	0.0507	6.68816	0.03
6.71884	0.02535	6.71884	0.0308	6.71884	0.0454	6.71884	0.02891
6.74952	0.02673	6.74952	0.02905	6.74952	0.03979	6.74952	0.02702
6.7802	0.0278	6.7802	0.02716	6.7802	0.03504	6.7802	0.02453
6.81087	0.02851	6.81087	0.02517	6.81087	0.0328	6.81087	0.02169
6.84155	0.02879	6.84155	0.02313	6.84155	0.0344	6.84155	0.01882
6.87223	0.02863	6.87223	0.02112	6.87223	0.03967	6.87223	0.01629
6.90291	0.02804	6.90291	0.01924	6.90291	0.04721	6.90291	0.01454
6.93359	0.02703	6.93359	0.01761	6.93359	0.05562	6.93359	0.01393
6.96427	0.02566	6.96427	0.01635	6.96427	0.06388	6.96427	0.01448
6.99495	0.02401	6.99495	0.0156	6.99495	0.07128	6.99495	0.01587
7.02563	0.02214	7.02563	0.01543	7.02563	0.07733	7.02563	0.01769
7.05631	0.02018	7.05631	0.01587	7.05631	0.08169	7.05631	0.0196
7.08699	0.01822	7.08699	0.01682	7.08699	0.08415	7.08699	0.02139
7.11767	0.01639	7.11767	0.01817	7.11767	0.08458	7.11767	0.02292
7.14835	0.0148	7.14835	0.01979	7.14835	0.08295	7.14835	0.02409
7.17903	0.01354	7.17903	0.02157	7.17903	0.07934	7.17903	0.02486
7.20971	0.01265	7.20971	0.02342	7.20971	0.07388	7.20971	0.02522
7.24039	0.0121	7.24039	0.02529	7.24039	0.06682	7.24039	0.0252
7.27107	0.01179	7.27107	0.02713	7.27107	0.05842	7.27107	0.02494
7.30175	0.01159	7.30175	0.0289	7.30175	0.04906	7.30175	0.02461
7.33243	0.01139	7.33243	0.03058	7.33243	0.03916	7.33243	0.02448
7.36311	0.0111	7.36311	0.03214	7.36311	0.02932	7.36311	0.02481
7.39379	0.01065	7.39379	0.03355	7.39379	0.02055	7.39379	0.02577
7.42447	0.01003	7.42447	0.0348	7.42447	0.01507	7.42447	0.02735
7.45515	0.00929	7.45515	0.03585	7.45515	0.0159	7.45515	0.02936
7.48583	0.00847	7.48583	0.03669	7.48583	0.02132	7.48583	0.0315
7.51651	0.00771	7.51651	0.03729	7.51651	0.02781	7.51651	0.03343
7.54719	0.00715	7.54719	0.03763	7.54719	0.03384	7.54719	0.03484
7.57787	0.00696	7.57787	0.03768	7.57787	0.03883	7.57787	0.03549
7.60854	0.00722	7.60854	0.03745	7.60854	0.04256	7.60854	0.0352
7.63922	0.00787	7.63922	0.03692	7.63922	0.04493	7.63922	0.03392
7.6699	0.00876	7.6699	0.03609	7.6699	0.04596	7.6699	0.03165
7.70058	0.00975	7.70058	0.03496	7.70058	0.04572	7.70058	0.02852
7.73126	0.01069	7.73126	0.03355	7.73126	0.04433	7.73126	0.02479
7.76194	0.01149	7.76194	0.03188	7.76194	0.04197	7.76194	0.02083
7.79262	0.0121	7.79262	0.02997	7.79262	0.03881	7.79262	0.01726
7.8233	0.01245	7.8233	0.02787	7.8233	0.0351	7.8233	0.01494
7.85398	0.01254	7.85398	0.02562	7.85398	0.03107	7.85398	0.01469
7.88466	0.01235	7.88466	0.02327	7.88466	0.027	7.88466	0.01639
7.91534	0.01189	7.91534	0.02088	7.91534	0.0232	7.91534	0.01917
7.94602	0.01118	7.94602	0.01851	7.94602	0.02006	7.94602	0.02216
7.9767	0.01025	7.9767	0.01622	7.9767	0.01796	7.9767	0.02488
8.00738	0.00914	8.00738	0.01411	8.00738	0.01719	8.00738	0.02706
8.03806	0.00789	8.03806	0.01225	8.03806	0.01772	8.03806	0.02861
8.06874	0.00655	8.06874	0.01071	8.06874	0.01921	8.06874	0.02949
8.09942	0.00518	8.09942	0.00956	8.09942	0.0212	8.09942	0.02975
8.1301	0.00383	8.1301	0.00881	8.1301	0.02334	8.1301	0.0294
8.16078	0.00257	8.16078	0.00843	8.16078	0.02538	8.16078	0.02849
8.19146	0.00151	8.19146	0.0083	8.19146	0.02717	8.19146	0.02701
8.22214	0.00095353	8.22214	0.0083	8.22214	0.02859	8.22214	0.02499
8.25282	0.00127	8.25282	0.00831	8.25282	0.02958	8.25282	0.02239
8.2835	0.00183	8.2835	0.00824	8.2835	0.03007	8.2835	0.01921
8.31418	0.0023	8.31418	0.00805	8.31418	0.03003	8.31418	0.01548
8.34486	0.00259	8.34486	0.00772	8.34486	0.02943	8.34486	0.01124
8.37554	0.0027	8.37554	0.00723	8.37554	0.02828	8.37554	0.00664
8.40621	0.00262	8.40621	0.00661	8.40621	0.02659	8.40621	0.00234
8.43689	0.00238	8.43689	0.00589	8.43689	0.02444	8.43689	0.0043
8.46757	0.00202	8.46757	0.00512	8.46757	0.02192	8.46757	0.0092
8.49825	0.00157	8.49825	0.00436	8.49825	0.01919	8.49825	0.01404
8.52893	0.00111	8.52893	0.00371	8.52893	0.01651	8.52893	0.0185
8.55961	0.000850557	8.55961	0.00331	8.55961	0.01424	8.55961	0.02238
8.59029	0.00101	8.59029	0.00325	8.59029	0.0129	8.59029	0.02554
8.62097	0.00144	8.62097	0.00352	8.62097	0.01287	8.62097	0.02788
8.65165	0.00191	8.65165	0.00401	8.65165	0.01408	8.65165	0.02934
8.68233	0.00233	8.68233	0.00458	8.68233	0.01605	8.68233	0.02993
8.71301	0.00264	8.71301	0.00513	8.71301	0.01824	8.71301	0.02971
8.74369	0.00283	8.74369	0.00561	8.74369	0.02026	8.74369	0.02877
8.77437	0.00288	8.77437	0.00599	8.77437	0.02185	8.77437	0.02723
8.80505	0.00277	8.80505	0.00625	8.80505	0.02283	8.80505	0.02523
8.83573	0.00253	8.83573	0.00638	8.83573	0.02308	8.83573	0.02291
8.86641	0.00215	8.86641	0.00638	8.86641	0.02254	8.86641	0.0204
8.89709	0.00169	8.89709	0.00628	8.89709	0.02118	8.89709	0.0178
8.92777	0.00123	8.92777	0.00607	8.92777	0.01902	8.92777	0.01521
8.95845	0.00102	8.95845	0.00578	8.95845	0.0161	8.95845	0.01267
8.98913	0.00135	8.98913	0.00544	8.98913	0.01251	8.98913	0.01026
9.01981	0.00202	9.01981	0.00506	9.01981	0.00836	9.01981	0.00811
9.05049	0.00279	9.05049	0.00468	9.05049	0.00389	9.05049	0.00652
9.08117	0.00356	9.08117	0.00432	9.08117	0.00209	9.08117	0.00602
9.11185	0.0043	9.11185	0.00398	9.11185	0.0067	9.11185	0.00692
9.14253	0.00497	9.14253	0.00368	9.14253	0.01174	9.14253	0.00879
9.17321	0.00553	9.17321	0.00342	9.17321	0.01668	9.17321	0.01113
9.20388	0.00597	9.20388	0.00319	9.20388	0.02133	9.20388	0.01363
9.23456	0.00628	9.23456	0.00296	9.23456	0.02554	9.23456	0.01613
9.26524	0.00646	9.26524	0.00271	9.26524	0.02919	9.26524	0.01852
9.29592	0.00649	9.29592	0.00244	9.29592	0.03218	9.29592	0.02075
9.3266	0.00639	9.3266	0.00212	9.3266	0.03443	9.3266	0.02278
9.35728	0.00619	9.35728	0.00176	9.35728	0.0359	9.35728	0.02459
9.38796	0.00591	9.38796	0.00139	9.38796	0.03658	9.38796	0.02617
9.41864	0.00558	9.41864	0.00112	9.41864	0.03647	9.41864	0.0275
9.44932	0.00525	9.44932	0.00113	9.44932	0.03563	9.44932	0.02857
9.48	0.00499	9.48	0.0015	9.48	0.03414	9.48	0.02937
9.51068	0.00483	9.51068	0.00209	9.51068	0.03211	9.51068	0.02987
9.54136	0.00483	9.54136	0.00277	9.54136	0.02969	9.54136	0.03004
9.57204	0.00497	9.57204	0.0035	9.57204	0.02707	9.57204	0.02986
9.60272	0.00524	9.60272	0.00423	9.60272	0.02448	9.60272	0.02932
9.6334	0.00559	9.6334	0.00493	9.6334	0.02217	9.6334	0.0284
9.66408	0.00596	9.66408	0.00559	9.66408	0.02043	9.66408	0.02712
9.69476	0.00631	9.69476	0.00618	9.69476	0.01948	9.69476	0.02549
9.72544	0.00661	9.72544	0.00669	9.72544	0.0194	9.72544	0.02355
9.75612	0.00682	9.75612	0.00711	9.75612	0.02004	9.75612	0.02137
9.7868	0.00694	9.7868	0.00743	9.7868	0.02115	9.7868	0.01901
9.81748	0.00694	9.81748	0.00763	9.81748	0.02244	9.81748	0.01656
--	--	--	--	--	--	--
--	--	--	--	--	--	--
--	--	--	--	--	--	--
--	--	--	--	--	--	--
--	--	--	--	--	--	--
						--	--
						--	--
						--	--
						--	--
						--	--
						--	--

## Sheet: Fig. 1i
	Pt foil		i-Mn-PR		i-Fe-PR		i-Co-PR		i-Ni-PR		i-Cu-PR		i-Ga-PR		i-Zn-PR
x	y	x	y	x	y	x	y	x	y	x	y	x	y	x	y
11492.1	0.000183232	11492.1	-6.84761e-06	11492.1	-3.83409e-05	11490.4	-0.000176708	11492.5	-0.000131558	11491.5	-0.000272876	11492.5	-0.000108869	11423.9	-0.000904818
11493.4	0.000787823	11493.4	8.91752e-07	11493.4	-5.9291e-05	11491.8	-0.000302193	11493.8	-0.000233205	11492.9	-0.00028641	11493.8	-0.000247488	11433.9	-0.000989549
11494.8	0.000151862	11494.8	-0.000355084	11494.8	-0.000303406	11493.2	-0.000451775	11495.2	-0.000349492	11494.2	0.000144747	11495.2	-0.000355454	11444	-0.00117
11496.1	-8.31744e-05	11496.1	-0.00026625	11496.1	-0.000192761	11494.6	-0.000217216	11496.5	-0.000239874	11495.6	0.000229972	11496.5	-0.000131171	11454	-0.001
11497.5	3.00107e-05	11497.5	-0.000143186	11497.5	-6.72234e-05	11495.9	-0.000364534	11497.9	-0.000117277	11497	-0.000313974	11497.9	-0.000167652	11464	-0.000646874
11498.9	-6.89095e-05	11498.9	-0.000126601	11498.9	-0.00010766	11497.3	-0.000342841	11499.2	-0.000290514	11498.3	-0.000469267	11499.2	-0.000137696	11474	-0.000266694
11500.2	-0.000392847	11500.2	-0.000212655	11500.2	-0.000122903	11498.7	-0.000281591	11500.5	-0.000218341	11499.7	-0.000324746	11500.5	-0.000130787	11484	0.000766979
11501.6	-0.000274994	11501.6	-2.87858e-05	11501.6	-3.40184e-05	11500.1	-6.88892e-05	11501.9	-5.35453e-05	11501	-0.000114375	11501.9	4.35034e-05	11494	0.00233
11502.9	0.000125303	11502.9	0.000150001	11502.9	0.000117795	11501.5	6.04504e-05	11503.2	0.000200623	11502.4	-0.000272998	11503.2	0.000118064	11504	0.00487
11504.3	-0.000144605	11504.3	0.000189385	11504.3	0.000157453	11502.9	0.000330291	11504.6	0.000285739	11503.8	0.000622545	11504.6	0.000253949	11514	0.00874
11505.6	0.00011292	11505.6	0.000440408	11505.6	0.000341311	11504.3	0.000387266	11505.9	0.00049436	11505.1	0.000394743	11505.9	0.000407684	11524	0.0155
11507	0.000100067	11507	0.000583699	11507	0.000385531	11505.6	0.000569354	11507.3	0.00044777	11506.5	0.000209731	11507.3	0.00052048	11534	0.02726
11508.3	0.000266377	11508.3	0.000950033	11508.3	0.000699838	11507	0.000949035	11508.6	0.000898526	11507.9	0.000634159	11508.6	0.000800657	11534.5	0.02849
11509.7	0.000579678	11509.7	0.00111	11509.7	0.000858487	11508.4	0.000918257	11510	0.0012	11509.2	0.000294281	11510	0.000964489	11535.1	0.02937
11511	0.000603284	11511	0.00146	11511	0.00117	11509.8	0.00125	11511.3	0.00175	11510.6	0.000761498	11511.3	0.00128	11535.6	0.03019
11512.4	0.000883326	11512.4	0.00189	11512.4	0.0015	11511.2	0.00152	11512.6	0.00215	11511.9	0.000533591	11512.6	0.00148	11536.2	0.0315
11513.8	0.00172	11513.8	0.00239	11513.8	0.00187	11512.6	0.00172	11514	0.00246	11513.3	7.50486e-05	11514	0.00163	11536.7	0.03264
11515.1	0.000429555	11515.1	0.00189	11515.1	0.00159	11514	0.00173	11515.3	0.00266	11514.7	0.0015	11515.3	0.00223	11537.3	0.03382
11516.5	0.000601203	11516.5	0.00246	11516.5	0.00205	11515.4	0.00223	11516.7	0.00306	11516	0.00121	11516.7	0.00259	11537.8	0.03511
11517.8	0.00137	11517.8	0.00323	11517.8	0.00267	11516.7	0.00259	11518	0.00362	11517.4	0.000613356	11518	0.00301	11538.4	0.03635
11519.2	0.0017	11519.2	0.00357	11519.2	0.003	11518.1	0.00285	11519.4	0.00414	11518.8	0.00137	11519.4	0.00345	11539	0.03776
11520.5	0.00252	11520.5	0.00415	11520.5	0.00345	11519.5	0.00314	11520.7	0.0046	11520.1	0.00021666	11520.7	0.00366	11539.5	0.03902
11521.9	0.00258	11521.9	0.00451	11521.9	0.00386	11520.9	0.00361	11522.1	0.00531	11521.5	0.00173	11522.1	0.00431	11540.1	0.04062
11523.2	0.00281	11523.2	0.00501	11523.2	0.00436	11522.3	0.00396	11523.4	0.00582	11522.9	0.00159	11523.4	0.00486	11540.6	0.04215
11524.6	0.00373	11524.6	0.00602	11524.6	0.00523	11523.7	0.00476	11524.8	0.00685	11524.2	0.00169	11524.8	0.0056	11541.2	0.04376
11526	0.00416	11526	0.00673	11526	0.00587	11525.1	0.00529	11526.1	0.00756	11525.6	0.00186	11526.1	0.00619	11541.7	0.04531
11527.3	0.0045	11527.3	0.00738	11527.3	0.00657	11526.4	0.0059	11527.5	0.00848	11526.9	0.00208	11527.5	0.00697	11542.3	0.04719
11528.7	0.0055	11528.7	0.00836	11528.7	0.0074	11527.8	0.00673	11528.8	0.00931	11528.3	0.00281	11528.8	0.00797	11542.8	0.04924
11530	0.00636	11530	0.00931	11530	0.00835	11529.2	0.00763	11530.2	0.0105	11529.7	0.00402	11530.2	0.00892	11543.4	0.05125
11531.4	0.00753	11531.4	0.01052	11531.4	0.00947	11530.6	0.00861	11531.5	0.01163	11531	0.00438	11531.5	0.01009	11543.9	0.05328
11532.7	0.00904	11532.7	0.01189	11532.7	0.01073	11532	0.00979	11532.9	0.01295	11532.4	0.00534	11532.9	0.01124	11544.5	0.05587
11534.1	0.0107	11534.1	0.01319	11534.1	0.01195	11533.4	0.01083	11534.2	0.01401	11533.8	0.00608	11534.2	0.01236	11545.1	0.05826
11535.5	0.01234	11535.5	0.01441	11535.5	0.01322	11534.7	0.01188	11535.6	0.01548	11535.1	0.00766	11535.6	0.0137	11545.6	0.06071
11536.8	0.01289	11536.8	0.01554	11536.8	0.01451	11536.1	0.01325	11536.9	0.0172	11536.5	0.01025	11536.9	0.01521	11546.2	0.06356
11538.2	0.01438	11538.2	0.01772	11538.2	0.01662	11537.5	0.0154	11538.3	0.01938	11537.9	0.01113	11538.3	0.01763	11546.7	0.06686
11539.5	0.0164	11539.5	0.01998	11539.5	0.01877	11538.9	0.01729	11539.6	0.02125	11539.2	0.012	11539.6	0.01977	11547.3	0.06985
11540.9	0.0182	11540.9	0.02225	11540.9	0.02113	11540.3	0.01943	11541	0.0239	11540.6	0.01385	11541	0.02233	11547.8	0.07328
11542.2	0.02092	11542.2	0.02516	11542.2	0.02399	11541.7	0.02187	11542.3	0.02662	11541.9	0.01532	11542.3	0.02532	11548.4	0.07673
11543.6	0.02327	11543.6	0.02818	11543.6	0.02712	11543.1	0.02486	11543.7	0.02984	11543.3	0.01844	11543.7	0.02877	11549	0.08092
11545	0.02654	11545	0.03216	11545	0.03118	11544.4	0.0287	11545	0.0337	11544.7	0.02141	11545	0.03287	11549.5	0.08512
11546.3	0.03103	11546.3	0.03676	11546.3	0.03593	11545.8	0.03303	11546.4	0.03808	11546	0.02488	11546.4	0.03766	11550.1	0.08953
11547.7	0.03578	11547.7	0.0419	11547.7	0.04114	11547.2	0.03776	11547.7	0.04343	11547.4	0.02949	11547.7	0.0431	11550.6	0.09479
11549	0.04181	11549	0.04829	11549	0.04739	11548.6	0.04367	11549.1	0.04946	11548.8	0.03432	11549.1	0.04946	11551.2	0.10011
11550.4	0.04848	11550.4	0.05546	11550.4	0.05461	11550	0.05045	11550.4	0.0564	11550.1	0.04108	11550.4	0.05715	11551.7	0.10593
11551.7	0.05894	11551.7	0.06449	11551.7	0.06369	11551.4	0.0593	11551.8	0.06512	11551.5	0.04948	11551.8	0.06687	11552.3	0.11241
11553.1	0.06862	11553.1	0.07623	11553.1	0.07531	11552.7	0.07037	11553.1	0.0763	11552.9	0.05918	11553.1	0.079	11552.8	0.11947
11554.5	0.08225	11554.5	0.09088	11554.5	0.09	11554.1	0.08446	11554.5	0.0903	11554.2	0.07277	11554.5	0.09454	11553.4	0.12731
11555.8	0.10132	11555.8	0.11036	11555.8	0.10955	11555.5	0.10331	11555.8	0.1086	11555.6	0.0906	11555.8	0.11502	11554	0.1363
11557.2	0.12749	11557.2	0.13697	11557.2	0.13626	11556.9	0.12875	11557.2	0.13397	11557	0.11442	11557.2	0.14281	11554.5	0.14632
11558.5	0.16485	11558.5	0.17421	11558.5	0.17348	11558.3	0.16446	11558.5	0.16887	11558.3	0.14824	11558.5	0.18152	11555.1	0.15687
11559.9	0.22074	11559.9	0.22887	11559.9	0.22791	11559.7	0.2167	11559.9	0.22031	11559.7	0.19867	11559.9	0.23822	11555.6	0.16852
11561.2	0.30961	11561.2	0.31353	11561.2	0.3116	11561	0.29759	11561.2	0.30031	11561	0.27935	11561.2	0.32479	11556.2	0.18296
11562.6	0.4575	11562.6	0.44779	11562.6	0.44271	11562.4	0.42601	11562.6	0.4282	11562.4	0.4108	11562.6	0.46027	11556.7	0.19896
11564	0.69755	11564	0.65252	11564	0.63905	11563.8	0.6258	11563.9	0.62979	11563.8	0.62605	11563.9	0.66068	11557.3	0.21626
11565.3	1.00856	11565.3	0.90372	11565.3	0.87172	11565.2	0.88678	11565.3	0.90062	11565.1	0.92631	11565.3	0.89232	11557.8	0.23633
11566.7	1.22194	11566.7	1.07995	11566.7	1.02668	11566.6	1.09595	11566.7	1.12808	11566.5	1.17794	11566.7	1.04089	11558.4	0.25952
11568	1.23472	11568	1.13188	11568	1.07514	11568	1.16586	11568	1.20916	11567.9	1.24994	11568	1.08431	11559	0.28861
11569.4	1.15581	11569.4	1.1102	11569.4	1.06675	11569.3	1.1407	11569.4	1.17683	11569.2	1.19787	11569.4	1.07282	11559.5	0.32023
11570.8	1.07728	11570.8	1.06227	11570.8	1.03613	11570.7	1.08287	11570.7	1.10983	11570.6	1.12529	11570.7	1.04	11560.1	0.35733
11572.1	1.01864	11572.1	1.0144	11572.1	1.00125	11572.1	1.02786	11572.1	1.04827	11572	1.06809	11572.1	1.00373	11560.6	0.40168
11573.5	0.99764	11573.5	0.97769	11573.5	0.97257	11573.5	0.98675	11573.4	1.00225	11573.3	1.02943	11573.4	0.97499	11561.2	0.45568
11574.8	0.95805	11574.8	0.94924	11574.8	0.94757	11574.9	0.95575	11574.8	0.96701	11574.7	1.00039	11574.8	0.95032	11561.7	0.51637
11576.2	0.95002	11576.2	0.93343	11576.2	0.93242	11576.2	0.93802	11576.1	0.94524	11576.1	0.98339	11576.1	0.9364	11562.3	0.58548
11577.5	0.95538	11577.5	0.92775	11577.5	0.92484	11577.6	0.93068	11577.5	0.93517	11577.4	0.97719	11577.5	0.93053	11562.8	0.66131
11578.9	0.9718	11578.9	0.93167	11578.9	0.92571	11579	0.93393	11578.9	0.9353	11578.8	0.98152	11578.9	0.93384	11563.4	0.74535
11580.3	0.99038	11580.3	0.94036	11580.3	0.93156	11580.4	0.94223	11580.2	0.94202	11580.2	0.9891	11580.2	0.9411	11563.9	0.83089
11581.6	0.9979	11581.6	0.94716	11581.6	0.93706	11581.8	0.94885	11581.6	0.94833	11581.5	0.99286	11581.6	0.94769	11564.5	0.9169
11583	0.98742	11583	0.94846	11583	0.9395	11583.2	0.95116	11582.9	0.94948	11582.9	0.98831	11582.9	0.95077	11565	0.99615
11584.3	0.96434	11584.3	0.94273	11584.3	0.93622	11584.5	0.94552	11584.3	0.94447	11584.3	0.97555	11584.3	0.94678	11565.6	1.06736
11585.7	0.94801	11585.7	0.93728	11585.7	0.93319	11585.9	0.93928	11585.6	0.93948	11585.6	0.96383	11585.6	0.94311	11566.1	1.12595
11587.1	0.94354	11587.1	0.93383	11587.1	0.93061	11587.3	0.93506	11587	0.93597	11587	0.9573	11587	0.94034	11566.7	1.16774
11588.4	0.94496	11588.4	0.93505	11588.4	0.93206	11588.7	0.93592	11588.3	0.93745	11588.4	0.9581	11588.3	0.94173	11567.3	1.19475
11589.8	0.95334	11589.8	0.94193	11589.8	0.93859	11590.1	0.94272	11589.7	0.944	11589.7	0.96325	11589.7	0.94869	11567.8	1.20371
11591.2	0.97174	11591.2	0.95212	11591.2	0.94699	11591.4	0.95276	11591.1	0.95393	11591.1	0.9729	11591.1	0.95747	11568.4	1.20145
11592.5	0.99944	11592.5	0.96584	11592.5	0.95808	11592.8	0.96664	11592.4	0.96731	11592.5	0.98976	11592.4	0.96973	11568.9	1.18903
11593.9	1.02807	11593.9	0.97994	11593.9	0.96931	11594.2	0.98152	11593.8	0.98115	11593.8	1.00891	11593.8	0.9819	11569.5	1.169
11595.2	1.04524	11595.2	0.98996	11595.2	0.97748	11595.6	0.99224	11595.1	0.99174	11595.2	1.02404	11595.1	0.9899	11570	1.14457
11596.6	1.04158	11596.6	0.99401	11596.6	0.98159	11597	0.99733	11596.5	0.99671	11596.6	1.03009	11596.5	0.99367	11570.6	1.12137
11598	1.02286	11598	0.994	11598	0.98294	11598.4	0.99749	11597.9	0.99749	11597.9	1.02724	11597.9	0.99392	11571.1	1.0976
11599.3	0.99546	11599.3	0.99193	11599.3	0.98272	11599.7	0.99491	11599.2	0.99616	11599.3	1.0201	11599.2	0.99257	11571.7	1.07619
11600.7	1.02904	11600.7	0.9893	11600.7	0.98149	11601.1	0.99202	11600.6	0.99354	11600.7	1.01088	11600.6	0.9905	11572.2	1.05617
11602	0.97413	11602	0.98717	11602	0.98022	11602.5	0.98954	11601.9	0.99113	11602	1.00327	11601.9	0.98857	11572.8	1.03879
11603.4	0.97618	11603.4	0.98597	11603.4	0.97959	11603.9	0.98746	11603.3	0.98976	11603.4	0.99822	11603.3	0.98729	11573.4	1.0225
11604.8	0.97392	11604.8	0.98533	11604.8	0.97967	11605.3	0.98649	11604.7	0.98913	11604.8	0.99437	11604.7	0.98644	11573.9	1.00839
11606.1	0.96788	11606.1	0.98451	11606.1	0.97983	11606.6	0.98544	11606	0.9883	11606.1	0.98998	11606	0.98602	11574.5	0.99682
11607.5	0.96	11607.5	0.98361	11607.5	0.97979	11608	0.98418	11607.4	0.98756	11607.5	0.98528	11607.4	0.98536	11575	0.9878
11608.9	0.9552	11608.9	0.98338	11608.9	0.98013	11609.4	0.98339	11608.7	0.98765	11608.9	0.98176	11608.7	0.98503	11575.6	0.98016
11610.2	0.95631	11610.2	0.98613	11610.2	0.98335	11610.8	0.98566	11610.1	0.99041	11610.3	0.98224	11610.1	0.98803	11576.1	0.97477
11611.6	0.96324	11611.6	0.98982	11611.6	0.98686	11612.2	0.98946	11611.5	0.99399	11611.6	0.9851	11611.5	0.99181	11576.7	0.97013
11612.9	0.97406	11612.9	0.99455	11612.9	0.99068	11613.5	0.99415	11612.8	0.99876	11613	0.99037	11612.8	0.99588	11577.3	0.96763
11614.3	0.98619	11614.3	0.99983	11614.3	0.99498	11614.9	0.9996	11614.2	1.00441	11614.4	0.99766	11614.2	1.00024	11577.8	0.96711
11615.7	0.99902	11615.7	1.00568	11615.7	0.99992	11616.3	1.00584	11615.5	1.01021	11615.7	1.00698	11615.5	1.00546	11578.4	0.9674
11617	1.01227	11617	1.01127	11617	1.00433	11617.7	1.01188	11616.9	1.01581	11617.1	1.01645	11616.9	1.00982	11578.9	0.96821
11618.4	1.02386	11618.4	1.01559	11618.4	1.00795	11619.1	1.01601	11618.3	1.02088	11618.5	1.02509	11618.3	1.01291	11579.5	0.96977
11619.8	1.03326	11619.8	1.02019	11619.8	1.01204	11620.4	1.02153	11619.6	1.02554	11619.8	1.0329	11619.6	1.01735	11580	0.97056
11621.1	1.03768	11621.1	1.02231	11621.1	1.0139	11621.8	1.02392	11621	1.02798	11621.2	1.03653	11621	1.01879	11580.6	0.97208
11622.5	1.03723	11622.5	1.02245	11622.5	1.01445	11623.2	1.0246	11622.4	1.02857	11622.6	1.03919	11622.4	1.01938	11581.2	0.97334
11623.9	1.03408	11623.9	1.02166	11623.9	1.01444	11624.6	1.02376	11623.7	1.02699	11623.9	1.03908	11623.7	1.01917	11581.7	0.974
11625.2	1.02894	11625.2	1.01937	11625.2	1.01312	11626	1.02151	11625.1	1.0246	11625.3	1.03724	11625.1	1.01798	11582.3	0.97346
11626.6	1.02373	11626.6	1.01589	11626.6	1.01024	11627.3	1.0185	11626.5	1.0207	11626.7	1.03398	11626.5	1.01496	11582.8	0.97268
11628	1.01932	11628	1.01295	11628	1.00802	11628.7	1.01466	11627.8	1.01747	11628.1	1.03022	11627.8	1.01151	11583.4	0.97178
11629.3	1.01468	11629.3	1.00842	11629.3	1.00397	11630.1	1.01013	11629.2	1.01238	11629.4	1.02488	11629.2	1.00725	11583.9	0.97017
11630.7	1.01006	11630.7	1.00535	11630.7	1.00188	11631.5	1.00616	11630.5	1.00909	11630.8	1.02332	11630.5	1.00458	11584.5	0.96782
11632	1.00655	11632	1.00157	11632	0.99854	11632.9	1.00277	11631.9	1.00415	11632.2	1.01793	11631.9	1.00157	11585	0.96619
11633.4	1.00396	11633.4	0.99774	11633.4	0.99503	11634.2	0.99875	11633.3	0.99988	11633.5	1.01394	11633.3	0.9979	11585.6	0.96562
11634.8	1.00142	11634.8	0.99411	11634.8	0.99156	11635.6	0.99493	11634.6	0.99568	11634.9	1.00993	11634.6	0.99431	11586.1	0.96452
11636.1	0.99867	11636.1	0.99107	11636.1	0.98888	11637	0.9917	11636	0.99207	11636.3	1.0062	11636	0.99139	11586.7	0.96432
11637.5	0.99379	11637.5	0.98759	11637.5	0.98571	11638.4	0.98815	11637.4	0.9883	11637.6	1.00206	11637.4	0.98798	11587.2	0.96463
11638.9	0.9886	11638.9	0.98406	11638.9	0.98251	11639.8	0.98484	11638.7	0.98453	11639	0.99857	11638.7	0.98468	11587.8	0.96572
11640.2	0.98278	11640.2	0.98181	11640.2	0.9811	11641.1	0.98189	11640.1	0.98186	11640.4	0.99513	11640.1	0.98285	11588.4	0.96697
11641.6	0.9764	11641.6	0.97939	11641.6	0.9795	11642.5	0.97953	11641.5	0.97926	11641.8	0.99034	11641.5	0.98141	11588.9	0.96848
11643	0.97094	11643	0.97749	11643	0.97821	11643.9	0.97732	11642.8	0.97699	11643.1	0.98598	11642.8	0.97966	11590.1	0.9749
11644.3	0.96629	11644.3	0.97537	11644.3	0.97655	11645.3	0.97444	11644.2	0.97498	11644.5	0.98174	11644.2	0.97717	11591.3	0.98318
11645.7	0.96234	11645.7	0.97385	11645.7	0.97547	11646.7	0.97287	11645.6	0.97295	11645.9	0.97814	11645.6	0.97606	11592.6	0.99244
11647.1	0.95937	11647.1	0.97265	11647.1	0.97464	11648	0.97135	11646.9	0.97183	11647.2	0.97542	11646.9	0.97484	11593.8	1.00027
11648.5	0.95785	11648.5	0.97256	11648.5	0.97477	11649.4	0.97085	11648.3	0.97148	11648.6	0.97338	11648.3	0.97465	11595.1	1.00546
11649.8	0.95691	11649.8	0.97218	11649.8	0.97429	11650.8	0.97055	11649.7	0.97093	11650	0.97197	11649.7	0.97387	11596.4	1.00794
11651.2	0.95706	11651.2	0.97231	11651.2	0.9744	11652.2	0.97062	11651	0.97075	11651.4	0.97207	11651	0.97406	11597.8	1.007
11652.6	0.95908	11652.6	0.97406	11652.6	0.97598	11653.6	0.97265	11652.4	0.97225	11652.7	0.97314	11652.4	0.97577	11599.2	1.00536
11653.9	0.96267	11653.9	0.97578	11653.9	0.9774	11654.9	0.97403	11653.8	0.97386	11654.1	0.97431	11653.8	0.97681	11600.6	1.0026
11655.3	0.96801	11655.3	0.97827	11655.3	0.97932	11656.3	0.97659	11655.1	0.97574	11655.5	0.97663	11655.1	0.97911	11602	1.00142
11656.7	0.97476	11656.7	0.98076	11656.7	0.98132	11657.7	0.97906	11656.5	0.97815	11656.9	0.97955	11656.5	0.98081	11603.5	0.99974
11658	0.98166	11658	0.98366	11658	0.98354	11659.1	0.98246	11657.9	0.98086	11658.2	0.98363	11657.9	0.98328	11605	0.99918
11659.4	0.98765	11659.4	0.98279	11659.4	0.98104	11660.5	0.98301	11659.3	0.9788	11659.6	0.98229	11659.3	0.98127	11606.5	0.99912
11660.8	0.99242	11660.8	0.98121	11660.8	0.97823	11661.8	0.98051	11660.6	0.97937	11661	0.98539	11660.6	0.97638	11608	0.99973
11662.1	0.99735	11662.1	0.98486	11662.1	0.98201	11663.2	0.98217	11662	0.98511	11662.3	0.99348	11662	0.97835	11609.6	1.00186
11663.5	1.00195	11663.5	0.99312	11663.5	0.99144	11664.6	0.99143	11663.4	0.99178	11663.7	1.00324	11663.4	0.99023	11611.2	1.00469
11664.9	1.00399	11664.9	0.99568	11664.9	0.99399	11666	0.99499	11664.7	0.99303	11665.1	1.00252	11664.7	0.99446	11612.8	1.00966
11666.2	1.00464	11666.2	0.9966	11666.2	0.99492	11667.4	0.99599	11666.1	0.99419	11666.5	1.00405	11666.1	0.99537	11614.4	1.01444
11667.6	1.00481	11667.6	0.99783	11667.6	0.99646	11668.7	0.99676	11667.5	0.99606	11667.8	1.00651	11667.5	0.99597	11616.1	1.01967
11669	1.00423	11669	0.99889	11669	0.99773	11670.1	0.99784	11668.9	0.99723	11669.2	1.00811	11668.9	0.99689	11617.8	1.02385
11670.4	1.00345	11670.4	0.99959	11670.4	0.99858	11671.5	0.99855	11670.2	0.99817	11670.6	1.00817	11670.2	0.99759	11619.6	1.02681
11671.7	1.00277	11671.7	1.0001	11671.7	0.99925	11672.9	0.99851	11671.6	0.99897	11672	1.00817	11671.6	0.99773	11621.3	1.02697
11673.1	1.00173	11673.1	1.00076	11673.1	1.00019	11674.3	0.999	11673	1.00005	11673.3	1.00881	11673	0.99851	11623.1	1.02541
11674.5	1.00035	11674.5	1.00122	11674.5	1.00088	11675.6	1.00019	11674.3	1.00036	11674.7	1.00896	11674.3	0.99967	11624.9	1.02224
11675.9	0.99942	11675.9	1.00165	11675.9	1.00141	11677	1.00042	11675.7	1.00122	11676.1	1.00861	11675.7	0.9997	11626.8	1.01728
11677.2	0.9988	11677.2	1.00272	11677.2	1.00281	11678.4	1.00147	11677.1	1.00245	11677.5	1.0096	11677.1	1.00091	11628.6	1.01316
11678.6	0.99755	11678.6	1.00111	11678.6	1.0007	11679.8	1.00046	11678.5	1.00034	11678.8	1.00635	11678.5	0.99912	11630.5	1.00753
11680	0.998	11680	1.0014	11680	1.00117	11681.2	0.99916	11679.8	1.00219	11680.2	1.00894	11679.8	0.99748	11632.5	1.00242
11681.3	0.99917	11681.3	1.00355	11681.3	1.00376	11682.5	1.00251	11681.2	1.00335	11681.6	1.01011	11681.2	1.00151	11634.4	0.99776
11682.7	1.00008	11682.7	1.00413	11682.7	1.00416	11683.9	1.0028	11682.6	1.00382	11683	1.01023	11682.6	1.00191	11636.4	0.99416
11684.1	1.00199	11684.1	1.0045	11684.1	1.00446	11685.3	1.00335	11684	1.00397	11684.3	1.01015	11684	1.00223	11638.4	0.99007
11685.5	1.00432	11685.5	1.00488	11685.5	1.00456	11686.7	1.0037	11685.3	1.00459	11685.7	1.01103	11685.3	1.00238	11640.4	0.98629
11686.8	1.00673	11686.8	1.00538	11686.8	1.00488	11688	1.00425	11686.7	1.005	11687.1	1.01233	11686.7	1.00282	11642.5	0.98317
11688.2	1.00882	11688.2	1.00628	11688.2	1.00582	11689.4	1.00474	11688.1	1.00603	11688.5	1.0134	11688.1	1.00327	11644.6	0.98042
11689.6	1.00986	11689.6	1.00567	11689.6	1.00484	11690.8	1.00468	11689.5	1.00555	11689.8	1.01366	11689.5	1.0026	11646.7	0.97895
11691	1.0106	11691	1.00577	11691	1.00509	11692.2	1.00422	11690.8	1.00565	11691.2	1.01314	11690.8	1.0025	11648.9	0.9788
11692.3	1.00981	11692.3	1.0056	11692.3	1.00501	11693.6	1.00473	11692.2	1.0047	11692.6	1.01304	11692.2	1.00324	11651	0.97959
11693.7	1.00835	11693.7	1.00464	11693.7	1.00409	11694.9	1.00363	11693.6	1.00427	11694	1.01132	11693.6	1.00141	11653.2	0.98129
11695.1	1.00564	11695.1	1.004	11695.1	1.00379	11696.3	1.00314	11695	1.0037	11695.3	1.01089	11695	1.00161	11655.5	0.98418
11696.5	1.0025	11696.5	1.00296	11696.5	1.00307	11697.7	1.00234	11696.3	1.00279	11696.7	1.0092	11696.3	1.00098	11657.7	0.98735
11697.8	0.99852	11697.8	1.00194	11697.8	1.00252	11699.1	1.00114	11697.7	1.00179	11698.1	1.00607	11697.7	1.0005	11660	0.99063
11699.2	0.9937	11699.2	1.00057	11699.2	1.0016	11700.5	0.99998	11699.1	1.00031	11699.5	1.00382	11699.1	0.99985	11662.3	0.99426
11700.6	0.9883	11700.6	0.99869	11700.6	1.00024	11701.8	0.99805	11700.5	0.99853	11700.8	0.99984	11700.5	0.99825	11664.7	0.99658
11702	0.98292	11702	0.99643	11702	0.99842	11703.2	0.99566	11701.9	0.99648	11702.2	0.99597	11701.9	0.99607	11667	0.99808
11703.3	0.97802	11703.3	0.99479	11703.3	0.99731	11704.6	0.99387	11703.2	0.99506	11703.6	0.99272	11703.2	0.99471	11669.4	0.99964
11704.7	0.97361	11704.7	0.99327	11704.7	0.99627	11706	0.99201	11704.6	0.99377	11705	0.98919	11704.6	0.99346	11671.8	1.00033
11706.1	0.97011	11706.1	0.99187	11706.1	0.99525	11707.4	0.99039	11706	0.99234	11706.4	0.98712	11706	0.9922	11674.3	1.00132
11707.5	0.96791	11707.5	0.98992	11707.5	0.99346	11708.7	0.98808	11707.4	0.99054	11707.7	0.98432	11707.4	0.98952	11676.7	1.00207
11708.9	0.96688	11708.9	0.98834	11708.9	0.99189	11710.1	0.98528	11708.8	0.98924	11709.1	0.9817	11708.8	0.98711	11679.2	1.00307
11710.2	0.96694	11710.2	0.98876	11710.2	0.99274	11711.5	0.98716	11710.1	0.98915	11710.5	0.98315	11710.1	0.98978	11681.8	1.00337
11711.6	0.96808	11711.6	0.98813	11711.6	0.99184	11712.9	0.98684	11711.5	0.9883	11711.9	0.98094	11711.5	0.98943	11684.3	1.00438
11713	0.96997	11713	0.98792	11713	0.99143	11714.3	0.98618	11712.9	0.98824	11713.3	0.98068	11712.9	0.98848	11686.9	1.00426
11714.4	0.97208	11714.4	0.98792	11714.4	0.99138	11715.6	0.9865	11714.3	0.988	11714.6	0.98182	11714.3	0.98882	11689.5	1.00469
11715.7	0.9751	11715.7	0.98852	11715.7	0.99168	11717	0.98702	11715.7	0.98825	11716	0.98299	11715.7	0.98939	11692.1	1.00398
11717.1	0.97857	11717.1	0.98943	11717.1	0.99237	11718.4	0.98795	11717	0.98906	11717.4	0.98486	11717	0.99015	11694.8	1.00357
11718.5	0.98169	11718.5	0.98969	11718.5	0.9922	11719.8	0.98851	11718.4	0.98882	11718.8	0.98543	11718.4	0.9907	11697.5	1.00053
11719.9	0.98526	11719.9	0.99053	11719.9	0.99261	11721.2	0.98963	11719.8	0.98998	11720.1	0.98835	11719.8	0.99133	11700.2	0.99878
11721.3	0.98854	11721.3	0.9914	11721.3	0.99315	11722.5	0.99077	11721.2	0.99066	11721.5	0.99038	11721.2	0.99226	11703	0.99593
11722.6	0.99187	11722.6	0.9925	11722.6	0.99388	11723.9	0.99167	11722.6	0.99149	11722.9	0.99219	11722.6	0.99294	11705.8	0.99332
11724	0.99447	11724	0.99376	11724	0.99482	11725.3	0.99278	11723.9	0.99278	11724.3	0.99433	11723.9	0.99376	11708.6	0.99244
11725.4	0.997	11725.4	0.99485	11725.4	0.99573	11726.7	0.99403	11725.3	0.99379	11725.7	0.99617	11725.3	0.99496	11711.4	0.99101
11726.8	0.99929	11726.8	0.99572	11726.8	0.99624	11728.1	0.99486	11726.7	0.99453	11727	0.99758	11726.7	0.99581	11714.3	0.99093
11728.2	1.00113	11728.2	0.99658	11728.2	0.99685	11729.4	0.99579	11728.1	0.99544	11728.4	0.99917	11728.1	0.99633	11717.1	0.99167
11729.6	1.00309	11729.6	0.99783	11729.6	0.998	11730.8	0.99743	11729.5	0.99664	11729.8	1.00174	11729.5	0.99788	11720.1	0.9932
11730.9	1.00448	11730.9	0.99852	11730.9	0.99845	11732.2	0.99837	11730.9	0.9972	11731.2	1.00262	11730.9	0.9987	11723	0.99421
11732.3	1.00582	11732.3	0.99905	11732.3	0.9988	11733.6	0.9992	11732.3	0.9977	11732.6	1.00467	11732.3	0.99913	11726	0.99593
11733.7	1.00772	11733.7	1.00011	11733.7	0.99976	11735	1.00017	11733.6	0.99927	11734	1.00628	11733.6	0.99993	11729	0.99743
11735.1	1.00816	11735.1	1.00098	11735.1	1.00062	11736.3	1.00129	11735	0.99991	11735.3	1.00735	11735	1.00112	11732	0.99869
11736.5	1.00852	11736.5	1.00132	11736.5	1.0009	11737.7	1.00174	11736.4	1.00025	11736.7	1.0079	11736.4	1.00134	11735	1.00003
11737.8	1.00855	11737.8	1.00202	11737.8	1.00155	11739.1	1.00204	11737.8	1.00146	11738.1	1.0094	11737.8	1.00165	11738.1	1.0008
11739.2	1.00823	11739.2	1.00286	11739.2	1.00234	11740.5	1.00309	11739.2	1.00218	11739.5	1.0099	11739.2	1.0027	11741.2	1.0017
11740.6	1.00788	11740.6	1.00293	11740.6	1.00243	11741.9	1.00343	11740.6	1.00243	11740.9	1.00999	11740.6	1.00278	11744.4	1.00217
11742	1.0077	11742	1.00378	11742	1.00326	11743.2	1.00399	11742	1.00348	11742.2	1.01062	11742	1.00334	11747.5	1.00325
11743.4	1.00771	11743.4	1.00438	11743.4	1.00382	11744.6	1.0047	11743.3	1.00407	11743.6	1.01127	11743.3	1.00408	11750.7	1.00446
11744.8	1.00764	11744.8	1.0049	11744.8	1.00443	11746	1.0055	11744.7	1.00437	11745	1.01154	11744.7	1.00494	11753.9	1.00474
11746.2	1.0082	11746.2	1.00507	11746.2	1.00437	11747.4	1.00556	11746.1	1.00492	11746.4	1.01198	11746.1	1.00463	11757.1	1.00502
11747.5	1.00963	11747.5	1.00587	11747.5	1.00508	11748.8	1.00586	11747.5	1.0059	11747.8	1.01292	11747.5	1.00497	11760.4	1.00527
11748.9	1.0114	11748.9	1.00664	11748.9	1.00577	11750.1	1.00708	11748.9	1.00643	11749.2	1.01313	11748.9	1.00615	11763.7	1.00373
11750.3	1.01338	11750.3	1.00748	11750.3	1.00644	11751.5	1.00798	11750.3	1.00739	11750.5	1.01416	11750.3	1.00691	11767	1.00261
11751.7	1.01504	11751.7	1.00731	11751.7	1.00606	11752.9	1.00856	11751.7	1.00689	11751.9	1.01367	11751.7	1.00729	11770.4	1.00068
11753.1	1.01523	11753.1	1.0039	11753.1	1.00152	11754.3	1.00716	11753.1	1.00226	11753.3	1.00905	11753.1	1.0046	11773.8	0.99944
11754.5	1.01791	11754.5	1.00068	11754.5	0.99697	11755.7	1.00139	11754.4	1.00349	11754.7	1.01119	11754.4	0.99538	11777.2	0.99785
11755.9	1.02134	11755.9	1.00655	11755.9	1.0042	11757	1.00543	11755.8	1.00945	11756.1	1.01829	11755.8	1.00161	11780.6	0.99744
11757.3	1.02047	11757.3	1.00939	11757.3	1.00784	11758.4	1.01082	11757.2	1.0093	11757.5	1.01897	11757.2	1.00934	11784.1	0.99713
11758.6	1.01917	11758.6	1.00854	11758.6	1.00701	11759.8	1.00997	11758.6	1.00826	11758.9	1.01489	11758.6	1.00878	11787.6	0.99703
11760	1.01633	11760	1.00596	11760	1.00416	11761.2	1.00793	11760	1.00549	11760.2	1.01078	11760	1.00613	11791.1	0.99683
11761.4	1.01442	11761.4	1.0073	11761.4	1.00611	11762.6	1.00743	11761.4	1.0084	11761.6	1.01463	11761.4	1.00597	11794.6	0.99854
11762.8	1.00993	11762.8	1.00751	11762.8	1.0069	11763.9	1.00847	11762.8	1.00788	11763	1.01316	11762.8	1.00774	11798.2	0.99892
11764.2	1.00529	11764.2	1.00642	11764.2	1.00604	11765.3	1.00761	11764.2	1.00645	11764.4	1.0099	11764.2	1.00728	11801.8	0.99998
11765.6	1.001	11765.6	1.00492	11765.6	1.0047	11766.7	1.00628	11765.6	1.00516	11765.8	1.00739	11765.6	1.00603	11805.4	1.00201
11767	0.99716	11767	1.00407	11767	1.00428	11768.1	1.00491	11767	1.00491	11767.2	1.00596	11767	1.00485	11809.1	1.00318
11768.4	0.99363	11768.4	1.00346	11768.4	1.00426	11769.5	1.00445	11768.4	1.0045	11768.5	1.00468	11768.4	1.00472	11812.8	1.00491
11769.8	0.9906	11769.8	1.00285	11769.8	1.004	11770.8	1.00428	11769.7	1.00359	11769.9	1.00322	11769.7	1.00497	11816.5	1.0055
11771.1	0.98822	11771.1	1.00157	11771.1	1.00296	11772.2	1.00285	11771.1	1.00239	11771.3	1.00007	11771.1	1.00372	11820.2	1.00578
11772.5	0.98667	11772.5	1.00092	11772.5	1.00259	11773.6	1.00217	11772.5	1.00182	11772.7	0.99912	11772.5	1.0033	11824	1.00582
11773.9	0.98494	11773.9	0.99932	11773.9	1.00103	11775	1.0008	11773.9	0.99992	11774.1	0.99582	11773.9	1.00202	11827.8	1.00449
11775.3	0.98452	11775.3	0.99877	11775.3	1.00052	11776.4	0.99936	11775.3	0.99996	11775.5	0.9952	11775.3	1.00047	11831.6	1.00319
11776.7	0.98329	11776.7	0.99804	11776.7	0.99984	11777.8	0.99864	11776.7	0.99912	11776.9	0.99283	11776.7	0.99998	11835.4	1.00192
11778.1	0.98209	11778.1	0.99664	11778.1	0.99839	11779.1	0.99779	11778.1	0.99729	11778.3	0.99105	11778.1	0.99939	11839.3	0.9999
11779.5	0.98153	11779.5	0.99476	11779.5	0.99618	11780.5	0.99547	11779.5	0.99578	11779.6	0.98837	11779.5	0.99664	11843.2	0.99848
11780.9	0.98248	11780.9	0.99673	11780.9	0.99872	11781.9	0.99675	11780.9	0.99853	11781	0.99362	11780.9	0.99814	11847.1	0.99777
11782.3	0.98204	11782.3	0.99631	11782.3	0.99829	11783.3	0.99681	11782.3	0.99748	11782.4	0.99019	11782.3	0.9987	11851.1	0.99781
11783.7	0.9821	11783.7	0.99565	11783.7	0.99754	11784.7	0.99615	11783.7	0.99657	11783.8	0.98875	11783.7	0.99793	11855.1	0.99707
11785.1	0.98186	11785.1	0.99466	11785.1	0.99628	11786	0.99537	11785.1	0.99553	11785.2	0.98742	11785.1	0.99696	11859.1	0.99729
11786.5	0.98257	11786.5	0.99472	11786.5	0.99624	11787.4	0.99493	11786.5	0.9959	11786.6	0.98808	11786.5	0.99622	11863.1	0.99712
11787.9	0.98272	11787.9	0.99495	11787.9	0.99644	11788.8	0.99525	11787.9	0.99604	11788	0.98861	11787.9	0.9965	11867.2	0.99761
11789.3	0.983	11789.3	0.99471	11789.3	0.99603	11790.2	0.99485	11789.3	0.99563	11789.4	0.98869	11789.3	0.99616	11871.3	0.99729
11790.7	0.98364	11790.7	0.99462	11790.7	0.99586	11791.6	0.99512	11790.7	0.9956	11790.8	0.98906	11790.7	0.99618	11875.4	0.99818
11792.1	0.98439	11792.1	0.99535	11792.1	0.99659	11793	0.99585	11792.1	0.99628	11792.1	0.98972	11792.1	0.99692	11879.5	0.99885
11793.4	0.98411	11793.4	0.99467	11793.4	0.99574	11794.3	0.9963	11793.5	0.9947	11793.5	0.98933	11793.5	0.99707	11883.7	1.00001
11794.8	0.98695	11794.8	0.99569	11794.8	0.99657	11795.7	0.99546	11794.9	0.9971	11794.9	0.99064	11794.9	0.99573	11887.9	1.00119
11796.2	0.98759	11796.2	0.99645	11796.2	0.9974	11797.1	0.99751	11796.3	0.99714	11796.3	0.99252	11796.3	0.99802	11892.1	1.00216
11797.6	0.99021	11797.6	0.99749	11797.6	0.99829	11798.5	0.99761	11797.7	0.99849	11797.7	0.99295	11797.7	0.99807	11896.4	1.00253
11799	0.99116	11799	0.99754	11799	0.99811	11799.9	0.9987	11799.1	0.9977	11799.1	0.99338	11799.1	0.99895	11900.7	1.00276
11800.4	0.99241	11800.4	0.99505	11800.4	0.99448	11801.2	0.99695	11800.5	0.99457	11800.5	0.98981	11800.5	0.99623	11905	1.00267
11801.8	0.99638	11801.8	0.99525	11801.8	0.99404	11802.6	0.99559	11801.9	0.99643	11801.9	0.99334	11801.9	0.99337	11909.3	1.00183
11803.2	1.00108	11803.2	0.99835	11803.2	0.99731	11804	0.99729	11803.3	1.00068	11803.3	0.99852	11803.3	0.99503	11913.7	1.00089
11804.6	1.00362	11804.6	1.00092	11804.6	1.00026	11805.4	1.00115	11804.7	1.0019	11804.7	1.00243	11804.7	0.99966	11918.1	1
11806	1.00692	11806	1.00205	11806	1.00116	11806.8	1.00235	11806.1	1.0022	11806	1.00075	11806.1	1.00137	11922.5	0.99988
11807.4	1.00981	11807.4	1.00302	11807.4	1.00191	11808.2	1.00366	11807.5	1.00263	11807.4	1.0026	11807.5	1.00261	11927	0.99879
11808.8	1.01341	11808.8	1.00416	11808.8	1.00271	11809.5	1.00443	11808.9	1.00388	11808.8	1.00398	11808.9	1.00312	11931.4	0.99881
11810.2	1.01639	11810.2	1.00498	11810.2	1.00336	11810.9	1.00572	11810.3	1.00433	11810.2	1.00578	11810.3	1.00434	11935.9	0.99898
11811.6	1.01896	11811.6	1.0057	11811.6	1.00373	11812.3	1.00643	11811.7	1.00485	11811.6	1.00737	11811.7	1.00504	11940.5	0.9982
11813	1.02141	11813	1.00626	11813	1.00401	11813.7	1.00688	11813.1	1.00562	11813	1.0079	11813.1	1.00513	11945.1	0.99849
11814.4	1.02249	11814.4	1.00602	11814.4	1.0036	11815.1	1.00753	11814.5	1.00495	11814.4	1.00875	11814.5	1.00542	11949.6	0.99802
11815.8	1.02461	11815.8	1.00696	11815.8	1.00428	11816.5	1.00737	11815.9	1.00668	11815.8	1.00993	11815.9	1.00507	11954.2	0.99828
11817.2	1.02506	11817.2	1.00759	11817.2	1.0049	11817.8	1.00859	11817.3	1.00688	11817.2	1.01138	11817.3	1.00647	11958.9	0.99868
11818.6	1.02493	11818.6	1.00779	11818.6	1.00517	11819.2	1.00868	11818.7	1.00698	11818.6	1.01145	11818.7	1.00664	11963.5	0.99876
11820	1.02421	11820	1.00755	11820	1.00478	11820.6	1.00868	11820.1	1.00669	11820	1.01176	11820.1	1.00633	11968.3	0.99965
11821.4	1.02328	11821.4	1.00696	11821.4	1.00428	11822	1.00801	11821.5	1.00625	11821.4	1.01066	11821.5	1.00569	11973	1.00048
11822.9	1.0224	11822.9	1.00723	11822.9	1.00476	11823.4	1.00798	11822.9	1.00712	11822.8	1.01162	11822.9	1.00537	11977.7	1.00117
11824.3	1.02052	11824.3	1.00658	11824.3	1.00407	11824.8	1.00759	11824.3	1.00621	11824.2	1.01051	11824.3	1.0053	11982.5	1.00166
11825.7	1.01898	11825.7	1.00663	11825.7	1.00447	11826.1	1.00757	11825.7	1.00659	11825.6	1.01098	11825.7	1.00538	11987.3	1.00225
11827.1	1.01649	11827.1	1.00587	11827.1	1.00381	11827.5	1.0066	11827.1	1.00581	11827	1.00891	11827.1	1.0043	11992.1	1.00217
11828.5	1.01424	11828.5	1.00539	11828.5	1.00353	11828.9	1.00575	11828.5	1.00561	11828.3	1.00777	11828.5	1.0033	11997	1.00185
11829.9	1.0113	11829.9	1.00513	11829.9	1.00384	11830.3	1.0061	11829.9	1.00555	11829.7	1.00826	11829.9	1.00387	12001.9	1.00146
11831.3	1.00751	11831.3	1.0034	11831.3	1.00224	11831.7	1.00511	11831.4	1.00338	11831.1	1.00505	11831.4	1.00299	12006.8	1.00134
11832.7	1.00524	11832.7	1.00378	11832.7	1.00302	11833.1	1.00411	11832.8	1.00469	11832.5	1.00523	11832.8	1.00203	12011.7	1.00081
11834.1	1.00097	11834.1	1.00294	11834.1	1.00263	11834.5	1.00416	11834.2	1.00344	11833.9	1.00413	11834.2	1.00247	12016.7	0.9996
11835.5	0.99752	11835.5	1.00137	11835.5	1.00119	11835.8	1.00247	11835.6	1.00181	11835.3	1.00087	11835.6	1.00071	12021.7	0.99888
11836.9	0.9948	11836.9	1.00075	11836.9	1.00076	11837.2	1.00145	11837	1.00191	11836.7	1.00019	11837	0.99977	12026.7	0.99874
11838.3	0.99256	11838.3	1.0006	11838.3	1.00097	11838.6	1.00135	11838.4	1.00171	11838.1	0.99912	11838.4	0.99993	12031.8	0.99869
11839.7	0.98933	11839.7	0.99922	11839.7	0.99988	11840	1.00052	11839.8	1.00014	11839.5	0.99682	11839.8	0.99917	12036.9	0.9988
11841.1	0.98765	11841.1	0.99836	11841.1	0.99906	11841.4	0.99949	11841.2	0.99925	11840.9	0.99519	11841.2	0.99828	12042	0.99819
11842.5	0.98649	11842.5	0.99777	11842.5	0.99861	11842.8	0.99845	11842.6	0.99905	11842.3	0.99397	11842.6	0.99714	12047.1	0.99866
11844	0.98579	11844	0.99733	11844	0.99831	11844.1	0.99792	11844	0.99852	11843.7	0.99292	11844	0.99658	12052.3	0.99859
11845.4	0.98538	11845.4	0.99668	11845.4	0.99778	11845.5	0.99699	11845.4	0.99776	11845.1	0.99206	11845.4	0.99595	12057.5	0.99919
11846.8	0.98575	11846.8	0.99663	11846.8	0.99771	11846.9	0.99661	11846.9	0.99778	11846.5	0.99141	11846.9	0.99598	12062.7	0.99974
11848.2	0.98697	11848.2	0.99689	11848.2	0.99794	11848.3	0.99657	11848.3	0.99809	11847.9	0.99031	11848.3	0.99593	12067.9	1.00011
11849.6	0.98724	11849.6	0.99624	11849.6	0.99731	11849.7	0.99645	11849.7	0.997	11849.3	0.98952	11849.7	0.99576	12073.2	1.00076
11851	0.98791	11851	0.99554	11851	0.99648	11851.1	0.99506	11851.1	0.99611	11850.7	0.98775	11851.1	0.99432	12078.5	1.00021
11852.4	0.98985	11852.4	0.99603	11852.4	0.99697	11852.5	0.99475	11852.5	0.99695	11852.1	0.98835	11852.5	0.99422	12083.8	1.00102
11853.8	0.98974	11853.8	0.99461	11853.8	0.99519	11853.8	0.99509	11853.9	0.99438	11853.5	0.98631	11853.9	0.9941	12089.2	1.00061
11855.2	0.99248	11855.2	0.99628	11855.2	0.99703	11855.2	0.99545	11855.3	0.99726	11854.9	0.99	11855.3	0.99432	12094.6	1.00024
11856.7	0.99297	11856.7	0.99624	11856.7	0.99699	11856.6	0.99593	11856.7	0.99647	11856.3	0.98873	11856.7	0.99525	12100	1.00075
11858.1	0.99339	11858.1	0.99622	11858.1	0.9969	11858	0.99579	11858.2	0.99629	11857.7	0.98806	11858.2	0.9951	12105.4	1.00081
11859.5	0.99333	11859.5	0.99599	11859.5	0.99657	11859.4	0.99589	11859.6	0.99597	11859.1	0.98821	11859.6	0.9949	12110.9	1.00014
11860.9	0.99293	11860.9	0.99624	11860.9	0.99685	11860.8	0.99588	11861	0.99624	11860.5	0.98843	11861	0.99507	12116.4	1.00006
11862.3	0.99165	11862.3	0.99591	11862.3	0.99653	11862.2	0.99609	11862.4	0.99559	11861.9	0.9885	11862.4	0.99538	12121.9	0.99994
11863.7	0.99072	11863.7	0.9955	11863.7	0.99598	11863.5	0.99542	11863.8	0.9952	11863.3	0.9875	11863.8	0.99482	12127.4	0.99879
11865.1	0.99057	11865.1	0.99616	11865.1	0.99666	11864.9	0.99585	11865.2	0.99634	11864.7	0.98847	11865.2	0.99498	12133	0.99907
11866.6	0.98936	11866.6	0.99609	11866.6	0.9967	11866.3	0.99639	11866.6	0.9957	11866.1	0.98834	11866.6	0.99593	12138.6	0.99891
11868	0.98927	11868	0.99612	11868	0.99671	11867.7	0.99611	11868.1	0.99586	11867.5	0.98812	11868.1	0.99549	12144.2	0.99845
11869.4	0.98908	11869.4	0.99632	11869.4	0.99696	11869.1	0.99622	11869.5	0.99604	11868.9	0.98857	11869.5	0.9958	12149.9	0.99897
11870.8	0.9884	11870.8	0.99588	11870.8	0.99644	11870.5	0.9964	11870.9	0.9951	11870.3	0.98845	11870.9	0.99601	12155.6	0.99885
11872.2	0.98634	11872.2	0.9922	11872.2	0.99216	11871.9	0.99505	11872.3	0.98992	11871.7	0.98353	11872.3	0.99457	12161.3	0.99851
11873.7	0.98947	11873.7	0.99066	11873.7	0.9897	11873.3	0.99053	11873.7	0.99053	11873.1	0.9801	11873.7	0.98815	12163.9	0.99887
11875.1	0.99433	11875.1	0.99427	11875.1	0.99336	11874.6	0.99103	11875.1	0.99667	11874.5	0.98735	11875.1	0.98802	12169.7	1.00046
11876.5	0.9961	11876.5	0.99827	11876.5	0.99839	11876	0.99663	11876.6	0.9998	11875.9	0.99604	11876.6	0.99487	12175.5	1.00073
11877.9	0.99513	11877.9	0.99764	11877.9	0.99762	11877.4	0.99847	11878	0.99635	11877.3	0.99117	11878	0.9984	12181.3	1.00048
11879.3	0.99895	11879.3	0.9992	11879.3	0.99891	11878.8	0.99769	11879.4	0.99904	11878.7	0.99161	11879.4	0.99766	12187.1	1.00039
11880.8	0.99995	11880.8	0.99951	11880.8	0.99933	11880.2	0.99926	11880.8	0.99849	11880.1	0.99302	11880.8	0.99961	12193	1.00067
11882.2	1.00248	11882.2	1.0009	11882.2	1.0007	11881.6	0.99985	11882.2	1.00008	11881.5	0.99396	11882.2	1.00051	12198.9	1.00097
11883.6	1.00338	11883.6	1.00097	11883.6	1.00059	11883	1.00094	11883.7	0.99929	11883	0.99406	11883.7	1.00155	12204.8	1.00107
11885	1.00587	11885	1.00081	11885	0.99994	11884.4	0.9993	11885.1	0.99952	11884.4	0.99077	11885.1	0.99993	12210.7	1.00059
11886.4	1.0075	11886.4	1.00211	11886.4	1.00135	11885.8	1.00124	11886.5	1.00062	11885.8	0.99723	11886.5	1.00177	12216.7	1.00023
11887.9	1.00912	11887.9	1.00269	11887.9	1.00185	11887.1	1.00196	11887.9	1.00095	11887.2	0.997	11887.9	1.00265	12222.7	1.00002
11889.3	1.01088	11889.3	1.00289	11889.3	1.00191	11888.5	1.00208	11889.4	1.00111	11888.6	0.99723	11889.4	1.0028	12228.7	1.00021
11890.7	1.01268	11890.7	1.00332	11890.7	1.00225	11889.9	1.00263	11890.8	1.00159	11890	0.99871	11890.8	1.00324	12234.8	0.99958
11892.1	1.01446	11892.1	1.00359	11892.1	1.00239	11891.3	1.00325	11892.2	1.0016	11891.4	0.99951	11892.2	1.0036	12240.8	0.99957
11893.6	1.01666	11893.6	1.00394	11893.6	1.00256	11892.7	1.00322	11893.6	1.00223	11892.8	0.99947	11893.6	1.00348	12246.9	0.99992
11895	1.01662	11895	1.00326	11895	1.00169	11894.1	1.00315	11895	1.00097	11894.2	0.99988	11895	1.00338	12253.1	0.99993
11896.4	1.01807	11896.4	1.0039	11896.4	1.00223	11895.5	1.00265	11896.5	1.00256	11895.6	1.00031	11896.5	1.00245	12259.2	0.99954
11897.8	1.01654	11897.8	1.00287	11897.8	1.0012	11896.9	1.00355	11897.9	1.00052	11897	1.00232	11897.9	1.00335	12265.4	0.99967
11899.3	1.01675	11899.3	1.00151	11899.3	0.99927	11898.3	1.00126	11899.3	0.99989	11898.4	0.99772	11899.3	1.0003	12271.6	0.99936
11900.7	1.01943	11900.7	1.0045	11900.7	1.00258	11899.6	1.00151	11900.7	1.00545	11899.8	1.00414	11900.7	1.00018	12277.9	0.999
11902.1	1.01689	11902.1	1.005	11902.1	1.00362	11901	1.00425	11902.2	1.00405	11901.2	1.0063	11902.2	1.00409	12284.1	0.99945
11903.5	1.0154	11903.5	1.0054	11903.5	1.00434	11902.4	1.00374	11903.6	1.00467	11902.7	1.00433	11903.6	1.0044	12290.5	0.99981
11905	1.01261	11905	1.00446	11905	1.00348	11903.8	1.00327	11905	1.00329	11904.1	1.00366	11905	1.00438	12296.8	0.99968
11906.4	1.01055	11906.4	1.00421	11906.4	1.00332	11905.2	1.00245	11906.4	1.00342	11905.5	1.00373	11906.4	1.00338	12303.1	1.00017
11907.8	1.00824	11907.8	1.00405	11907.8	1.00346	11906.6	1.00237	11907.9	1.00367	11906.9	1.00373	11907.9	1.0033	12309.5	1.00041
11909.3	1.00602	11909.3	1.00411	11909.3	1.00377	11908	1.00239	11909.3	1.00404	11908.3	1.00342	11909.3	1.0037	12315.9	1.00006
11910.7	1.00265	11910.7	1.0032	11910.7	1.00306	11909.4	1.00259	11910.7	1.00292	11909.7	1.00359	11910.7	1.00382	12322.4	1.00035
11912.1	1.00063	11912.1	1.00269	11912.1	1.00268	11910.8	1.00183	11912.2	1.0027	11911.1	1.00189	11912.2	1.00333	12328.8	1.00038
11913.5	0.99815	11913.5	1.00241	11913.5	1.0027	11912.2	1.00161	11913.6	1.0025	11912.5	1.00231	11913.6	1.00324	12335.3	1.00076
11915	0.99604	11915	1.00187	11915	1.00216	11913.6	1.00106	11915	1.00237	11913.9	1.00155	11915	1.00243	12341.8	1.00045
11916.4	0.99373	11916.4	1.00135	11916.4	1.0018	11914.9	1.00001	11916.4	1.00229	11915.3	1.0015	11916.4	1.00131	12348.4	1.0003
11917.8	0.99227	11917.8	1.00105	11917.8	1.00177	11916.3	0.99971	11917.9	1.00197	11916.8	1.0008	11917.9	1.00145	12355	1.00131
11919.3	0.99062	11919.3	1.00006	11919.3	1.00094	11917.7	0.99873	11919.3	1.00046	11918.2	0.99904	11919.3	1.00087	12361.6	1.00121
11920.7	0.99057	11920.7	0.99972	11920.7	1.00072	11919.1	0.99808	11920.7	1.00046	11919.6	0.99792	11920.7	0.99989	--	--
11922.1	0.99084	11922.1	0.99991	11922.1	1.00101	11920.5	0.99743	11922.2	1.00102	11921	0.99789	11922.2	0.99946	--	--
11923.6	0.98958	11923.6	0.99913	11923.6	1.00042	11921.9	0.99829	11923.6	0.99965	11922.4	0.99732	11923.6	1.00026	--	--
11925	0.98469	11925	0.99274	11925	0.99324	11923.3	0.99649	11925	0.99017	11923.8	0.99152	11925	0.99826	--	--
11926.4	0.99082	11926.4	0.99296	11926.4	0.99228	11924.7	0.99008	11926.5	0.99473	11925.2	0.98937	11926.5	0.98991	--	--
11927.9	0.99533	11927.9	1.00061	11927.9	1.00153	11926.1	0.99496	11927.9	1.00555	11926.6	1.00782	11927.9	0.9948	--	--
11929.3	0.98844	11929.3	0.99635	11929.3	0.9976	11927.5	0.99834	11929.3	0.99555	11928.1	0.99834	11929.3	1.00028	--	--
11930.7	0.986	11930.7	0.98884	11930.7	0.98831	11928.9	0.99214	11930.8	0.98663	11929.5	0.98381	11930.8	0.99322	--	--
11932.2	0.99104	11932.2	0.98712	11932.2	0.98517	11930.3	0.98547	11932.2	0.98865	11930.9	0.98451	11932.2	0.98378	--	--
11933.6	0.99945	11933.6	0.99661	11933.6	0.99591	11931.7	0.98827	11933.6	1.00357	11932.3	1.00401	11933.6	0.98621	--	--
11935.1	0.99636	11935.1	0.99838	11935.1	0.99898	11933	0.99503	11935.1	1.00101	11933.7	1.00496	11935.1	0.99603	--	--
11936.5	0.99426	11936.5	0.99751	11936.5	0.99846	11934.4	0.99636	11936.5	0.99791	11935.1	0.99996	11936.5	0.99916	--	--
11937.9	0.99631	11937.9	0.99879	11937.9	0.99985	11935.8	0.99601	11937.9	0.99985	11936.5	0.99884	11937.9	0.99894	--	--
11939.4	0.99544	11939.4	0.99873	11939.4	0.99997	11937.2	0.99737	11939.4	0.99881	11938	0.99903	11939.4	1.00103	--	--
11940.8	0.99637	11940.8	0.99875	11940.8	0.99998	11938.6	0.99686	11940.8	0.99877	11939.4	0.99675	11940.8	1.00117	--	--
11942.3	0.99712	11942.3	0.99959	11942.3	1.00089	11940	0.99737	11942.2	0.99993	11940.8	0.99912	11942.2	1.00181	--	--
11943.7	0.99666	11943.7	0.99915	11943.7	1.00041	11941.4	0.99786	11943.7	0.99886	11942.2	0.99941	11943.7	1.00263	--	--
11945.1	0.99451	11945.1	0.99657	11945.1	0.99755	11942.8	0.99698	11945.1	0.99495	11943.6	0.99766	11945.1	1.00174	--	--
11946.6	0.99569	11946.6	0.99467	11946.6	0.99489	11944.2	0.99346	11946.5	0.99368	11945	0.99272	11946.5	0.99777	--	--
11948	0.99964	11948	0.99875	11948	0.99939	11945.6	0.99358	11948	1.00094	11946.5	1.00144	11948	0.99747	--	--
11949.5	0.99705	11949.5	0.99855	11949.5	0.99962	11947	0.99647	11949.4	0.99889	11947.9	1.00175	11949.4	1.00119	--	--
11950.9	0.99661	11950.9	0.99918	11950.9	1.00042	11948.4	0.99713	11950.9	0.99938	11949.3	1.00069	11950.9	1.00253	--	--
11952.4	0.99529	11952.4	0.99872	11952.4	0.99994	11949.8	0.99749	11952.3	0.99826	11950.7	1.00036	11952.3	1.00318	--	--
11953.8	0.99522	11953.8	0.99931	11953.8	1.00056	11951.2	0.99752	11953.7	0.99924	11952.1	1.00117	11953.7	1.00323	--	--
11955.2	0.99433	11955.2	0.99928	11955.2	1.0006	11952.6	0.99777	11955.2	0.99902	11953.6	1.00092	11955.2	1.0039	--	--
11956.7	0.99405	11956.7	0.99929	11956.7	1.0007	11954	0.99822	11956.6	0.99886	11955	1.00104	11956.6	1.00435	--	--
11958.1	0.99376	11958.1	0.99905	11958.1	1.0005	11955.4	0.99823	11958.1	0.99849	11956.4	1.00085	11958.1	1.00447	--	--
11959.6	0.99394	11959.6	0.99891	11959.6	1.00024	11956.8	0.9981	11959.5	0.99847	11957.8	1.00058	11959.5	1.00408	--	--
11961	0.9932	11961	0.99733	11961	0.99828	11958.2	0.99739	11960.9	0.9963	11959.2	0.99954	11960.9	1.00331	--	--
11962.5	0.99572	11962.5	0.99751	11962.5	0.99813	11959.5	0.9958	11962.4	0.99753	11960.7	0.99839	11962.4	1.0014	--	--
11963.9	0.99695	11963.9	0.99889	11963.9	0.99975	11960.9	0.99738	11963.8	0.999	11962.1	1.00307	11963.8	1.00311	--	--
11965.4	0.99817	11965.4	0.99922	11965.4	1.00001	11962.3	0.99798	11965.3	0.99898	11963.5	1.00134	11965.3	1.00424	--	--
11966.8	0.99928	11966.8	0.9998	11966.8	1.00064	11963.7	0.99876	11966.7	0.99937	11964.9	1.00342	11966.7	1.0052	--	--
11968.3	1.00044	11968.3	0.99992	11968.3	1.00068	11965.1	0.99909	11968.2	0.99921	11966.3	1.003	11968.2	1.00569	--	--
11969.7	1.00074	11969.7	0.99919	11969.7	0.99971	11966.5	0.99923	11969.6	0.99792	11967.8	1.00267	11969.6	1.00596	--	--
11971.2	1.0028	11971.2	1.00003	11971.2	1.00047	11967.9	0.99896	11971	0.99956	11969.2	1.0038	11971	1.00571	--	--
11972.6	1.00433	11972.6	1.00018	11972.6	1.00032	11969.3	0.99885	11972.5	0.99961	11970.6	1.00323	11972.5	1.00571	--	--
11974.1	1.005	11974.1	1.00047	11974.1	1.00054	11970.7	0.99972	11973.9	0.99973	11972	1.00533	11973.9	1.0067	--	--
11975.5	1.00586	11975.5	1.00105	11975.5	1.00113	11972.1	1.0005	11975.4	1.00019	11973.5	1.00654	11975.4	1.0078	--	--
11977	1.00637	11977	1.00071	11977	1.00056	11973.5	1.0004	11976.8	0.99939	11974.9	1.00518	11976.8	1.00788	--	--
11978.4	1.00692	11978.4	1.00034	11978.4	0.99997	11974.9	0.99983	11978.3	0.99908	11976.3	1.00519	11978.3	1.00722	--	--
11979.9	1.00871	11979.9	1.0023	11979.9	1.00208	11976.3	1.00113	11979.7	1.00213	11977.7	1.01005	11979.7	1.00813	--	--
11981.3	1.00824	11981.3	1.002	11981.3	1.00168	11977.7	1.00196	11981.2	1.00066	11979.1	1.00835	11981.2	1.00976	--	--
11982.8	1.0095	11982.8	1.00288	11982.8	1.00259	11979.1	1.00217	11982.6	1.00186	11980.6	1.00868	11982.6	1.0103	--	--
11984.2	1.00888	11984.2	1.00255	11984.2	1.00226	11980.5	1.00291	11984.1	1.00093	11982	1.00953	11984.1	1.01134	--	--
11985.7	1.00816	11985.7	1.00142	11985.7	1.00093	11981.9	1.00256	11985.5	0.99931	11983.4	1.00835	11985.5	1.01096	--	--
11987.2	1.00904	11987.2	1.00009	11987.2	0.99894	11983.3	1.00068	11987	0.99802	11984.9	1.00516	11987	1.00883	--	--
11988.6	1.01079	11988.6	1.00243	11988.6	1.00169	11984.7	1.00167	11988.4	1.00211	11986.3	1.01286	11988.4	1.00957	--	--
11990.1	1.01014	11990.1	1.00207	11990.1	1.00137	11986.1	1.00236	11989.9	1.00093	11987.7	1.01043	11989.9	1.01113	--	--
11991.5	1.01073	11991.5	1.00243	11991.5	1.00171	11987.5	1.00251	11991.3	1.00177	11989.1	1.01082	11991.3	1.01131	--	--
11993	1.00949	11993	1.00109	11993	1.00027	11988.9	1.00278	11992.8	0.99921	11990.6	1.01037	11992.8	1.01199	--	--
11994.4	1.0108	11994.4	1.002	11994.4	1.00126	11990.3	1.00261	11994.2	1.00122	11992	1.01177	11994.2	1.01176	--	--
11995.9	1.0106	11995.9	1.00195	11995.9	1.00114	11991.7	1.00295	11995.7	1.00092	11993.4	1.01106	11995.7	1.01226	--	--
11997.4	1.01052	11997.4	1.00265	11997.4	1.00215	11993.1	1.00355	11997.1	1.00179	11994.8	1.01301	11997.1	1.01329	--	--
11998.8	1.0097	11998.8	1.00232	11998.8	1.00183	11994.5	1.00394	11998.6	1.0012	11996.3	1.01192	11998.6	1.01408	--	--
12000.3	1.00927	12000.3	1.00243	12000.3	1.00194	11995.9	1.00393	12000	1.0016	11997.7	1.01234	12000	1.01436	--	--
12001.8	1.00874	12001.8	1.00263	12001.8	1.00235	11997.3	1.00406	12001.5	1.00176	11999.1	1.01257	12001.5	1.01479	--	--
12003.2	1.00718	12003.2	1.00208	12003.2	1.00195	11998.7	1.00398	12002.9	1.00117	12000.6	1.01265	12002.9	1.01508	--	--
12004.7	1.00638	12004.7	1.00193	12004.7	1.00184	12000.1	1.00378	12004.4	1.00121	12002	1.01159	12004.4	1.01503	--	--
12006.1	1.00485	12006.1	1.0016	12006.1	1.00158	12001.5	1.0041	12005.8	1.00083	12003.4	1.01213	12005.8	1.01573	--	--
12007.6	1.00349	12007.6	1.00124	12007.6	1.00132	12002.9	1.00377	12007.3	1.00057	12004.8	1.01127	12007.3	1.01585	--	--
12009.1	1.00208	12009.1	1.0008	12009.1	1.00103	12004.3	1.00362	12008.7	1.00012	12006.3	1.01095	12008.7	1.01592	--	--
12010.5	1.00045	12010.5	1.00026	12010.5	1.00062	12005.7	1.00324	12010.2	0.99964	12007.7	1.01102	12010.2	1.01576	--	--
12012	0.99973	12012	1.00081	12012	1.00144	12007.1	1.00275	12011.7	1.00089	12009.1	1.01091	12011.7	1.0157	--	--
12013.5	0.99768	12013.5	1.00044	12013.5	1.0013	12008.5	1.00291	12013.1	1.00023	12010.6	1.0107	12013.1	1.01645	--	--
12014.9	0.99524	12014.9	0.99928	12014.9	1.00023	12009.9	1.00228	12014.6	0.99877	12012	1.00874	12014.6	1.01648	--	--
12016.4	0.99431	12016.4	0.99845	12016.4	0.99925	12011.3	1.0009	12016	0.9983	12013.4	1.00641	12016	1.01498	--	--
12017.9	0.99396	12017.9	0.99958	12017.9	1.00074	12012.8	1.00114	12017.5	1.00048	12014.9	1.00946	12017.5	1.01525	--	--
12019.3	0.99242	12019.3	0.99942	12019.3	1.00074	12014.2	1.00215	12018.9	0.99986	12016.3	1.0084	12018.9	1.01691	--	--
12020.8	0.99102	12020.8	0.99895	12020.8	1.00046	12015.6	1.00244	12020.4	0.99924	12017.7	1.00768	12020.4	1.01787	--	--
12022.3	0.99046	12022.3	0.99831	12022.3	0.99977	12017	1.002	12021.9	0.99863	12019.2	1.0061	12021.9	1.01784	--	--
12023.7	0.99062	12023.7	0.99883	12023.7	1.00042	12018.4	1.00188	12023.3	0.99994	12020.6	1.00754	12023.3	1.0182	--	--
12025.2	0.99025	12025.2	0.9984	12025.2	1.00003	12019.8	1.00158	12024.8	0.99938	12022	1.00599	12024.8	1.01861	--	--
12026.7	0.99039	12026.7	0.9983	12026.7	0.99994	12021.2	1.00155	12026.2	0.99941	12023.5	1.00502	12026.2	1.01901	--	--
12028.2	0.98956	12028.2	0.99769	12028.2	0.9993	12022.6	1.00166	12027.7	0.99852	12024.9	1.00436	12027.7	1.01987	--	--
12029.6	0.99081	12029.6	0.99813	12029.6	0.99955	12024	1.00081	12029.2	0.99968	12026.3	1.0032	12029.2	1.01967	--	--
12031.1	0.99052	12031.1	0.99767	12031.1	0.9991	12025.4	1.00116	12030.6	0.99887	12027.8	1.00302	12030.6	1.02065	--	--
12032.6	0.99158	12032.6	0.99786	12032.6	0.99916	12026.8	1.00102	12032.1	0.99954	12029.2	1.00174	12032.1	1.0208	--	--
12034.1	0.99213	12034.1	0.99838	12034.1	0.99977	12028.2	1.00114	12033.5	1.00011	12030.7	1.00221	12033.5	1.02243	--	--
12035.5	0.99182	12035.5	0.99822	12035.5	0.99961	12029.6	1.00163	12035	0.99961	12032.1	1.00277	12035	1.02382	--	--
12037	0.99244	12037	0.99774	12037	0.99886	12031	1.00081	12036.5	0.99918	12033.5	0.99958	12036.5	1.02353	--	--
12038.5	0.99302	12038.5	0.99788	12038.5	0.99889	12032.4	1.00085	12037.9	0.9994	12035	0.99987	12037.9	1.02416	--	--
12040	0.99385	12040	0.99832	12040	0.99924	12033.8	1.00091	12039.4	1.00022	12036.4	1.00063	12039.4	1.02461	--	--
12041.4	0.99491	12041.4	0.99914	12041.4	1.00013	12035.2	1.00121	12040.9	1.00113	12037.8	1.00053	12040.9	1.02583	--	--
12042.9	0.99441	12042.9	0.99855	12042.9	0.99939	12036.6	1.00144	12042.3	0.99977	12039.3	0.99909	12042.3	1.02674	--	--
12044.4	0.99521	12044.4	0.99844	12044.4	0.99902	12038.1	1.00065	12043.8	0.99978	12040.7	0.99693	12043.8	1.02675	--	--
12045.9	0.99602	12045.9	0.99861	12045.9	0.999	12039.5	1.00049	12045.3	1.00006	12042.2	0.99733	12045.3	1.02684	--	--
12047.3	0.99732	12047.3	0.99895	12047.3	0.99903	12040.9	1.00037	12046.7	1.00036	12043.6	0.99615	12046.7	1.02701	--	--
12048.8	0.99841	12048.8	0.99954	12048.8	0.99966	12042.3	1.00084	12048.2	1.00101	12045	0.99734	12048.2	1.02792	--	--
12050.3	0.99928	12050.3	1.00057	12050.3	1.00079	12043.7	1.0016	12049.7	1.00207	12046.5	0.9982	12049.7	1.029	--	--
12051.8	0.99922	12051.8	1.0006	12051.8	1.00089	12045.1	1.00118	12051.1	1.00128	12047.9	0.99525	12051.1	1.03016	--	--
12053.3	0.99984	12053.3	1.00046	12053.3	1.00044	12046.5	1.00037	12052.6	1.00105	12049.4	0.99222	12052.6	1.02938	--	--
12054.8	0.99848	12054.8	1.00012	12054.8	1.00011	12047.9	1.0014	12054.1	1.00055	12050.8	0.99443	12054.1	1.03075	--	--
12056.2	1.00016	12056.2	1.00081	12056.2	1.0007	12049.3	1.00199	12055.5	1.00083	12052.2	0.99443	12055.5	1.03227	--	--
12057.7	1.0031	12057.7	1.00276	12057.7	1.00259	12050.7	1.00215	12057	1.00365	12053.7	0.99508	12057	1.03298	--	--
12059.2	0.99909	12059.2	0.99977	12059.2	0.99934	12052.1	1.00306	12058.5	0.99782	12055.1	0.99405	12058.5	1.03459	--	--
12060.7	0.99795	12060.7	0.99371	12060.7	0.99135	12053.5	0.99765	12060	0.99047	12056.6	0.97858	12060	1.02855	--	--
12062.2	1.00096	12062.2	0.99257	12062.2	0.98909	12055	0.99324	12061.4	0.99224	12058	0.97937	12061.4	1.02215	--	--
12063.7	1.00398	12063.7	0.99375	12063.7	0.98998	12056.4	0.99173	12062.9	0.9954	12059.5	0.98181	12062.9	1.01986	--	--
12065.1	1.00729	12065.1	0.9974	12065.1	0.99402	12057.8	0.99251	12064.4	1.00025	12060.9	0.98523	12064.4	1.02126	--	--
12066.6	1.011	12066.6	1.00542	12066.6	1.00371	12059.2	0.9968	12065.8	1.00979	12062.3	0.99523	12065.8	1.02781	--	--
12068.1	1.00641	12068.1	1.00503	12068.1	1.00425	12060.6	1.00094	12067.3	1.00431	12063.8	0.99241	12067.3	1.03543	--	--
12069.6	1.00093	12069.6	1.00089	12069.6	0.99976	12062	1.00051	12068.8	0.99654	12065.2	0.98733	12068.8	1.03645	--	--
12071.1	1.0049	12071.1	1.00079	12071.1	0.99843	12063.4	0.99537	12070.3	0.99892	12066.7	0.98041	12070.3	1.03139	--	--
12072.6	1.00829	12072.6	1.00695	12072.6	1.00573	12064.8	0.99829	12071.7	1.00814	12068.1	0.99652	12071.7	1.03448	--	--
12074.1	1.00516	12074.1	1.00681	12074.1	1.00607	12066.2	1.00103	12073.2	1.00499	12069.6	0.99297	12073.2	1.03916	--	--
12075.6	1.00331	12075.6	1.00428	12075.6	1.00285	12067.7	1.00028	12074.7	1.00059	12071	0.98711	12074.7	1.03943	--	--
12077.1	1.00677	12077.1	1.00795	12077.1	1.00691	12069.1	1.00025	12076.2	1.00729	12072.5	0.99434	12076.2	1.0399	--	--

## Sheet: Fig. 1j
	Pt foil		i-Mn-PR		i-Fe-PR		i-Co-PR		i-Ni-PR		i-Cu-PR		i-Ga-PR		i-Zn-PR
x	y	x	y	x	y	x	y	x	y	x	y	x	y	x	y
0.18408	0.04613	0.18408	0.02212	0.18408	0.02842	0.18408	0.04205	0.18408	0.02204	0.18408	0.04421	0.18408	0.01765	0.18408	0.03486
0.21476	0.04481	0.21476	0.02204	0.21476	0.02784	0.21476	0.04006	0.21476	0.02216	0.21476	0.04486	0.21476	0.01714	0.21476	0.03602
0.24544	0.0452	0.24544	0.02204	0.24544	0.0279	0.24544	0.03934	0.24544	0.0225	0.24544	0.04586	0.24544	0.01673	0.24544	0.03634
0.27612	0.04733	0.27612	0.0222	0.27612	0.02868	0.27612	0.04013	0.27612	0.02314	0.27612	0.04724	0.27612	0.0165	0.27612	0.03571
0.3068	0.05082	0.3068	0.0226	0.3068	0.03009	0.3068	0.04226	0.3068	0.02414	0.3068	0.04895	0.3068	0.01652	0.3068	0.03409
0.33748	0.05502	0.33748	0.02328	0.33748	0.03195	0.33748	0.04531	0.33748	0.02548	0.33748	0.0509	0.33748	0.01683	0.33748	0.03158
0.36816	0.05928	0.36816	0.02425	0.36816	0.03399	0.36816	0.04875	0.36816	0.0271	0.36816	0.05296	0.36816	0.01745	0.36816	0.02847
0.39884	0.06303	0.39884	0.02546	0.39884	0.03598	0.39884	0.05206	0.39884	0.02889	0.39884	0.055	0.39884	0.01831	0.39884	0.0254
0.42951	0.06586	0.42951	0.0268	0.42951	0.03768	0.42951	0.05485	0.42951	0.03068	0.42951	0.05687	0.42951	0.01931	0.42951	0.02365
0.46019	0.06748	0.46019	0.02814	0.46019	0.03893	0.46019	0.05679	0.46019	0.03232	0.46019	0.05846	0.46019	0.02033	0.46019	0.02491
0.49087	0.06772	0.49087	0.02933	0.49087	0.03958	0.49087	0.05769	0.49087	0.03365	0.49087	0.05966	0.49087	0.02125	0.49087	0.03001
0.52155	0.06657	0.52155	0.03024	0.52155	0.03959	0.52155	0.05744	0.52155	0.03455	0.52155	0.06047	0.52155	0.02193	0.52155	0.03834
0.55223	0.06417	0.55223	0.03076	0.55223	0.03894	0.55223	0.05604	0.55223	0.03496	0.55223	0.06091	0.55223	0.02227	0.55223	0.04889
0.58291	0.06084	0.58291	0.03084	0.58291	0.03774	0.58291	0.05362	0.58291	0.03489	0.58291	0.06115	0.58291	0.02218	0.58291	0.06085
0.61359	0.05709	0.61359	0.03054	0.61359	0.0362	0.61359	0.0504	0.61359	0.0345	0.61359	0.06143	0.61359	0.02163	0.61359	0.07366
0.64427	0.05367	0.64427	0.03002	0.64427	0.0347	0.64427	0.04684	0.64427	0.03412	0.64427	0.06216	0.64427	0.0206	0.64427	0.08685
0.67495	0.05146	0.67495	0.02963	0.67495	0.03383	0.67495	0.0436	0.67495	0.0343	0.67495	0.06379	0.67495	0.01922	0.67495	0.10001
0.70563	0.0513	0.70563	0.02994	0.70563	0.03428	0.70563	0.04154	0.70563	0.03577	0.70563	0.06681	0.70563	0.01771	0.70563	0.11273
0.73631	0.05354	0.73631	0.0316	0.73631	0.03667	0.73631	0.04162	0.73631	0.03918	0.73631	0.07157	0.73631	0.01656	0.73631	0.12465
0.76699	0.05791	0.76699	0.03515	0.76699	0.04123	0.76699	0.04437	0.76699	0.04488	0.76699	0.07825	0.76699	0.01652	0.76699	0.13538
0.79767	0.06362	0.79767	0.04077	0.79767	0.0478	0.79767	0.04969	0.79767	0.05282	0.79767	0.08676	0.79767	0.01829	0.79767	0.14458
0.82835	0.06977	0.82835	0.04831	0.82835	0.056	0.82835	0.05697	0.82835	0.06268	0.82835	0.09685	0.82835	0.02202	0.82835	0.15193
0.85903	0.07552	0.85903	0.05744	0.85903	0.06539	0.85903	0.06548	0.85903	0.07406	0.85903	0.10817	0.85903	0.02738	0.85903	0.15715
0.88971	0.0802	0.88971	0.06778	0.88971	0.07559	0.88971	0.07461	0.88971	0.08655	0.88971	0.12032	0.88971	0.03394	0.88971	0.16001
0.92039	0.0833	0.92039	0.07898	0.92039	0.08627	0.92039	0.08387	0.92039	0.09977	0.92039	0.13286	0.92039	0.04133	0.92039	0.16037
0.95107	0.08447	0.95107	0.09071	0.95107	0.09715	0.95107	0.09289	0.95107	0.11335	0.95107	0.1454	0.95107	0.04928	0.95107	0.15818
0.98175	0.08354	0.98175	0.10263	0.98175	0.10797	0.98175	0.1014	0.98175	0.12695	0.98175	0.15755	0.98175	0.05754	0.98175	0.1535
1.01243	0.08055	1.01243	0.11447	1.01243	0.11848	1.01243	0.10922	1.01243	0.14024	1.01243	0.16894	1.01243	0.06592	1.01243	0.14654
1.04311	0.07578	1.04311	0.12591	1.04311	0.12849	1.04311	0.11619	1.04311	0.15291	1.04311	0.17925	1.04311	0.07424	1.04311	0.13774
1.07379	0.06986	1.07379	0.13671	1.07379	0.13779	1.07379	0.12224	1.07379	0.16467	1.07379	0.18818	1.07379	0.08234	1.07379	0.12782
1.10447	0.06389	1.10447	0.1466	1.10447	0.14621	1.10447	0.12731	1.10447	0.17528	1.10447	0.19549	1.10447	0.09007	1.10447	0.11787
1.13515	0.05956	1.13515	0.15538	1.13515	0.1536	1.13515	0.13138	1.13515	0.18452	1.13515	0.20095	1.13515	0.09729	1.13515	0.10951
1.16583	0.0588	1.16583	0.16285	1.16583	0.15982	1.16583	0.13446	1.16583	0.1922	1.16583	0.20441	1.16583	0.10391	1.16583	0.10473
1.1965	0.06285	1.1965	0.16887	1.1965	0.16478	1.1965	0.13658	1.1965	0.19821	1.1965	0.20574	1.1965	0.10983	1.1965	0.10545
1.22718	0.07129	1.22718	0.17334	1.22718	0.1684	1.22718	0.13776	1.22718	0.20246	1.22718	0.20483	1.22718	0.115	1.22718	0.11253
1.25786	0.0825	1.25786	0.17619	1.25786	0.17064	1.25786	0.13804	1.25786	0.20493	1.25786	0.20164	1.25786	0.1194	1.25786	0.12536
1.28854	0.0947	1.28854	0.17742	1.28854	0.17149	1.28854	0.13746	1.28854	0.20564	1.28854	0.19614	1.28854	0.12305	1.28854	0.14237
1.31922	0.10632	1.31922	0.17709	1.31922	0.171	1.31922	0.13608	1.31922	0.20469	1.31922	0.1883	1.31922	0.126	1.31922	0.16182
1.3499	0.11608	1.3499	0.17531	1.3499	0.16924	1.3499	0.13398	1.3499	0.20224	1.3499	0.17814	1.3499	0.12833	1.3499	0.18219
1.38058	0.12291	1.38058	0.1723	1.38058	0.16638	1.38058	0.13128	1.38058	0.19852	1.38058	0.16565	1.38058	0.13021	1.38058	0.20225
1.41126	0.1259	1.41126	0.16833	1.41126	0.16263	1.41126	0.12819	1.41126	0.19383	1.41126	0.15084	1.41126	0.1318	1.41126	0.22103
1.44194	0.12433	1.44194	0.16377	1.44194	0.15831	1.44194	0.12501	1.44194	0.18858	1.44194	0.13376	1.44194	0.13336	1.44194	0.23775
1.47262	0.11765	1.47262	0.15914	1.47262	0.15383	1.47262	0.12223	1.47262	0.18325	1.47262	0.1145	1.47262	0.13517	1.47262	0.25178
1.5033	0.10562	1.5033	0.15505	1.5033	0.14971	1.5033	0.12048	1.5033	0.17845	1.5033	0.09331	1.5033	0.13753	1.5033	0.26266
1.53398	0.08853	1.53398	0.15221	1.53398	0.14656	1.53398	0.12059	1.53398	0.17486	1.53398	0.07103	1.53398	0.1408	1.53398	0.27004
1.56466	0.06817	1.56466	0.1514	1.56466	0.14509	1.56466	0.12342	1.56466	0.17323	1.56466	0.05048	1.56466	0.14528	1.56466	0.27376
1.59534	0.0515	1.59534	0.15336	1.59534	0.14595	1.59534	0.12974	1.59534	0.17427	1.59534	0.04142	1.59534	0.15127	1.59534	0.27381
1.62602	0.05665	1.62602	0.15863	1.62602	0.14968	1.62602	0.14002	1.62602	0.17855	1.62602	0.05582	1.62602	0.15897	1.62602	0.27034
1.6567	0.08882	1.6567	0.16748	1.6567	0.15655	1.6567	0.15432	1.6567	0.18642	1.6567	0.08596	1.6567	0.1685	1.6567	0.26372
1.68738	0.13559	1.68738	0.17986	1.68738	0.16656	1.68738	0.17236	1.68738	0.19791	1.68738	0.12338	1.68738	0.17987	1.68738	0.25454
1.71806	0.19076	1.71806	0.19547	1.71806	0.17943	1.71806	0.19367	1.71806	0.21281	1.71806	0.16532	1.71806	0.19301	1.71806	0.24366
1.74874	0.25193	1.74874	0.21386	1.74874	0.19472	1.74874	0.21764	1.74874	0.23069	1.74874	0.21072	1.74874	0.20774	1.74874	0.23222
1.77942	0.31765	1.77942	0.23448	1.77942	0.21189	1.77942	0.24367	1.77942	0.25102	1.77942	0.25898	1.77942	0.22385	1.77942	0.22168
1.8101	0.38678	1.8101	0.25679	1.8101	0.23038	1.8101	0.27114	1.8101	0.27323	1.8101	0.30956	1.8101	0.24105	1.8101	0.21368
1.84078	0.45819	1.84078	0.28025	1.84078	0.24967	1.84078	0.29945	1.84078	0.29673	1.84078	0.36192	1.84078	0.25901	1.84078	0.2099
1.87146	0.53077	1.87146	0.30435	1.87146	0.26924	1.87146	0.32803	1.87146	0.32093	1.87146	0.41544	1.87146	0.2774	1.87146	0.2116
1.90214	0.60342	1.90214	0.32858	1.90214	0.2886	1.90214	0.35629	1.90214	0.34527	1.90214	0.46944	1.90214	0.29585	1.90214	0.21927
1.93282	0.67503	1.93282	0.35244	1.93282	0.30731	1.93282	0.38369	1.93282	0.36916	1.93282	0.52318	1.93282	0.31397	1.93282	0.23246
1.9635	0.74451	1.9635	0.37545	1.9635	0.32494	1.9635	0.40969	1.9635	0.39206	1.9635	0.57585	1.9635	0.33136	1.9635	0.25001
1.99418	0.8108	1.99418	0.39713	1.99418	0.34109	1.99418	0.43378	1.99418	0.41344	1.99418	0.62662	1.99418	0.34763	1.99418	0.27043
2.02485	0.8729	2.02485	0.41701	2.02485	0.3554	2.02485	0.45546	2.02485	0.43277	2.02485	0.67459	2.02485	0.3624	2.02485	0.29221
2.05553	0.92985	2.05553	0.43464	2.05553	0.36752	2.05553	0.47429	2.05553	0.44955	2.05553	0.71891	2.05553	0.37527	2.05553	0.31398
2.08621	0.98076	2.08621	0.4496	2.08621	0.37713	2.08621	0.48986	2.08621	0.46333	2.08621	0.75869	2.08621	0.38589	2.08621	0.33456
2.11689	1.02483	2.11689	0.46148	2.11689	0.38397	2.11689	0.50178	2.11689	0.4737	2.11689	0.79312	2.11689	0.39393	2.11689	0.35298
2.14757	1.06133	2.14757	0.46993	2.14757	0.38781	2.14757	0.50976	2.14757	0.48028	2.14757	0.82141	2.14757	0.39908	2.14757	0.36847
2.17825	1.08962	2.17825	0.47464	2.17825	0.38845	2.17825	0.51352	2.17825	0.48279	2.17825	0.84289	2.17825	0.40109	2.17825	0.38041
2.20893	1.10914	2.20893	0.47535	2.20893	0.38575	2.20893	0.51289	2.20893	0.481	2.20893	0.85696	2.20893	0.39976	2.20893	0.38832
2.23961	1.11946	2.23961	0.47188	2.23961	0.37963	2.23961	0.50773	2.23961	0.47474	2.23961	0.86315	2.23961	0.39494	2.23961	0.39189
2.27029	1.12023	2.27029	0.46411	2.27029	0.37007	2.27029	0.49799	2.27029	0.46397	2.27029	0.86111	2.27029	0.38654	2.27029	0.39093
2.30097	1.11122	2.30097	0.45201	2.30097	0.35711	2.30097	0.4837	2.30097	0.44871	2.30097	0.85065	2.30097	0.37456	2.30097	0.38539
2.33165	1.09233	2.33165	0.43562	2.33165	0.34083	2.33165	0.46497	2.33165	0.42907	2.33165	0.83176	2.33165	0.35904	2.33165	0.37535
2.36233	1.0636	2.36233	0.4151	2.36233	0.32142	2.36233	0.44199	2.36233	0.40526	2.36233	0.80458	2.36233	0.34013	2.36233	0.36103
2.39301	1.02523	2.39301	0.39068	2.39301	0.29912	2.39301	0.41504	2.39301	0.37761	2.39301	0.76942	2.39301	0.31804	2.39301	0.34278
2.42369	0.97762	2.42369	0.36269	2.42369	0.27423	2.42369	0.38448	2.42369	0.34652	2.42369	0.7268	2.42369	0.29305	2.42369	0.32111
2.45437	0.92138	2.45437	0.33158	2.45437	0.24715	2.45437	0.35077	2.45437	0.3125	2.45437	0.67744	2.45437	0.26553	2.45437	0.29667
2.48505	0.85738	2.48505	0.29791	2.48505	0.21836	2.48505	0.31448	2.48505	0.27618	2.48505	0.62224	2.48505	0.23596	2.48505	0.2703
2.51573	0.78681	2.51573	0.2624	2.51573	0.18845	2.51573	0.27633	2.51573	0.23833	2.51573	0.56234	2.51573	0.20491	2.51573	0.24308
2.54641	0.71128	2.54641	0.22595	2.54641	0.15818	2.54641	0.2372	2.54641	0.19995	2.54641	0.49916	2.54641	0.1731	2.54641	0.21637
2.57709	0.63294	2.57709	0.18979	2.57709	0.12862	2.57709	0.19828	2.57709	0.16239	2.57709	0.43446	2.57709	0.14153	2.57709	0.19188
2.60777	0.55477	2.60777	0.15574	2.60777	0.10141	2.60777	0.16133	2.60777	0.12782	2.60777	0.37057	2.60777	0.1117	2.60777	0.1717
2.63845	0.48096	2.63845	0.12666	2.63845	0.0795	2.63845	0.1292	2.63845	0.1001	2.63845	0.31067	2.63845	0.08629	2.63845	0.15802
2.66913	0.41741	2.66913	0.10701	2.66913	0.0677	2.66913	0.10666	2.66913	0.0856	2.66913	0.25936	2.66913	0.07017	2.66913	0.1524
2.69981	0.3718	2.69981	0.1016	2.69981	0.06982	2.69981	0.09951	2.69981	0.08919	2.69981	0.22306	2.69981	0.06885	2.69981	0.15485
2.73049	0.35175	2.73049	0.11086	2.73049	0.08294	2.73049	0.10897	2.73049	0.10682	2.73049	0.20828	2.73049	0.08119	2.73049	0.1636
2.76117	0.36008	2.76117	0.12965	2.76117	0.10096	2.76117	0.12927	2.76117	0.1306	2.76117	0.21648	2.76117	0.10029	2.76117	0.17606
2.79184	0.3919	2.79184	0.15231	2.79184	0.11978	2.79184	0.15388	2.79184	0.15543	2.79184	0.24157	2.79184	0.12099	2.79184	0.18971
2.82252	0.43797	2.82252	0.17518	2.82252	0.13732	2.82252	0.17875	2.82252	0.17869	2.82252	0.27492	2.82252	0.14068	2.82252	0.20261
2.8532	0.48959	2.8532	0.19618	2.8532	0.15245	2.8532	0.20167	2.8532	0.19902	2.8532	0.30991	2.8532	0.15799	2.8532	0.21335
2.88388	0.54033	2.88388	0.21407	2.88388	0.16454	2.88388	0.22135	2.88388	0.21562	2.88388	0.34238	2.88388	0.17218	2.88388	0.22099
2.91456	0.58578	2.91456	0.22809	2.91456	0.17319	2.91456	0.23702	2.91456	0.228	2.91456	0.36979	2.91456	0.18278	2.91456	0.22493
2.94524	0.62291	2.94524	0.23778	2.94524	0.17821	2.94524	0.2482	2.94524	0.2359	2.94524	0.39061	2.94524	0.18952	2.94524	0.22484
2.97592	0.64969	2.97592	0.24288	2.97592	0.17951	2.97592	0.2546	2.97592	0.23921	2.97592	0.40395	2.97592	0.19226	2.97592	0.22061
3.0066	0.66477	3.0066	0.24329	3.0066	0.17712	3.0066	0.25612	3.0066	0.23793	3.0066	0.40934	3.0066	0.19099	3.0066	0.2123
3.03728	0.66738	3.03728	0.23904	3.03728	0.17117	3.03728	0.25279	3.03728	0.2322	3.03728	0.40666	3.03728	0.1858	3.03728	0.20016
3.06796	0.65724	3.06796	0.2303	3.06796	0.16186	3.06796	0.24476	3.06796	0.22225	3.06796	0.39604	3.06796	0.17688	3.06796	0.18453
3.09864	0.63453	3.09864	0.21734	3.09864	0.14949	3.09864	0.23228	3.09864	0.20838	3.09864	0.37789	3.09864	0.16449	3.09864	0.16589
3.12932	0.59981	3.12932	0.20052	3.12932	0.1344	3.12932	0.21573	3.12932	0.19101	3.12932	0.35278	3.12932	0.149	3.12932	0.14481
3.16	0.55404	3.16	0.1803	3.16	0.11703	3.16	0.19555	3.16	0.1706	3.16	0.3215	3.16	0.13082	3.16	0.12194
3.19068	0.49854	3.19068	0.15723	3.19068	0.09782	3.19068	0.17229	3.19068	0.14768	3.19068	0.28497	3.19068	0.11044	3.19068	0.09802
3.22136	0.435	3.22136	0.13189	3.22136	0.07731	3.22136	0.14653	3.22136	0.12282	3.22136	0.24427	3.22136	0.08845	3.22136	0.07387
3.25204	0.36549	3.25204	0.10497	3.25204	0.05606	3.25204	0.11893	3.25204	0.09664	3.25204	0.20063	3.25204	0.06549	3.25204	0.05063
3.28272	0.29266	3.28272	0.07723	3.28272	0.03482	3.28272	0.09018	3.28272	0.06978	3.28272	0.1555	3.28272	0.04255	3.28272	0.03066
3.3134	0.22023	3.3134	0.04966	3.3134	0.01557	3.3134	0.06101	3.3134	0.04296	3.3134	0.11078	3.3134	0.02224	3.3134	0.02179
3.34408	0.15503	3.34408	0.02475	3.34408	0.01417	3.34408	0.03234	3.34408	0.01748	3.34408	0.07018	3.34408	0.01843	3.34408	0.03097
3.37476	0.11312	3.37476	0.01843	3.37476	0.03122	3.37476	0.00859	3.37476	0.01256	3.37476	0.04566	3.37476	0.03522	3.37476	0.04605
3.40544	0.1184	3.40544	0.03808	3.40544	0.04887	3.40544	0.02514	3.40544	0.03465	3.40544	0.05739	3.40544	0.05479	3.40544	0.06047
3.43612	0.16051	3.43612	0.06033	3.43612	0.06496	3.43612	0.04924	3.43612	0.05611	3.43612	0.08813	3.43612	0.07322	3.43612	0.07263
3.4668	0.21259	3.4668	0.08081	3.4668	0.07892	3.4668	0.07123	3.4668	0.07522	3.4668	0.12036	3.4668	0.08956	3.4668	0.08199
3.49748	0.26254	3.49748	0.09856	3.49748	0.09043	3.49748	0.09032	3.49748	0.09152	3.49748	0.14942	3.49748	0.10331	3.49748	0.08838
3.52816	0.3057	3.52816	0.11311	3.52816	0.09929	3.52816	0.10609	3.52816	0.10467	3.52816	0.17372	3.52816	0.11416	3.52816	0.09177
3.55884	0.33987	3.55884	0.12418	3.55884	0.10538	3.55884	0.11829	3.55884	0.11449	3.55884	0.19249	3.55884	0.12193	3.55884	0.09232
3.58952	0.36395	3.58952	0.13161	3.58952	0.10866	3.58952	0.12676	3.58952	0.12088	3.58952	0.20537	3.58952	0.12654	3.58952	0.09024
3.62019	0.37751	3.62019	0.1354	3.62019	0.1092	3.62019	0.13147	3.62019	0.12383	3.62019	0.21229	3.62019	0.12801	3.62019	0.08587
3.65087	0.38071	3.65087	0.13562	3.65087	0.10715	3.65087	0.13251	3.65087	0.12345	3.65087	0.21341	3.65087	0.12648	3.65087	0.07959
3.68155	0.37421	3.68155	0.13252	3.68155	0.10272	3.68155	0.13009	3.68155	0.11993	3.68155	0.20913	3.68155	0.12219	3.68155	0.07183
3.71223	0.35924	3.71223	0.12644	3.71223	0.09623	3.71223	0.12454	3.71223	0.11358	3.71223	0.20012	3.71223	0.11551	3.71223	0.06306
3.74291	0.33767	3.74291	0.11787	3.74291	0.08813	3.74291	0.11638	3.74291	0.10482	3.74291	0.18729	3.74291	0.10698	3.74291	0.05376
3.77359	0.31212	3.77359	0.1075	3.77359	0.07894	3.77359	0.10627	3.77359	0.0942	3.77359	0.17194	3.77359	0.09727	3.77359	0.04438
3.80427	0.2861	3.80427	0.09623	3.80427	0.06943	3.80427	0.09512	3.80427	0.08248	3.80427	0.15578	3.80427	0.08732	3.80427	0.03536
3.83495	0.26415	3.83495	0.08528	3.83495	0.06056	3.83495	0.08422	3.83495	0.0707	3.83495	0.14107	3.83495	0.07836	3.83495	0.02712
3.86563	0.25129	3.86563	0.07628	3.86563	0.05366	3.86563	0.07525	3.86563	0.06036	3.86563	0.13054	3.86563	0.07188	3.86563	0.02002
3.89631	0.25146	3.89631	0.07105	3.89631	0.05015	3.89631	0.07021	3.89631	0.05355	3.89631	0.12681	3.89631	0.06933	3.89631	0.01443
3.92699	0.26547	3.92699	0.07096	3.92699	0.05087	3.92699	0.0706	3.92699	0.05226	3.92699	0.1311	3.92699	0.07134	3.92699	0.01079
3.95767	0.29061	3.95767	0.07595	3.95767	0.05537	3.95767	0.07634	3.95767	0.0568	3.95767	0.14248	3.95767	0.07732	3.95767	0.0095
3.98835	0.32246	3.98835	0.0846	3.98835	0.06229	3.98835	0.0859	3.98835	0.06542	3.98835	0.15855	3.98835	0.08588	3.98835	0.01042
4.01903	0.35671	4.01903	0.09509	4.01903	0.07021	4.01903	0.09739	4.01903	0.07592	4.01903	0.1768	4.01903	0.09557	4.01903	0.01289
4.04971	0.38989	4.04971	0.10592	4.04971	0.07807	4.04971	0.10926	4.04971	0.0867	4.04971	0.19515	4.04971	0.10522	4.04971	0.01655
4.08039	0.41946	4.08039	0.11603	4.08039	0.08519	4.08039	0.12043	4.08039	0.09673	4.08039	0.21211	4.08039	0.11403	4.08039	0.02129
4.11107	0.44363	4.11107	0.1247	4.11107	0.09112	4.11107	0.13017	4.11107	0.10535	4.11107	0.22665	4.11107	0.12141	4.11107	0.02701
4.14175	0.46118	4.14175	0.13145	4.14175	0.09556	4.14175	0.13798	4.14175	0.11217	4.14175	0.23807	4.14175	0.127	4.14175	0.03354
4.17243	0.47142	4.17243	0.136	4.17243	0.09839	4.17243	0.14356	4.17243	0.11696	4.17243	0.24595	4.17243	0.13058	4.17243	0.0406
4.20311	0.47405	4.20311	0.13819	4.20311	0.09953	4.20311	0.14674	4.20311	0.1196	4.20311	0.25007	4.20311	0.13205	4.20311	0.0479
4.23379	0.46911	4.23379	0.13801	4.23379	0.09902	4.23379	0.14747	4.23379	0.12008	4.23379	0.2504	4.23379	0.13141	4.23379	0.0551
4.26447	0.45698	4.26447	0.13553	4.26447	0.09695	4.26447	0.14581	4.26447	0.11847	4.26447	0.24708	4.26447	0.12876	4.26447	0.06187
4.29515	0.43827	4.29515	0.13089	4.29515	0.09347	4.29515	0.1419	4.29515	0.11493	4.29515	0.24035	4.29515	0.12425	4.29515	0.06793
4.32583	0.4138	4.32583	0.12434	4.32583	0.08878	4.32583	0.13594	4.32583	0.10965	4.32583	0.23057	4.32583	0.11812	4.32583	0.07299
4.35651	0.38458	4.35651	0.11616	4.35651	0.0831	4.35651	0.12822	4.35651	0.10289	4.35651	0.2182	4.35651	0.11066	4.35651	0.07684
4.38719	0.3517	4.38719	0.10668	4.38719	0.0767	4.38719	0.11904	4.38719	0.09493	4.38719	0.20373	4.38719	0.10219	4.38719	0.07932
4.41786	0.31636	4.41786	0.09626	4.41786	0.06987	4.41786	0.10877	4.41786	0.08611	4.41786	0.18772	4.41786	0.09306	4.41786	0.0803
4.44854	0.27976	4.44854	0.08529	4.44854	0.0629	4.44854	0.09779	4.44854	0.07673	4.44854	0.17073	4.44854	0.08365	4.44854	0.07974
4.47922	0.24309	4.47922	0.07415	4.47922	0.05608	4.47922	0.08648	4.47922	0.06713	4.47922	0.15333	4.47922	0.07434	4.47922	0.07765
4.5099	0.20751	4.5099	0.06322	4.5099	0.04969	4.5099	0.07521	4.5099	0.05763	4.5099	0.13604	4.5099	0.06548	4.5099	0.07411
4.54058	0.17412	4.54058	0.05285	4.54058	0.04395	4.54058	0.06436	4.54058	0.04852	4.54058	0.11939	4.54058	0.05741	4.54058	0.06924
4.57126	0.144	4.57126	0.04338	4.57126	0.03904	4.57126	0.05425	4.57126	0.04008	4.57126	0.1038	4.57126	0.05038	4.57126	0.06321
4.60194	0.11826	4.60194	0.03507	4.60194	0.03501	4.60194	0.04513	4.60194	0.03252	4.60194	0.08968	4.60194	0.04453	4.60194	0.05625
4.63262	0.09814	4.63262	0.0281	4.63262	0.03179	4.63262	0.0372	4.63262	0.026	4.63262	0.07734	4.63262	0.03983	4.63262	0.04858
4.6633	0.08499	4.6633	0.02251	4.6633	0.02918	4.6633	0.03053	4.6633	0.0206	4.6633	0.06706	4.6633	0.03608	4.6633	0.0405
4.69398	0.07973	4.69398	0.01815	4.69398	0.02691	4.69398	0.02504	4.69398	0.01632	4.69398	0.05906	4.69398	0.03293	4.69398	0.03229
4.72466	0.08205	4.72466	0.01469	4.72466	0.0247	4.72466	0.02051	4.72466	0.01306	4.72466	0.0535	4.72466	0.03002	4.72466	0.02432
4.75534	0.09032	4.75534	0.01167	4.75534	0.02234	4.75534	0.01667	4.75534	0.01072	4.75534	0.05046	4.75534	0.02699	4.75534	0.01709
4.78602	0.10269	4.78602	0.00876	4.78602	0.0197	4.78602	0.01329	4.78602	0.00932	4.78602	0.04989	4.78602	0.02362	4.78602	0.01162
4.8167	0.1178	4.8167	0.0061	4.8167	0.01675	4.8167	0.01053	4.8167	0.00913	4.8167	0.05157	4.8167	0.01985	4.8167	0.00999
4.84738	0.13475	4.84738	0.00529	4.84738	0.01364	4.84738	0.00928	4.84738	0.01044	4.84738	0.05512	4.84738	0.01577	4.84738	0.01257
4.87806	0.15286	4.87806	0.0081	4.87806	0.01078	4.87806	0.01077	4.87806	0.01309	4.87806	0.06011	4.87806	0.01187	4.87806	0.01671
4.90874	0.17151	4.90874	0.01291	4.90874	0.00907	4.90874	0.01473	4.90874	0.01671	4.90874	0.06609	4.90874	0.00944	4.90874	0.02084
4.93942	0.19003	4.93942	0.01854	4.93942	0.00964	4.93942	0.02004	4.93942	0.02092	4.93942	0.07262	4.93942	0.0104	4.93942	0.0245
4.9701	0.20775	4.9701	0.02449	4.9701	0.01233	4.9701	0.026	4.9701	0.02542	4.9701	0.07931	4.9701	0.01435	4.9701	0.02755
5.00078	0.22397	5.00078	0.03046	5.00078	0.01605	5.00078	0.03217	5.00078	0.02995	5.00078	0.08578	5.00078	0.01951	5.00078	0.03002
5.03146	0.23803	5.03146	0.03619	5.03146	0.02006	5.03146	0.03821	5.03146	0.0343	5.03146	0.09166	5.03146	0.0249	5.03146	0.03199
5.06214	0.24933	5.06214	0.04144	5.06214	0.02393	5.06214	0.04385	5.06214	0.03824	5.06214	0.09664	5.06214	0.03007	5.06214	0.03354
5.09282	0.25737	5.09282	0.04599	5.09282	0.02742	5.09282	0.04884	5.09282	0.04161	5.09282	0.10044	5.09282	0.03473	5.09282	0.03479
5.1235	0.26175	5.1235	0.04967	5.1235	0.03037	5.1235	0.05297	5.1235	0.04425	5.1235	0.10284	5.1235	0.03867	5.1235	0.03581
5.15418	0.26226	5.15418	0.05233	5.15418	0.03264	5.15418	0.05608	5.15418	0.04604	5.15418	0.10367	5.15418	0.04174	5.15418	0.03664
5.18486	0.25882	5.18486	0.05388	5.18486	0.03416	5.18486	0.05801	5.18486	0.0469	5.18486	0.10283	5.18486	0.04385	5.18486	0.0373
5.21553	0.25154	5.21553	0.05424	5.21553	0.03488	5.21553	0.0587	5.21553	0.04677	5.21553	0.10026	5.21553	0.04493	5.21553	0.03777
5.24621	0.24071	5.24621	0.0534	5.24621	0.03478	5.24621	0.05808	5.24621	0.04565	5.24621	0.09601	5.24621	0.04497	5.24621	0.03801
5.27689	0.22683	5.27689	0.0514	5.27689	0.03389	5.27689	0.05618	5.27689	0.04355	5.27689	0.09017	5.27689	0.04398	5.27689	0.03797
5.30757	0.21062	5.30757	0.04831	5.30757	0.03223	5.30757	0.05305	5.30757	0.04054	5.30757	0.08289	5.30757	0.04202	5.30757	0.03762
5.33825	0.19305	5.33825	0.04425	5.33825	0.0299	5.33825	0.04881	5.33825	0.0367	5.33825	0.07441	5.33825	0.0392	5.33825	0.03696
5.36893	0.17537	5.36893	0.03939	5.36893	0.02698	5.36893	0.04362	5.36893	0.03215	5.36893	0.06504	5.36893	0.03565	5.36893	0.03601
5.39961	0.15915	5.39961	0.03397	5.39961	0.0236	5.39961	0.03771	5.39961	0.02703	5.39961	0.05518	5.39961	0.03153	5.39961	0.03485
5.43029	0.14616	5.43029	0.02828	5.43029	0.0199	5.43029	0.03144	5.43029	0.02152	5.43029	0.04539	5.43029	0.02705	5.43029	0.03358
5.46097	0.13813	5.46097	0.02277	5.46097	0.01607	5.46097	0.02529	5.46097	0.01581	5.46097	0.03653	5.46097	0.02249	5.46097	0.03238
5.49165	0.13612	5.49165	0.01815	5.49165	0.01231	5.49165	0.02015	5.49165	0.01022	5.49165	0.0299	5.49165	0.01819	5.49165	0.03143
5.52233	0.13992	5.52233	0.01552	5.52233	0.00898	5.52233	0.01738	5.52233	0.00557	5.52233	0.02718	5.52233	0.01466	5.52233	0.03091
5.55301	0.14817	5.55301	0.0158	5.55301	0.00669	5.55301	0.01812	5.55301	0.00519	5.55301	0.029	5.55301	0.01258	5.55301	0.03091
5.58369	0.15897	5.58369	0.01846	5.58369	0.00626	5.58369	0.0217	5.58369	0.00905	5.58369	0.03392	5.58369	0.01239	5.58369	0.03148
5.61437	0.1705	5.61437	0.0222	5.61437	0.00748	5.61437	0.02652	5.61437	0.01344	5.61437	0.03999	5.61437	0.01373	5.61437	0.0325
5.64505	0.18132	5.64505	0.02603	5.64505	0.00925	5.64505	0.03146	5.64505	0.01744	5.64505	0.04598	5.64505	0.01573	5.64505	0.03383
5.67573	0.19039	5.67573	0.02943	5.67573	0.01085	5.67573	0.03594	5.67573	0.02081	5.67573	0.05118	5.67573	0.01771	5.67573	0.03523
5.70641	0.197	5.70641	0.03211	5.70641	0.012	5.70641	0.03961	5.70641	0.02343	5.70641	0.05521	5.70641	0.01927	5.70641	0.03651
5.73709	0.20072	5.73709	0.03391	5.73709	0.01255	5.73709	0.04227	5.73709	0.02523	5.73709	0.05788	5.73709	0.0202	5.73709	0.03747
5.76777	0.20135	5.76777	0.03475	5.76777	0.01244	5.76777	0.04382	5.76777	0.0262	5.76777	0.05908	5.76777	0.02039	5.76777	0.03797
5.79845	0.19885	5.79845	0.03459	5.79845	0.01167	5.79845	0.0442	5.79845	0.02632	5.79845	0.05879	5.79845	0.01981	5.79845	0.0379
5.82913	0.19335	5.82913	0.03344	5.82913	0.01026	5.82913	0.04341	5.82913	0.02564	5.82913	0.05705	5.82913	0.01845	5.82913	0.0372
5.85981	0.18509	5.85981	0.03136	5.85981	0.00824	5.85981	0.04148	5.85981	0.02419	5.85981	0.05394	5.85981	0.01637	5.85981	0.03585
5.89049	0.17444	5.89049	0.02842	5.89049	0.0057	5.89049	0.0385	5.89049	0.02206	5.89049	0.04958	5.89049	0.01362	5.89049	0.03386
5.92117	0.16185	5.92117	0.02472	5.92117	0.00271	5.92117	0.03458	5.92117	0.01932	5.92117	0.04415	5.92117	0.0103	5.92117	0.0313
5.95185	0.14788	5.95185	0.02038	5.95185	0.000855943	5.95185	0.02985	5.95185	0.01609	5.95185	0.03781	5.95185	0.00655	5.95185	0.02824
5.98253	0.13318	5.98253	0.01553	5.98253	0.00435	5.98253	0.02448	5.98253	0.01246	5.98253	0.0308	5.98253	0.00266	5.98253	0.02482
6.0132	0.11853	6.0132	0.01031	6.0132	0.00811	6.0132	0.01865	6.0132	0.00857	6.0132	0.02335	6.0132	0.00271	6.0132	0.02119
6.04388	0.10482	6.04388	0.00487	6.04388	0.01191	6.04388	0.01259	6.04388	0.00458	6.04388	0.01584	6.04388	0.00695	6.04388	0.01757
6.07456	0.09311	6.07456	0.000654499	6.07456	0.01565	6.07456	0.00669	6.07456	0.00136	6.07456	0.00914	6.07456	0.01141	6.07456	0.01425
6.10524	0.08448	6.10524	0.00608	6.10524	0.01921	6.10524	0.00343	6.10524	0.00407	6.10524	0.00698	6.10524	0.01579	6.10524	0.01167
6.13592	0.07982	6.13592	0.01133	6.13592	0.0225	6.13592	0.00745	6.13592	0.00789	6.13592	0.01184	6.13592	0.01994	6.13592	0.01033
6.1666	0.07932	6.1666	0.01626	6.1666	0.02545	6.1666	0.01283	6.1666	0.01153	6.1666	0.01847	6.1666	0.02376	6.1666	0.01048
6.19728	0.08235	6.19728	0.02076	6.19728	0.02799	6.19728	0.01793	6.19728	0.01487	6.19728	0.02504	6.19728	0.02717	6.19728	0.0117
6.22796	0.08771	6.22796	0.02476	6.22796	0.03005	6.22796	0.02249	6.22796	0.01782	6.22796	0.03113	6.22796	0.03009	6.22796	0.01334
6.25864	0.09418	6.25864	0.02819	6.25864	0.0316	6.25864	0.02637	6.25864	0.02034	6.25864	0.03654	6.25864	0.03248	6.25864	0.01493
6.28932	0.10078	6.28932	0.03099	6.28932	0.03263	6.28932	0.02951	6.28932	0.02239	6.28932	0.04119	6.28932	0.03431	6.28932	0.01618
6.32	0.10683	6.32	0.03315	6.32	0.03313	6.32	0.03186	6.32	0.02394	6.32	0.045	6.32	0.03556	6.32	0.01698
6.35068	0.11188	6.35068	0.03464	6.35068	0.0331	6.35068	0.03342	6.35068	0.025	6.35068	0.04794	6.35068	0.03624	6.35068	0.01724
6.38136	0.11568	6.38136	0.03549	6.38136	0.03259	6.38136	0.03421	6.38136	0.02556	6.38136	0.05002	6.38136	0.03638	6.38136	0.01697
6.41204	0.11808	6.41204	0.03571	6.41204	0.03162	6.41204	0.03427	6.41204	0.02566	6.41204	0.05125	6.41204	0.03602	6.41204	0.01617
6.44272	0.11903	6.44272	0.03536	6.44272	0.03026	6.44272	0.03368	6.44272	0.02531	6.44272	0.05165	6.44272	0.0352	6.44272	0.01491
6.4734	0.11855	6.4734	0.03449	6.4734	0.02857	6.4734	0.03253	6.4734	0.02456	6.4734	0.05128	6.4734	0.03402	6.4734	0.01324
6.50408	0.11672	6.50408	0.03317	6.50408	0.02661	6.50408	0.03094	6.50408	0.02346	6.50408	0.0502	6.50408	0.03254	6.50408	0.01126
6.53476	0.11364	6.53476	0.03147	6.53476	0.02448	6.53476	0.02903	6.53476	0.02205	6.53476	0.04847	6.53476	0.03088	6.53476	0.00906
6.56544	0.10945	6.56544	0.02949	6.56544	0.02224	6.56544	0.02696	6.56544	0.0204	6.56544	0.04616	6.56544	0.02912	6.56544	0.00673
6.59612	0.1043	6.59612	0.02731	6.59612	0.01998	6.59612	0.02488	6.59612	0.01857	6.59612	0.04337	6.59612	0.02737	6.59612	0.00437
6.6268	0.09838	6.6268	0.02504	6.6268	0.0178	6.6268	0.02294	6.6268	0.01661	6.6268	0.04018	6.6268	0.02575	6.6268	0.00211
6.65748	0.09188	6.65748	0.02278	6.65748	0.01577	6.65748	0.02129	6.65748	0.01458	6.65748	0.03669	6.65748	0.02434	6.65748	0.000584262
6.68816	0.08504	6.68816	0.02064	6.68816	0.01398	6.68816	0.02004	6.68816	0.01257	6.68816	0.03299	6.68816	0.02322	6.68816	0.00212
6.71884	0.07808	6.71884	0.01871	6.71884	0.0125	6.71884	0.01923	6.71884	0.01063	6.71884	0.02921	6.71884	0.02242	6.71884	0.00371
6.74952	0.07126	6.74952	0.0171	6.74952	0.01136	6.74952	0.01884	6.74952	0.00886	6.74952	0.02547	6.74952	0.02193	6.74952	0.00499
6.7802	0.06486	6.7802	0.01588	6.7802	0.01057	6.7802	0.01878	6.7802	0.00738	6.7802	0.02196	6.7802	0.02173	6.7802	0.00589
6.81087	0.05917	6.81087	0.01509	6.81087	0.01009	6.81087	0.01892	6.81087	0.00632	6.81087	0.01891	6.81087	0.02173	6.81087	0.00641
6.84155	0.05448	6.84155	0.01472	6.84155	0.00983	6.84155	0.01914	6.84155	0.00584	6.84155	0.01664	6.84155	0.02187	6.84155	0.00653
6.87223	0.05103	6.87223	0.01469	6.87223	0.00972	6.87223	0.01934	6.87223	0.00594	6.87223	0.01546	6.87223	0.02208	6.87223	0.00629
6.90291	0.04896	6.90291	0.0149	6.90291	0.00966	6.90291	0.01943	6.90291	0.0065	6.90291	0.01556	6.90291	0.02229	6.90291	0.00571
6.93359	0.04823	6.93359	0.01527	6.93359	0.00962	6.93359	0.01939	6.93359	0.0073	6.93359	0.01679	6.93359	0.02248	6.93359	0.00485
6.96427	0.04867	6.96427	0.01569	6.96427	0.00955	6.96427	0.01919	6.96427	0.00821	6.96427	0.01878	6.96427	0.02263	6.96427	0.00383
6.99495	0.04999	6.99495	0.0161	6.99495	0.00948	6.99495	0.01886	6.99495	0.00913	6.99495	0.02117	6.99495	0.02276	6.99495	0.00282
7.02563	0.05187	7.02563	0.01646	7.02563	0.00943	7.02563	0.01842	7.02563	0.01	7.02563	0.02368	7.02563	0.02289	7.02563	0.0023
7.05631	0.05401	7.05631	0.01675	7.05631	0.00943	7.05631	0.0179	7.05631	0.01081	7.05631	0.02612	7.05631	0.02307	7.05631	0.00278
7.08699	0.05619	7.08699	0.01696	7.08699	0.00957	7.08699	0.01735	7.08699	0.01155	7.08699	0.02837	7.08699	0.02336	7.08699	0.00396
7.11767	0.05824	7.11767	0.01709	7.11767	0.00987	7.11767	0.01681	7.11767	0.01221	7.11767	0.03035	7.11767	0.02378	7.11767	0.00534
7.14835	0.06006	7.14835	0.01717	7.14835	0.0104	7.14835	0.01632	7.14835	0.0128	7.14835	0.032	7.14835	0.0244	7.14835	0.00672
7.17903	0.06156	7.17903	0.0172	7.17903	0.01116	7.17903	0.01591	7.17903	0.01331	7.17903	0.03328	7.17903	0.02523	7.17903	0.008
7.20971	0.0627	7.20971	0.01722	7.20971	0.01214	7.20971	0.01557	7.20971	0.01377	7.20971	0.03415	7.20971	0.02627	7.20971	0.00909
7.24039	0.06346	7.24039	0.01726	7.24039	0.01331	7.24039	0.01532	7.24039	0.01417	7.24039	0.03461	7.24039	0.02752	7.24039	0.00998
7.27107	0.06381	7.27107	0.01734	7.27107	0.01463	7.27107	0.01513	7.27107	0.01453	7.27107	0.03465	7.27107	0.02893	7.27107	0.01062
7.30175	0.06375	7.30175	0.0175	7.30175	0.01605	7.30175	0.015	7.30175	0.01485	7.30175	0.03426	7.30175	0.03048	7.30175	0.01102
7.33243	0.06327	7.33243	0.01775	7.33243	0.01754	7.33243	0.01489	7.33243	0.01514	7.33243	0.03349	7.33243	0.0321	7.33243	0.01117
7.36311	0.06237	7.36311	0.01813	7.36311	0.01905	7.36311	0.01479	7.36311	0.01542	7.36311	0.03235	7.36311	0.03376	7.36311	0.01107
7.39379	0.06104	7.39379	0.01864	7.39379	0.02056	7.39379	0.0147	7.39379	0.0157	7.39379	0.03089	7.39379	0.0354	7.39379	0.01075
7.42447	0.0593	7.42447	0.01928	7.42447	0.02203	7.42447	0.0146	7.42447	0.01599	7.42447	0.02919	7.42447	0.03698	7.42447	0.01024
7.45515	0.05718	7.45515	0.02004	7.45515	0.02343	7.45515	0.0145	7.45515	0.01631	7.45515	0.02733	7.45515	0.03846	7.45515	0.00957
7.48583	0.05472	7.48583	0.02091	7.48583	0.02475	7.48583	0.01442	7.48583	0.01665	7.48583	0.02543	7.48583	0.0398	7.48583	0.00877
7.51651	0.05198	7.51651	0.02185	7.51651	0.02597	7.51651	0.01436	7.51651	0.01704	7.51651	0.02362	7.51651	0.04098	7.51651	0.00789
7.54719	0.04906	7.54719	0.02283	7.54719	0.02708	7.54719	0.01434	7.54719	0.01746	7.54719	0.02208	7.54719	0.04195	7.54719	0.00697
7.57787	0.0461	7.57787	0.02383	7.57787	0.02807	7.57787	0.01438	7.57787	0.01791	7.57787	0.02096	7.57787	0.04271	7.57787	0.00605
7.60854	0.04326	7.60854	0.02479	7.60854	0.02894	7.60854	0.01448	7.60854	0.01837	7.60854	0.02041	7.60854	0.04322	7.60854	0.00517
7.63922	0.04073	7.63922	0.02569	7.63922	0.02968	7.63922	0.01466	7.63922	0.01883	7.63922	0.0205	7.63922	0.04348	7.63922	0.00437
7.6699	0.03871	7.6699	0.02648	7.6699	0.03031	7.6699	0.01491	7.6699	0.01926	7.6699	0.02116	7.6699	0.04346	7.6699	0.0037
7.70058	0.03737	7.70058	0.02713	7.70058	0.03081	7.70058	0.01521	7.70058	0.01963	7.70058	0.02228	7.70058	0.04317	7.70058	0.0032
7.73126	0.03682	7.73126	0.0276	7.73126	0.03119	7.73126	0.01556	7.73126	0.01992	7.73126	0.02366	7.73126	0.04258	7.73126	0.00287
7.76194	0.03704	7.76194	0.02788	7.76194	0.03145	7.76194	0.01593	7.76194	0.0201	7.76194	0.02512	7.76194	0.04171	7.76194	0.00273
7.79262	0.03789	7.79262	0.02792	7.79262	0.03159	7.79262	0.0163	7.79262	0.02015	7.79262	0.02651	7.79262	0.04054	7.79262	0.00273
7.8233	0.03914	7.8233	0.02773	7.8233	0.0316	7.8233	0.01664	7.8233	0.02003	7.8233	0.0277	7.8233	0.03909	7.8233	0.00282
7.85398	0.04055	7.85398	0.02729	7.85398	0.03149	7.85398	0.01693	7.85398	0.01975	7.85398	0.02859	7.85398	0.03736	7.85398	0.00295
7.88466	0.04188	7.88466	0.02659	7.88466	0.03124	7.88466	0.01712	7.88466	0.01927	7.88466	0.0291	7.88466	0.03538	7.88466	0.0031
7.91534	0.04291	7.91534	0.02563	7.91534	0.03083	7.91534	0.0172	7.91534	0.01861	7.91534	0.02918	7.91534	0.03315	7.91534	0.00324
7.94602	0.04348	7.94602	0.02444	7.94602	0.03027	7.94602	0.01713	7.94602	0.01776	7.94602	0.02881	7.94602	0.0307	7.94602	0.00336
7.9767	0.04346	7.9767	0.02303	7.9767	0.02953	7.9767	0.01691	7.9767	0.01673	7.9767	0.02797	7.9767	0.02808	7.9767	0.00345
8.00738	0.04278	8.00738	0.02142	8.00738	0.02862	8.00738	0.0165	8.00738	0.01553	8.00738	0.02667	8.00738	0.02531	8.00738	0.0035
8.03806	0.0414	8.03806	0.01966	8.03806	0.02752	8.03806	0.0159	8.03806	0.0142	8.03806	0.02493	8.03806	0.02243	8.03806	0.00351
8.06874	0.03931	8.06874	0.01779	8.06874	0.02625	8.06874	0.0151	8.06874	0.01276	8.06874	0.02278	8.06874	0.01951	8.06874	0.00346
8.09942	0.03655	8.09942	0.01586	8.09942	0.02481	8.09942	0.0141	8.09942	0.01126	8.09942	0.02027	8.09942	0.01661	8.09942	0.00336
8.1301	0.03316	8.1301	0.01395	8.1301	0.02321	8.1301	0.0129	8.1301	0.00977	8.1301	0.01747	8.1301	0.01381	8.1301	0.00319
8.16078	0.02925	8.16078	0.01214	8.16078	0.02148	8.16078	0.01152	8.16078	0.00835	8.16078	0.01443	8.16078	0.01123	8.16078	0.00296
8.19146	0.0249	8.19146	0.01053	8.19146	0.01967	8.19146	0.00999	8.19146	0.00713	8.19146	0.01124	8.19146	0.00906	8.19146	0.00267
8.22214	0.02024	8.22214	0.00925	8.22214	0.01783	8.22214	0.00832	8.22214	0.00624	8.22214	0.00799	8.22214	0.0076	8.22214	0.00234
8.25282	0.01541	8.25282	0.0084	8.25282	0.01602	8.25282	0.00655	8.25282	0.0058	8.25282	0.00485	8.25282	0.00715	8.25282	0.00199
8.2835	0.01054	8.2835	0.00806	8.2835	0.01434	8.2835	0.00473	8.2835	0.00588	8.2835	0.00238	8.2835	0.00772	8.2835	0.00168
8.31418	0.00576	8.31418	0.00817	8.31418	0.0129	8.31418	0.00293	8.31418	0.00635	8.31418	0.00301	8.31418	0.00897	8.31418	0.00148
8.34486	0.00124	8.34486	0.00862	8.34486	0.01182	8.34486	0.0013	8.34486	0.00704	8.34486	0.00553	8.34486	0.01052	8.34486	0.00149
8.37554	0.00303	8.37554	0.00922	8.37554	0.01122	8.37554	0.00121	8.37554	0.0078	8.37554	0.00812	8.37554	0.01213	8.37554	0.00172
8.40621	0.00678	8.40621	0.00986	8.40621	0.01115	8.40621	0.00263	8.40621	0.00852	8.40621	0.01048	8.40621	0.01368	8.40621	0.00209
8.43689	0.01001	8.43689	0.01045	8.43689	0.01156	8.43689	0.00407	8.43689	0.00913	8.43689	0.01252	8.43689	0.01512	8.43689	0.00253
8.46757	0.01265	8.46757	0.01094	8.46757	0.01233	8.46757	0.00536	8.46757	0.00962	8.46757	0.0142	8.46757	0.01644	8.46757	0.00297
8.49825	0.01468	8.49825	0.01132	8.49825	0.01333	8.49825	0.00643	8.49825	0.00996	8.49825	0.0155	8.49825	0.01762	8.49825	0.00337
8.52893	0.01609	8.52893	0.0116	8.52893	0.01444	8.52893	0.00728	8.52893	0.01016	8.52893	0.0164	8.52893	0.01868	8.52893	0.00373
8.55961	0.01693	8.55961	0.01181	8.55961	0.01558	8.55961	0.0079	8.55961	0.01023	8.55961	0.01691	8.55961	0.01963	8.55961	0.00402
8.59029	0.01729	8.59029	0.01198	8.59029	0.0167	8.59029	0.00829	8.59029	0.01022	8.59029	0.01705	8.59029	0.0205	8.59029	0.00422
8.62097	0.01727	8.62097	0.01218	8.62097	0.01776	8.62097	0.00849	8.62097	0.01017	8.62097	0.01686	8.62097	0.02131	8.62097	0.00435
8.65165	0.01706	8.65165	0.01244	8.65165	0.01876	8.65165	0.00856	8.65165	0.01011	8.65165	0.01638	8.65165	0.02206	8.65165	0.00438
8.68233	0.01684	8.68233	0.01282	8.68233	0.01971	8.68233	0.00859	8.68233	0.01011	8.68233	0.01567	8.68233	0.02277	8.68233	0.00434
8.71301	0.01681	8.71301	0.01333	8.71301	0.02061	8.71301	0.00869	8.71301	0.01019	8.71301	0.01481	8.71301	0.02343	8.71301	0.00421
8.74369	0.01715	8.74369	0.01398	8.74369	0.02147	8.74369	0.00898	8.74369	0.01039	8.74369	0.01388	8.74369	0.02404	8.74369	0.00402
8.77437	0.01789	8.77437	0.01475	8.77437	0.0223	8.77437	0.00955	8.77437	0.01071	8.77437	0.01298	8.77437	0.02458	8.77437	0.00376
8.80505	0.019	8.80505	0.01559	8.80505	0.0231	8.80505	0.01042	8.80505	0.01114	8.80505	0.0122	8.80505	0.02504	8.80505	0.00346
8.83573	0.02035	8.83573	0.01646	8.83573	0.02386	8.83573	0.01158	8.83573	0.01164	8.83573	0.01162	8.83573	0.02539	8.83573	0.00312
8.86641	0.02174	8.86641	0.01731	8.86641	0.02457	8.86641	0.01295	8.86641	0.01217	8.86641	0.0113	8.86641	0.0256	8.86641	0.00276
8.89709	0.02302	8.89709	0.01809	8.89709	0.02519	8.89709	0.01445	8.89709	0.01269	8.89709	0.01124	8.89709	0.02566	8.89709	0.00238
8.92777	0.02405	8.92777	0.01875	8.92777	0.02571	8.92777	0.01596	8.92777	0.01314	8.92777	0.01139	8.92777	0.02553	8.92777	0.002
8.95845	0.02471	8.95845	0.01927	8.95845	0.02609	8.95845	0.01743	8.95845	0.01348	8.95845	0.01168	8.95845	0.02521	8.95845	0.00162
8.98913	0.02493	8.98913	0.01959	8.98913	0.02629	8.98913	0.01876	8.98913	0.01369	8.98913	0.01201	8.98913	0.02468	8.98913	0.00125
9.01981	0.02471	9.01981	0.01972	9.01981	0.02628	9.01981	0.01989	9.01981	0.01374	9.01981	0.0123	9.01981	0.02394	9.01981	0.000898455
9.05049	0.02406	9.05049	0.01962	9.05049	0.02604	9.05049	0.02078	9.05049	0.01361	9.05049	0.01248	9.05049	0.02298	9.05049	0.000562949
9.08117	0.02308	9.08117	0.01929	9.08117	0.02553	9.08117	0.02137	9.08117	0.01328	9.08117	0.01252	9.08117	0.02181	9.08117	0.000271532
9.11185	0.02192	9.11185	0.01874	9.11185	0.02475	9.11185	0.02165	9.11185	0.01276	9.11185	0.01239	9.11185	0.02045	9.11185	0.000241706
9.14253	0.02083	9.14253	0.01798	9.14253	0.02369	9.14253	0.0216	9.14253	0.01204	9.14253	0.01208	9.14253	0.01892	9.14253	0.000508678
9.17321	0.02009	9.17321	0.01701	9.17321	0.02235	9.17321	0.02121	9.17321	0.01114	9.17321	0.01162	9.17321	0.01726	9.17321	0.000817416
9.20388	0.02001	9.20388	0.01586	9.20388	0.02077	9.20388	0.02049	9.20388	0.01006	9.20388	0.01104	9.20388	0.0155	9.20388	0.00113
9.23456	0.02078	9.23456	0.01457	9.23456	0.01895	9.23456	0.01946	9.23456	0.00883	9.23456	0.0104	9.23456	0.0137	9.23456	0.00145
9.26524	0.02242	9.26524	0.01316	9.26524	0.01693	9.26524	0.01814	9.26524	0.00747	9.26524	0.00979	9.26524	0.01192	9.26524	0.00175
9.29592	0.02473	9.29592	0.01169	9.29592	0.01478	9.29592	0.01658	9.29592	0.00601	9.29592	0.00929	9.29592	0.01025	9.29592	0.00205
9.3266	0.02744	9.3266	0.01021	9.3266	0.01256	9.3266	0.01482	9.3266	0.00447	9.3266	0.00901	9.3266	0.00884	9.3266	0.00233
9.35728	0.03027	9.35728	0.00879	9.35728	0.01037	9.35728	0.01292	9.35728	0.00289	9.35728	0.00903	9.35728	0.00783	9.35728	0.00259
9.38796	0.03298	9.38796	0.00751	9.38796	0.00837	9.38796	0.01092	9.38796	0.00138	9.38796	0.00938	9.38796	0.00739	9.38796	0.00281
9.41864	0.03537	9.41864	0.0065	9.41864	0.00679	9.41864	0.00889	9.41864	0.000835822	9.41864	0.01	9.41864	0.00756	9.41864	0.003
9.44932	0.03728	9.44932	0.00587	9.44932	0.00602	9.44932	0.00691	9.44932	0.00214	9.44932	0.01082	9.44932	0.00823	9.44932	0.00314
9.48	0.03858	9.48	0.00571	9.48	0.00628	9.48	0.00508	9.48	0.00361	9.48	0.01175	9.48	0.0092	9.48	0.00324
9.51068	0.03919	9.51068	0.00598	9.51068	0.00735	9.51068	0.00358	9.51068	0.00501	9.51068	0.01269	9.51068	0.0103	9.51068	0.00329
9.54136	0.03905	9.54136	0.00655	9.54136	0.00881	9.54136	0.00276	9.54136	0.00632	9.54136	0.01358	9.54136	0.0114	9.54136	0.0033
9.57204	0.03815	9.57204	0.00727	9.57204	0.01037	9.57204	0.00296	9.57204	0.0075	9.57204	0.01435	9.57204	0.01242	9.57204	0.00325
9.60272	0.0365	9.60272	0.00801	9.60272	0.01186	9.60272	0.00381	9.60272	0.00854	9.60272	0.01496	9.60272	0.01331	9.60272	0.00316
9.6334	0.03413	9.6334	0.00871	9.6334	0.0132	9.6334	0.0048	9.6334	0.00943	9.6334	0.0154	9.6334	0.01404	9.6334	0.00303
9.66408	0.03114	9.66408	0.00932	9.66408	0.01435	9.66408	0.00575	9.66408	0.01015	9.66408	0.01562	9.66408	0.01458	9.66408	0.00287
9.69476	0.02764	9.69476	0.00981	9.69476	0.01528	9.69476	0.00657	9.69476	0.01071	9.69476	0.01564	9.69476	0.01493	9.69476	0.00268
9.72544	0.02379	9.72544	0.01017	9.72544	0.01599	9.72544	0.00726	9.72544	0.0111	9.72544	0.01545	9.72544	0.01508	9.72544	0.00247
9.75612	0.01987	9.75612	0.0104	9.75612	0.01648	9.75612	0.00783	9.75612	0.01133	9.75612	0.01505	9.75612	0.01503	9.75612	0.00226
9.7868	0.01626	9.7868	0.01051	9.7868	0.01676	9.7868	0.0083	9.7868	0.01139	9.7868	0.01447	9.7868	0.01478	9.7868	0.00205
9.81748	0.01361	9.81748	0.01049	9.81748	0.01685	9.81748	0.0087	9.81748	0.01131	9.81748	0.01372	9.81748	0.01435	9.81748	0.00184
9.84816	0.01274	9.84816	0.01036	9.84816	0.01675	9.84816	0.00905	9.84816	0.01109	9.84816	0.01284	9.84816	0.01374	9.84816	0.00165
9.87884	0.01393	9.87884	0.01012	9.87884	0.0165	9.87884	0.00936	9.87884	0.01074	9.87884	0.01185	9.87884	0.01297	9.87884	0.00147
9.90952	0.01656	9.90952	0.00978	9.90952	0.01611	9.90952	0.00964	9.90952	0.01028	9.90952	0.01079	9.90952	0.01204	9.90952	0.00132
9.9402	0.01978	9.9402	0.00937	9.9402	0.01558	9.9402	0.00988	9.9402	0.00972	9.9402	0.00971	9.9402	0.01098	9.9402	0.00118
9.97088	0.02302	9.97088	0.00888	9.97088	0.01495	9.97088	0.01006	9.97088	0.00907	9.97088	0.00865	9.97088	0.00982	9.97088	0.00105

## Sheet: Fig. 2a
	i-Mn-PR		i-Fe-PR		i-Co-PR		i-Ni-PR		i-Cu-PR		i-Zn-PR		i-Ga-PR		i-In-PR
x	y	x	y	x	y	x	y	x	y	x	y	x	y	x	y
-0.1171	-50.0561	-0.1021	-48.1786	-0.121	-75.7143	-0.1007	-22.8316	-0.1001	-22.8622	-0.1211	-69.4898	-0.0979	-36.2908	-0.0959	-56.1735
-0.1161	-49.3163	-0.1011	-47.3418	-0.12	-74.1326	-0.0997	-22.4439	-0.0991	-22.5	-0.1201	-68.3163	-0.0969	-35.6633	-0.0949	-55.3571
-0.1151	-48.5663	-0.1001	-46.2806	-0.119	-73.1633	-0.0987	-22.0714	-0.0981	-22.1378	-0.1191	-67.0408	-0.0959	-34.8775	-0.0939	-54.5408
-0.1141	-47.7092	-0.0991	-45.3775	-0.118	-71.9898	-0.0977	-21.6786	-0.0971	-21.7092	-0.1181	-65.7653	-0.0949	-34.2755	-0.0929	-53.4694
-0.1131	-46.9796	-0.0981	-44.3214	-0.117	-70.4592	-0.0967	-21.25	-0.0961	-21.3367	-0.1171	-64.6429	-0.0939	-33.6429	-0.0919	-52.2959
-0.1121	-46.199	-0.0971	-43.4031	-0.116	-69.4898	-0.0957	-20.8827	-0.0951	-20.9592	-0.1161	-63.3163	-0.0929	-32.9694	-0.0909	-51.1735
-0.1111	-45.4388	-0.0961	-42.4082	-0.115	-67.2449	-0.0947	-20.5051	-0.0941	-20.5765	-0.1151	-62.1429	-0.0919	-32.3265	-0.0899	-50.3878
-0.1101	-44.6939	-0.0951	-41.148	-0.114	-65.5612	-0.0937	-20.0867	-0.0931	-20.2245	-0.1141	-61.0714	-0.0909	-31.7755	-0.0889	-49.5561
-0.1091	-43.9745	-0.0941	-40.3112	-0.113	-66.8367	-0.0927	-19.7449	-0.0921	-19.8265	-0.1131	-59.949	-0.0899	-31.1684	-0.0879	-48.7653
-0.1081	-43.1122	-0.0931	-39.398	-0.112	-66.0714	-0.0917	-19.3878	-0.0911	-19.4694	-0.1121	-58.9286	-0.0889	-30.551	-0.0869	-47.9592
-0.1071	-42.3469	-0.0921	-38.5306	-0.111	-64.2857	-0.0907	-18.9847	-0.0901	-19.1225	-0.1111	-57.8571	-0.0879	-29.8827	-0.0859	-47.4082
-0.1061	-41.6429	-0.0911	-37.6633	-0.11	-63.0102	-0.0897	-18.6582	-0.0891	-18.7959	-0.1101	-56.6837	-0.0869	-29.3112	-0.0849	-46.5357
-0.1051	-40.9439	-0.0901	-36.7347	-0.109	-61.7347	-0.0887	-18.3061	-0.0881	-18.4745	-0.1091	-55.7653	-0.0859	-28.7347	-0.0839	-45.5816
-0.1041	-40.2347	-0.0891	-35.7857	-0.108	-60.1531	-0.0877	-17.949	-0.0871	-18.1378	-0.1081	-54.7449	-0.0849	-28.1888	-0.0829	-44.7296
-0.1031	-39.5663	-0.0881	-35.0153	-0.107	-58.7245	-0.0867	-17.6225	-0.0861	-17.8061	-0.1071	-53.8265	-0.0839	-27.6531	-0.0819	-43.7755
-0.1021	-38.9388	-0.0871	-34.3418	-0.106	-57.6531	-0.0857	-17.2857	-0.0851	-17.4796	-0.1061	-52.8571	-0.0829	-27.0867	-0.0809	-42.9031
-0.1011	-38.2143	-0.0861	-33.5153	-0.105	-56.5816	-0.0847	-16.9796	-0.0841	-17.1582	-0.1051	-51.9388	-0.0819	-26.5204	-0.0799	-42.1633
-0.1001	-37.6684	-0.0851	-32.7653	-0.104	-55.4592	-0.0837	-16.6582	-0.0831	-16.8367	-0.1041	-51.0714	-0.0809	-25.9949	-0.0789	-41.1225
-0.0991	-37	-0.0841	-32.0612	-0.103	-54.4388	-0.0827	-16.3316	-0.0821	-16.5357	-0.1031	-50.1378	-0.0799	-25.5816	-0.0779	-40.4337
-0.0981	-36.3929	-0.0831	-31.3775	-0.102	-53.2143	-0.0817	-16.0255	-0.0811	-16.2092	-0.1021	-49.1582	-0.0789	-25.0816	-0.0769	-39.4847
-0.0971	-35.7908	-0.0821	-30.6275	-0.101	-51.9388	-0.0807	-15.7092	-0.0801	-15.8826	-0.1011	-48.2908	-0.0779	-24.5816	-0.0759	-38.5051
-0.0961	-35.1786	-0.0811	-29.9949	-0.1	-51.1735	-0.0797	-15.4235	-0.0791	-15.5969	-0.1001	-47.5663	-0.0769	-24.0459	-0.0749	-37.6582
-0.0951	-34.5918	-0.0801	-29.2755	-0.099	-50.2143	-0.0787	-15.0969	-0.0781	-15.3061	-0.0991	-46.699	-0.0759	-23.5459	-0.0739	-36.7959
-0.0941	-33.9337	-0.0791	-28.7143	-0.098	-49.1326	-0.0777	-14.8163	-0.0771	-14.9949	-0.0981	-45.9235	-0.0749	-23.0459	-0.0729	-36.1684
-0.0931	-33.3878	-0.0781	-28.0204	-0.097	-48.1275	-0.0767	-14.5102	-0.0761	-14.7245	-0.0971	-45.148	-0.0739	-22.5561	-0.0719	-35.3725
-0.0921	-32.8418	-0.0771	-27.3367	-0.096	-47.3469	-0.0757	-14.2194	-0.0751	-14.4388	-0.0961	-44.2602	-0.0729	-22.1173	-0.0709	-34.5306
-0.0911	-32.3418	-0.0761	-26.8775	-0.095	-46.3622	-0.0747	-13.9031	-0.0741	-14.1531	-0.0951	-43.5	-0.0719	-21.6378	-0.0699	-33.6429
-0.0901	-31.7347	-0.0751	-26.1939	-0.094	-45.4388	-0.0737	-13.6429	-0.0731	-13.8725	-0.0941	-42.7347	-0.0709	-21.1684	-0.0689	-32.801
-0.0891	-31.1173	-0.0741	-25.6122	-0.093	-44.7194	-0.0727	-13.3674	-0.0721	-13.5765	-0.0931	-42	-0.0699	-20.7806	-0.0679	-32.051
-0.0881	-30.5816	-0.0731	-25.0306	-0.092	-43.8367	-0.0717	-13.0918	-0.0711	-13.301	-0.0921	-41.2296	-0.0689	-20.4643	-0.0669	-31.2296
-0.0871	-30.0051	-0.0721	-24.4694	-0.091	-42.9337	-0.0707	-12.8214	-0.0701	-13.0408	-0.0911	-40.4643	-0.0679	-20.5	-0.0659	-30.6684
-0.0861	-29.449	-0.0711	-23.8878	-0.09	-41.9592	-0.0697	-12.5663	-0.0691	-12.7806	-0.0901	-39.7296	-0.0669	-20.4082	-0.0649	-29.8622
-0.0851	-28.9337	-0.0701	-23.352	-0.089	-41.1378	-0.0687	-12.2653	-0.0681	-12.5153	-0.0891	-38.9286	-0.0659	-19.9439	-0.0639	-29.1786
-0.0841	-28.3878	-0.0691	-22.7653	-0.088	-40.4745	-0.0677	-12.0102	-0.0671	-12.2296	-0.0881	-38.199	-0.0649	-19.5663	-0.0629	-28.4847
-0.0831	-27.8469	-0.0681	-22.1786	-0.087	-39.7449	-0.0667	-11.75	-0.0661	-11.9796	-0.0871	-37.5204	-0.0639	-19.0612	-0.0619	-27.8316
-0.0821	-27.3571	-0.0671	-21.6837	-0.086	-38.9541	-0.0657	-11.5	-0.0651	-11.7245	-0.0861	-36.7857	-0.0629	-18.6582	-0.0609	-27.102
-0.0811	-26.8469	-0.0661	-21.199	-0.085	-38.0969	-0.0647	-11.2296	-0.0641	-11.4694	-0.0851	-36.1275	-0.0619	-18.1429	-0.0599	-26.449
-0.0801	-26.3469	-0.0651	-20.6786	-0.084	-37.3061	-0.0637	-10.9847	-0.0631	-11.2041	-0.0841	-35.5816	-0.0609	-17.7602	-0.0589	-25.8929
-0.0791	-25.8827	-0.0641	-20.1939	-0.083	-36.5459	-0.0627	-10.7296	-0.0621	-10.9643	-0.0831	-34.8725	-0.0599	-17.352	-0.0579	-25.25
-0.0781	-25.3878	-0.0631	-19.7347	-0.082	-35.8674	-0.0617	-10.4898	-0.0611	-10.7194	-0.0821	-34.199	-0.0589	-16.8878	-0.0569	-24.6275
-0.0771	-24.9439	-0.0621	-19.2092	-0.081	-35.1837	-0.0607	-10.2398	-0.0601	-10.4541	-0.0811	-33.6225	-0.0579	-16.4337	-0.0559	-23.9643
-0.0761	-24.4541	-0.0611	-18.6939	-0.08	-34.4082	-0.0597	-10	-0.0591	-10.1837	-0.0801	-32.9694	-0.0569	-16.0306	-0.0549	-23.3929
-0.0751	-23.9643	-0.0601	-18.2449	-0.079	-33.75	-0.0587	-9.75	-0.0581	-9.94898	-0.0791	-32.398	-0.0559	-15.6174	-0.0539	-22.7857
-0.0741	-23.5051	-0.0591	-17.7857	-0.078	-32.9949	-0.0577	-9.52041	-0.0571	-9.69898	-0.0781	-31.6837	-0.0549	-15.199	-0.0529	-22.1888
-0.0731	-23.0306	-0.0581	-17.3112	-0.077	-32.2806	-0.0567	-9.29082	-0.0561	-9.47449	-0.0771	-31.1378	-0.0539	-14.7857	-0.0519	-21.6378
-0.0721	-22.5714	-0.0571	-16.8265	-0.076	-31.6684	-0.0557	-9.05612	-0.0551	-9.2551	-0.0761	-30.551	-0.0529	-14.4745	-0.0509	-21.1378
-0.0711	-22.1429	-0.0561	-16.3673	-0.075	-31.051	-0.0547	-8.82653	-0.0541	-9.02551	-0.0751	-29.9286	-0.0519	-14.0612	-0.0499	-20.4133
-0.0701	-21.7092	-0.0551	-15.9286	-0.074	-30.4133	-0.0537	-8.60204	-0.0531	-8.80612	-0.0741	-29.2296	-0.0509	-13.6326	-0.0489	-19.7806
-0.0691	-21.2755	-0.0541	-15.5	-0.073	-29.801	-0.0527	-8.37755	-0.0521	-8.58163	-0.0731	-28.6684	-0.0499	-13.2245	-0.0479	-19.25
-0.0681	-20.8571	-0.0531	-15.0612	-0.072	-29.1071	-0.0517	-8.15816	-0.0511	-8.35714	-0.0721	-28.0765	-0.0489	-12.8622	-0.0469	-18.5306
-0.0671	-20.4235	-0.0521	-14.6582	-0.071	-28.4031	-0.0507	-7.93367	-0.0501	-8.12245	-0.0711	-27.449	-0.0479	-12.5255	-0.0459	-17.9796
-0.0661	-19.9898	-0.0511	-14.301	-0.07	-27.75	-0.0497	-7.71429	-0.0491	-7.90306	-0.0701	-26.9031	-0.0469	-12.0816	-0.0449	-17.6939
-0.0651	-19.5918	-0.0501	-13.9031	-0.069	-27.1071	-0.0487	-7.48469	-0.0481	-7.67857	-0.0691	-26.301	-0.0459	-11.7398	-0.0439	-17.648
-0.0641	-19.1633	-0.0491	-13.4745	-0.068	-26.4694	-0.0477	-7.27551	-0.0471	-7.47959	-0.0681	-25.7449	-0.0449	-11.3622	-0.0429	-17.0459
-0.0631	-18.7653	-0.0481	-13.0816	-0.067	-25.8622	-0.0467	-7.06633	-0.0461	-7.2602	-0.0671	-25.1888	-0.0439	-10.9949	-0.0419	-16.4337
-0.0621	-18.3418	-0.0471	-12.6326	-0.066	-25.2296	-0.0457	-6.84184	-0.0451	-7.06122	-0.0661	-24.6173	-0.0429	-10.6275	-0.0409	-15.8469
-0.0611	-17.9133	-0.0461	-12.2449	-0.065	-24.699	-0.0447	-6.63776	-0.0441	-6.84694	-0.0651	-24.0408	-0.0419	-10.2755	-0.0399	-15.2653
-0.0601	-17.5	-0.0451	-11.9031	-0.064	-24.102	-0.0437	-6.42857	-0.0431	-6.64796	-0.0641	-23.4796	-0.0409	-9.89796	-0.0389	-14.6684
-0.0591	-17.1071	-0.0441	-11.5306	-0.063	-23.5306	-0.0427	-6.22959	-0.0421	-6.44388	-0.0631	-22.9796	-0.0399	-9.55102	-0.0379	-14.0561
-0.0581	-16.7143	-0.0431	-11.0816	-0.062	-22.9541	-0.0417	-6.04082	-0.0411	-6.2398	-0.0621	-22.4082	-0.0389	-9.19898	-0.0369	-13.4184
-0.0571	-16.3214	-0.0421	-10.7092	-0.061	-22.4898	-0.0407	-5.84184	-0.0401	-6.04592	-0.0611	-21.9082	-0.0379	-8.83673	-0.0359	-12.8571
-0.0561	-15.9439	-0.0411	-10.3418	-0.06	-21.9592	-0.0397	-5.65306	-0.0391	-5.84184	-0.0601	-21.3775	-0.0369	-8.5102	-0.0349	-12.2959
-0.0551	-15.5663	-0.0401	-9.95918	-0.059	-21.4031	-0.0387	-5.45918	-0.0381	-5.63776	-0.0591	-20.852	-0.0359	-8.16837	-0.0339	-11.7704
-0.0541	-15.1888	-0.0391	-9.59694	-0.058	-20.8673	-0.0377	-5.26531	-0.0371	-5.43878	-0.0581	-20.3265	-0.0349	-7.78061	-0.0329	-11.2194
-0.0531	-14.8214	-0.0381	-9.28061	-0.057	-20.3367	-0.0367	-5.07551	-0.0361	-5.2398	-0.0571	-19.8163	-0.0339	-7.47959	-0.0319	-10.6633
-0.0521	-14.4592	-0.0371	-8.90306	-0.056	-19.7755	-0.0357	-4.88367	-0.0351	-5.04031	-0.0561	-19.3265	-0.0329	-7.13776	-0.0309	-10.0663
-0.0511	-14.0918	-0.0361	-8.53061	-0.055	-19.2755	-0.0347	-4.70102	-0.0341	-4.84184	-0.0551	-18.8265	-0.0319	-6.82653	-0.0299	-9.55612
-0.0501	-13.7092	-0.0351	-8.19388	-0.054	-18.7704	-0.0337	-4.5148	-0.0331	-4.65714	-0.0541	-18.3316	-0.0309	-6.46939	-0.0289	-9.07143
-0.0491	-13.3367	-0.0341	-7.83673	-0.053	-18.2449	-0.0327	-4.32398	-0.0321	-4.46837	-0.0531	-17.8367	-0.0299	-6.15306	-0.0279	-8.54082
-0.0481	-12.9592	-0.0331	-7.5051	-0.052	-17.7245	-0.0317	-4.13418	-0.0311	-4.27602	-0.0521	-17.3316	-0.0289	-5.84694	-0.0269	-8.03061
-0.0471	-12.6174	-0.0321	-7.19388	-0.051	-17.2602	-0.0307	-3.94898	-0.0301	-4.0852	-0.0511	-16.852	-0.0279	-5.55102	-0.0259	-7.53571
-0.0461	-12.2602	-0.0311	-6.89286	-0.05	-16.7551	-0.0297	-3.76888	-0.0291	-3.90255	-0.0501	-16.3775	-0.0269	-5.28571	-0.0249	-7.03061
-0.0451	-11.8929	-0.0301	-6.59184	-0.049	-16.25	-0.0287	-3.59796	-0.0281	-3.72857	-0.0491	-15.9031	-0.0259	-4.95	-0.0239	-6.54592
-0.0441	-11.5306	-0.0291	-6.28061	-0.048	-15.7653	-0.0277	-3.4301	-0.0271	-3.54949	-0.0481	-15.4184	-0.0249	-4.6449	-0.0229	-6.08673
-0.0431	-11.1786	-0.0281	-5.98469	-0.047	-15.2908	-0.0267	-3.26224	-0.0261	-3.37857	-0.0471	-14.9388	-0.0239	-4.31735	-0.0219	-5.62755
-0.0421	-10.8622	-0.0271	-5.68878	-0.046	-14.8112	-0.0257	-3.10204	-0.0251	-3.20714	-0.0461	-14.4643	-0.0229	-4.03776	-0.0209	-5.13776
-0.0411	-10.5204	-0.0261	-5.38265	-0.045	-14.3469	-0.0247	-2.93418	-0.0241	-3.03469	-0.0451	-13.9898	-0.0219	-3.78827	-0.0199	-4.72296
-0.0401	-10.2041	-0.0251	-5.08112	-0.044	-13.8725	-0.0237	-2.76837	-0.0231	-2.86735	-0.0441	-13.5612	-0.0209	-3.53469	-0.0189	-4.30561
-0.0391	-9.86735	-0.0241	-4.80969	-0.043	-13.4184	-0.0227	-2.60816	-0.0221	-2.70459	-0.0431	-13.1582	-0.0199	-3.25153	-0.0179	-3.9199
-0.0381	-9.53061	-0.0231	-4.5551	-0.042	-12.9388	-0.0217	-2.44796	-0.0211	-2.53776	-0.0421	-12.7551	-0.0189	-3.00153	-0.0169	-3.55612
-0.0371	-9.20918	-0.0221	-4.27245	-0.041	-12.4949	-0.0207	-2.29949	-0.0201	-2.38776	-0.0411	-12.3112	-0.0179	-2.79235	-0.0159	-3.21786
-0.0361	-8.88776	-0.0211	-4.01786	-0.04	-12.0357	-0.0197	-2.15918	-0.0191	-2.24082	-0.0401	-11.8878	-0.0169	-2.59949	-0.0149	-2.92959
-0.0351	-8.56122	-0.0201	-3.76224	-0.039	-11.6071	-0.0187	-2.02449	-0.0181	-2.09694	-0.0391	-11.4643	-0.0159	-2.40765	-0.0139	-2.65408
-0.0341	-8.2551	-0.0191	-3.49847	-0.038	-11.2551	-0.0177	-1.8949	-0.0171	-1.96071	-0.0381	-11.0306	-0.0149	-2.21735	-0.0129	-2.40918
-0.0331	-7.92857	-0.0181	-3.24592	-0.037	-11	-0.0167	-1.76531	-0.0161	-1.82755	-0.0371	-10.5969	-0.0139	-2.03265	-0.0119	-2.17398
-0.0321	-7.61224	-0.0171	-3.00204	-0.036	-10.5816	-0.0157	-1.62857	-0.0151	-1.70051	-0.0361	-10.1684	-0.0129	-1.8602	-0.0109	-1.95153
-0.0311	-7.30102	-0.0161	-2.75969	-0.035	-10.1582	-0.0147	-1.4949	-0.0141	-1.57704	-0.0351	-9.7602	-0.0119	-1.69082	-0.0099	-1.73827
-0.0301	-7.0051	-0.0151	-2.50765	-0.034	-9.7602	-0.0137	-1.37449	-0.0131	-1.45816	-0.0341	-9.35714	-0.0109	-1.52092	-0.0089	-1.53214
-0.0291	-6.70408	-0.0141	-2.27653	-0.033	-9.34694	-0.0127	-1.2602	-0.0121	-1.33724	-0.0331	-8.95918	-0.0099	-1.36173	-0.0079	-1.33214
-0.0281	-6.40816	-0.0131	-2.07857	-0.032	-8.93367	-0.0117	-1.14847	-0.0111	-1.22041	-0.0321	-8.54592	-0.0089	-1.21122	-0.0069	-1.13622
-0.0271	-6.11224	-0.0121	-1.90204	-0.031	-8.53571	-0.0107	-1.03724	-0.0101	-1.10867	-0.0311	-8.14796	-0.0079	-1.05867	-0.0059	-0.94694
-0.0261	-5.79592	-0.0111	-1.6898	-0.03	-8.11735	-0.0097	-0.92908	-0.0091	-0.99745	-0.0301	-7.77041	-0.0069	-0.9102	-0.0049	-0.76429
-0.0251	-5.4898	-0.0101	-1.49439	-0.029	-7.72959	-0.0087	-0.82194	-0.0081	-0.88622	-0.0291	-7.38776	-0.0059	-0.76429	-0.0039	-0.59184
-0.0241	-5.18878	-0.0091	-1.31378	-0.028	-7.32143	-0.0077	-0.71684	-0.0071	-0.78061	-0.0281	-7.02041	-0.0049	-0.62296	-0.0029	-0.42536
-0.0231	-4.89541	-0.0081	-1.14745	-0.027	-6.92347	-0.0067	-0.61531	-0.0061	-0.675	-0.0271	-6.65816	-0.0039	-0.48633	-0.0019	-0.26418
-0.0221	-4.55918	-0.0071	-0.99082	-0.026	-6.54082	-0.0057	-0.5148	-0.0051	-0.57041	-0.0261	-6.30102	-0.0029	-0.35184	-0.0009	-0.10923
-0.0211	-4.28163	-0.0061	-0.83878	-0.025	-6.16837	-0.0047	-0.4151	-0.0041	-0.46776	-0.0251	-5.95918	-0.0019	-0.22051	0.0001	0.03885
-0.0201	-3.99031	-0.0051	-0.69184	-0.024	-5.79592	-0.0037	-0.31867	-0.0031	-0.36888	-0.0241	-5.60714	-0.0009	-0.09719	0.0011	0.1798
-0.0191	-3.71582	-0.0041	-0.54643	-0.023	-5.41327	-0.0027	-0.22311	-0.0021	-0.27184	-0.0231	-5.2602	0.0001	0.02484	0.0021	0.31531
-0.0181	-3.43418	-0.0031	-0.40878	-0.022	-5.03724	-0.0017	-0.12556	-0.0011	-0.17296	-0.0221	-4.93622	0.0011	0.1424	0.0031	0.44566
-0.0171	-3.17092	-0.0021	-0.27464	-0.021	-4.70918	-0.0007	-0.03519	-0.0001	-0.07673	-0.0211	-4.61531	0.0021	0.25602	0.0041	0.56888
-0.0161	-2.95051	-0.0011	-0.13638	-0.02	-4.37551	0.0003	0.05388	0.0009	0.01517	-0.0201	-4.30867	0.0031	0.36423	0.0051	0.68724
-0.0151	-2.74031	-0.0001	-0.00538	-0.019	-4.05765	0.0013	0.1398	0.0019	0.10607	-0.0191	-4.00867	0.0041	0.47148	0.0061	0.79847
-0.0141	-2.50051	0.0009	0.11536	-0.018	-3.74184	0.0023	0.22429	0.0029	0.19311	-0.0181	-3.72653	0.0051	0.57398	0.0071	0.90714
-0.0131	-2.26582	0.0019	0.22867	-0.017	-3.44388	0.0033	0.30709	0.0039	0.27862	-0.0171	-3.44694	0.0061	0.6699	0.0081	1.00765
-0.0121	-2.04847	0.0029	0.33857	-0.016	-3.12653	0.0043	0.3877	0.0049	0.3625	-0.0161	-3.18112	0.0071	0.76531	0.0091	1.09847
-0.0111	-1.83776	0.0039	0.44286	-0.015	-2.85204	0.0053	0.46592	0.0059	0.44388	-0.0151	-2.91071	0.0081	0.85714	0.0101	1.19592
-0.0101	-1.65051	0.0049	0.5449	-0.014	-2.59133	0.0063	0.54235	0.0069	0.52296	-0.0141	-2.6352	0.0091	0.94337	0.0111	1.28316
-0.0091	-1.46582	0.0059	0.64286	-0.013	-2.3352	0.0073	0.61735	0.0079	0.60102	-0.0131	-2.38929	0.0101	1.02653	0.0121	1.36582
-0.0081	-1.28367	0.0069	0.73776	-0.012	-2.04847	0.0083	0.69031	0.0089	0.67602	-0.0121	-2.16224	0.0111	1.10765	0.0131	1.44337
-0.0071	-1.11786	0.0079	0.82653	-0.011	-1.8	0.0093	0.76173	0.0099	0.74949	-0.0111	-1.95561	0.0121	1.1852	0.0141	1.5148
-0.0061	-0.95357	0.0089	0.91327	-0.01	-1.57857	0.0103	0.82908	0.0109	0.82041	-0.0101	-1.75612	0.0131	1.25714	0.0151	1.58724
-0.0051	-0.7949	0.0099	0.99592	-0.009	-1.36684	0.0113	0.8949	0.0119	0.88827	-0.0091	-1.57296	0.0141	1.32806	0.0161	1.65051
-0.0041	-0.63776	0.0109	1.07704	-0.008	-1.1699	0.0123	0.95969	0.0129	0.95765	-0.0081	-1.39235	0.0151	1.39235	0.0171	1.71327
-0.0031	-0.48898	0.0119	1.15357	-0.007	-0.98827	0.0133	1.02347	0.0139	1.02296	-0.0071	-1.21378	0.0161	1.4602	0.0181	1.76735
-0.0021	-0.34551	0.0129	1.22653	-0.006	-0.81939	0.0143	1.08367	0.0149	1.08673	-0.0061	-1.04286	0.0171	1.51837	0.0191	1.82296
-0.0011	-0.20276	0.0139	1.29796	-0.005	-0.6602	0.0153	1.14439	0.0159	1.14847	-0.0051	-0.87908	0.0181	1.5801	0.0201	1.87194
-0.0001	-0.07107	0.0149	1.36582	-0.004	-0.50362	0.0163	1.20153	0.0169	1.20918	-0.0041	-0.71939	0.0191	1.63418	0.0211	1.92194
0.0009	0.04948	0.0159	1.43622	-0.003	-0.35158	0.0173	1.25765	0.0179	1.26786	-0.0031	-0.56378	0.0201	1.68929	0.0221	1.96633
0.0019	0.16658	0.0169	1.50408	-0.002	-0.20668	0.0183	1.31224	0.0189	1.32398	-0.0021	-0.41224	0.0211	1.73316	0.0231	2.00561
0.0029	0.2801	0.0179	1.5648	-0.001	-0.06684	0.0193	1.3648	0.0199	1.37908	-0.0011	-0.26454	0.0221	1.77857	0.0241	2.04235
0.0039	0.3901	0.0189	1.62245	1.73472e-17	0.06862	0.0203	1.41531	0.0209	1.43418	-0.0001	-0.12036	0.0231	1.82092	0.0251	2.0852
0.0049	0.49612	0.0199	1.67704	0.001	0.20031	0.0213	1.46531	0.0219	1.48571	0.0009	0.01669	0.0241	1.86276	0.0261	2.11837
0.0059	0.59694	0.0209	1.72551	0.002	0.32393	0.0223	1.51276	0.0229	1.53622	0.0019	0.14699	0.0251	1.90255	0.0271	2.15051
0.0069	0.69592	0.0219	1.77245	0.003	0.4449	0.0233	1.55867	0.0239	1.58622	0.0029	0.27265	0.0261	1.94796	0.0281	2.18367
0.0079	0.79082	0.0229	1.81888	0.004	0.56071	0.0243	1.60051	0.0249	1.6301	0.0039	0.39393	0.0271	1.97959	0.0291	2.21327
0.0089	0.88112	0.0239	1.85969	0.005	0.67194	0.0253	1.64235	0.0259	1.66939	0.0049	0.50995	0.0281	2.01633	0.0301	2.24031
0.0099	0.96939	0.0249	1.89949	0.006	0.77806	0.0263	1.68418	0.0269	1.71429	0.0059	0.62194	0.0291	2.04082	0.0311	2.26327
0.0109	1.0551	0.0259	1.93878	0.007	0.8801	0.0273	1.72449	0.0279	1.75663	0.0069	0.72959	0.0301	2.07347	0.0321	2.28724
0.0119	1.1352	0.0269	1.97959	0.008	0.97653	0.0283	1.76224	0.0289	1.79694	0.0079	0.83112	0.0311	2.10255	0.0331	2.30459
0.0129	1.21224	0.0279	2.0199	0.009	1.06837	0.0293	1.79847	0.0299	1.83571	0.0089	0.92806	0.0321	2.13673	0.0341	2.32602
0.0139	1.28724	0.0289	2.05867	0.01	1.14388	0.0303	1.83265	0.0309	1.86939	0.0099	1.02296	0.0331	2.15867	0.0351	2.34439
0.0149	1.35561	0.0299	2.08878	0.011	1.20867	0.0313	1.86633	0.0319	1.90204	0.0109	1.10867	0.0341	2.18265	0.0361	2.36531
0.0159	1.42602	0.0309	2.12296	0.012	1.28776	0.0323	1.89388	0.0329	1.93265	0.0119	1.19643	0.0351	2.20867	0.0371	2.38622
0.0169	1.49388	0.0319	2.15204	0.013	1.36122	0.0333	1.925	0.0339	1.96582	0.0129	1.27398	0.0361	2.23061	0.0381	2.40714
0.0179	1.55561	0.0329	2.18163	0.014	1.43418	0.0343	1.95102	0.0349	2.00153	0.0139	1.35459	0.0371	2.25102	0.0391	2.41531
0.0189	1.61429	0.0339	2.20255	0.015	1.49694	0.0353	1.98367	0.0359	2.025	0.0149	1.4301	0.0381	2.2648	0.0401	2.42908
0.0199	1.67041	0.0349	2.22908	0.016	1.56173	0.0363	2.01327	0.0369	2.05612	0.0159	1.49949	0.0391	2.27857	0.0411	2.44388
0.0209	1.72704	0.0359	2.25561	0.017	1.62245	0.0373	2.04031	0.0379	2.08929	0.0169	1.56531	0.0401	2.29898	0.0421	2.4551
0.0219	1.78061	0.0369	2.28163	0.018	1.68163	0.0383	2.06735	0.0389	2.11224	0.0179	1.63418	0.0411	2.31837	0.0431	2.46684
0.0229	1.82806	0.0379	2.30051	0.019	1.72755	0.0393	2.09031	0.0399	2.13622	0.0189	1.69439	0.0421	2.33163	0.0441	2.48163
0.0239	1.87857	0.0389	2.31837	0.02	1.78061	0.0403	2.11378	0.0409	2.16327	0.0199	1.74592	0.0431	2.3449	0.0451	2.48929
0.0249	1.91735	0.0399	2.34286	0.021	1.82602	0.0413	2.13316	0.0419	2.18673	0.0209	1.79949	0.0441	2.35357	0.0461	2.49337
0.0259	1.95561	0.0409	2.3648	0.022	1.87602	0.0423	2.16122	0.0429	2.2102	0.0219	1.85153	0.0451	2.36582	0.0471	2.51429
0.0269	1.9949	0.0419	2.37551	0.023	1.92143	0.0433	2.18214	0.0439	2.22806	0.0229	1.89184	0.0461	2.38418	0.0481	2.51224
0.0279	2.0352	0.0429	2.39541	0.024	1.96327	0.0443	2.19847	0.0449	2.24847	0.0239	1.92755	0.0471	2.39235	0.0491	2.52653
0.0289	2.06531	0.0439	2.4199	0.025	2.00255	0.0453	2.21888	0.0459	2.27041	0.0249	1.96786	0.0481	2.40867	0.0501	2.53316
0.0299	2.10663	0.0449	2.42806	0.026	2.03673	0.0463	2.24184	0.0469	2.28367	0.0259	2.00816	0.0491	2.41173	0.0511	2.54133
0.0309	2.13214	0.0459	2.44898	0.027	2.075	0.0473	2.24745	0.0479	2.29949	0.0269	2.04337	0.0501	2.41276	0.0521	2.54337
0.0319	2.16786	0.0469	2.46173	0.028	2.10714	0.0483	2.26429	0.0489	2.32245	0.0279	2.07908	0.0511	2.42653	0.0531	2.55918
0.0329	2.19847	0.0479	2.475	0.029	2.14133	0.0493	2.28265	0.0499	2.34184	0.0289	2.10816	0.0521	2.43724	0.0541	2.55357
0.0339	2.22704	0.0489	2.48724	0.03	2.16735	0.0503	2.30408	0.0509	2.35663	0.0299	2.13571	0.0531	2.45663	0.0551	2.55357
0.0349	2.24337	0.0499	2.49439	0.031	2.19643	0.0513	2.32092	0.0519	2.36888	0.0309	2.16276	0.0541	2.4551	0.0561	2.56888
0.0359	2.27296	0.0509	2.50663	0.032	2.22296	0.0523	2.33061	0.0529	2.38469	0.0319	2.18929	0.0551	2.46582	0.0571	2.57296
0.0369	2.2949	0.0519	2.52296	0.033	2.24796	0.0533	2.34388	0.0539	2.40204	0.0329	2.21939	0.0561	2.47551	0.0581	2.57755
0.0379	2.32143	0.0529	2.53061	0.034	2.27041	0.0543	2.35918	0.0549	2.41173	0.0339	2.24388	0.0571	2.47857	0.0591	2.5852
0.0389	2.34286	0.0539	2.53214	0.035	2.28929	0.0553	2.36837	0.0559	2.42296	0.0349	2.26122	0.0581	2.48571	0.0601	2.57908
0.0399	2.35969	0.0549	2.55	0.036	2.31378	0.0563	2.37602	0.0569	2.42806	0.0359	2.28316	0.0591	2.49133	0.0611	2.5801
0.0409	2.37602	0.0559	2.56429	0.037	2.3301	0.0573	2.38929	0.0579	2.44082	0.0369	2.30255	0.0601	2.49439	0.0621	2.59133
0.0419	2.39592	0.0569	2.56122	0.038	2.34949	0.0583	2.40561	0.0589	2.45918	0.0379	2.32959	0.0611	2.49949	0.0631	2.59847
0.0429	2.41276	0.0579	2.5699	0.039	2.36378	0.0593	2.41684	0.0599	2.47041	0.0389	2.33776	0.0621	2.50153	0.0641	2.60357
0.0439	2.42806	0.0589	2.56378	0.04	2.38214	0.0603	2.42908	0.0609	2.48724	0.0399	2.35102	0.0631	2.49898	0.0651	2.60612
0.0449	2.4398	0.0599	2.58112	0.041	2.39796	0.0613	2.43469	0.0619	2.48469	0.0409	2.37245	0.0641	2.50714	0.0661	2.60408
0.0459	2.44694	0.0609	2.58622	0.042	2.41633	0.0623	2.44082	0.0629	2.49184	0.0419	2.38367	0.0651	2.50969	0.0671	2.6102
0.0469	2.4602	0.0619	2.59235	0.043	2.43571	0.0633	2.44592	0.0639	2.50765	0.0429	2.39949	0.0661	2.51939	0.0681	2.61071
0.0479	2.4801	0.0629	2.59082	0.044	2.43469	0.0643	2.45714	0.0649	2.51429	0.0439	2.40816	0.0671	2.52551	0.0691	2.61173
0.0489	2.49592	0.0639	2.60612	0.045	2.44745	0.0653	2.46684	0.0659	2.52245	0.0449	2.4301	0.0681	2.52755	0.0701	2.61582
0.0499	2.50204	0.0649	2.61837	0.046	2.46327	0.0663	2.46122	0.0669	2.53469	0.0459	2.44133	0.0691	2.53112	0.0711	2.61735
0.0509	2.5148	0.0659	2.62245	0.047	2.48112	0.0673	2.47245	0.0679	2.5352	0.0469	2.44439	0.0701	2.53418	0.0721	2.62551
0.0519	2.52551	0.0669	2.62143	0.048	2.4949	0.0683	2.49133	0.0689	2.53622	0.0479	2.45663	0.0711	2.53367	0.0731	2.63265
0.0529	2.5352	0.0679	2.62908	0.049	2.49031	0.0693	2.49541	0.0699	2.54592	0.0489	2.47143	0.0721	2.54337	0.0741	2.62857
0.0539	2.53724	0.0689	2.63214	0.05	2.50612	0.0703	2.5051	0.0709	2.55561	0.0499	2.47551	0.0731	2.54286	0.0751	2.62704
0.0549	2.54694	0.0699	2.63878	0.051	2.51531	0.0713	2.50561	0.0719	2.55867	0.0509	2.48316	0.0741	2.53929	0.0761	2.63061
0.0559	2.55765	0.0709	2.64235	0.052	2.52653	0.0723	2.51071	0.0729	2.55765	0.0519	2.49286	0.0751	2.54031	0.0771	2.63827
0.0569	2.56582	0.0719	2.6449	0.053	2.53776	0.0733	2.52194	0.0739	2.56378	0.0529	2.50357	0.0761	2.54082	0.0781	2.63163
0.0579	2.56582	0.0729	2.64949	0.054	2.5398	0.0743	2.52449	0.0749	2.56684	0.0539	2.51633	0.0771	2.54949	0.0791	2.63265
0.0589	2.57551	0.0739	2.64337	0.055	2.54439	0.0753	2.51939	0.0759	2.58265	0.0549	2.50867	0.0781	2.55306	0.0801	2.64031
0.0599	2.58316	0.0749	2.66582	0.056	2.55255	0.0763	2.53418	0.0769	2.59286	0.0559	2.5148	0.0791	2.55255	0.0811	2.6352
0.0609	2.58163	0.0759	2.66071	0.057	2.55765	0.0773	2.53673	0.0779	2.58878	0.0569	2.525	0.0801	2.55204	0.0821	2.64745
0.0619	2.58929	0.0769	2.66327	0.058	2.56786	0.0783	2.54592	0.0789	2.59439	0.0579	2.53418	0.0811	2.56122	0.0831	2.65255
0.0629	2.59235	0.0779	2.66327	0.059	2.57092	0.0793	2.54694	0.0799	2.59796	0.0589	2.53469	0.0821	2.56276	0.0841	2.64133
0.0639	2.59541	0.0789	2.67857	0.06	2.58061	0.0803	2.55051	0.0809	2.59031	0.0599	2.54133	0.0831	2.55867	0.0851	2.6449
0.0649	2.60867	0.0799	2.67296	0.061	2.57602	0.0813	2.55969	0.0819	2.60153	0.0609	2.53827	0.0841	2.56531	0.0861	2.64847
0.0659	2.61633	0.0809	2.67755	0.062	2.58214	0.0823	2.55714	0.0829	2.6051	0.0619	2.54745	0.0851	2.56837	0.0871	2.64949
0.0669	2.61582	0.0819	2.6852	0.063	2.58214	0.0833	2.56735	0.0839	2.6148	0.0629	2.55714	0.0861	2.57143	0.0881	2.65306
0.0679	2.61378	0.0829	2.6852	0.064	2.59847	0.0843	2.57449	0.0849	2.60969	0.0639	2.56378	0.0871	2.57347	0.0891	2.65765
0.0689	2.625	0.0839	2.69235	0.065	2.59541	0.0853	2.57092	0.0859	2.61582	0.0649	2.56276	0.0881	2.57296	0.0901	2.65459
0.0699	2.62092	0.0849	2.68214	0.066	2.60255	0.0863	2.57194	0.0869	2.61224	0.0659	2.56939	0.0891	2.5801	0.0911	2.65357
0.0709	2.63061	0.0859	2.68776	0.067	2.60153	0.0873	2.57653	0.0879	2.62194	0.0669	2.57551	0.0901	2.57704	0.0921	2.65102
0.0719	2.63367	0.0869	2.68878	0.068	2.61378	0.0883	2.575	0.0889	2.62449	0.0679	2.56939	0.0911	2.57959	0.0931	2.65459
0.0729	2.63724	0.0879	2.69337	0.069	2.6148	0.0893	2.58622	0.0899	2.62347	0.0689	2.57551	0.0921	2.58265	0.0941	2.65102
0.0739	2.64184	0.0889	2.675	0.07	2.61684	0.0903	2.59337	0.0909	2.62959	0.0699	2.57755	0.0931	2.58418	0.0951	2.64592
0.0749	2.64643	0.0899	2.70153	0.071	2.62143	0.0913	2.59235	0.0919	2.6301	0.0709	2.58316	0.0941	2.5801	0.0961	2.65255
0.0759	2.64439	0.0909	2.70357	0.072	2.62653	0.0923	2.59031	0.0929	2.62347	0.0719	2.59286	0.0951	2.58061	0.0971	2.66122
0.0769	2.64643	0.0919	2.70306	0.073	2.63112	0.0933	2.6	0.0939	2.61888	0.0729	2.59745	0.0961	2.58571	0.0981	2.66224
0.0779	2.63827	0.0929	2.70102	0.074	2.63367	0.0943	2.59439	0.0949	2.63929	0.0739	2.59286	0.0971	2.59031	0.0991	2.66173
0.0789	2.65051	0.0939	2.70867	0.075	2.63163	0.0953	2.6	0.0959	2.65255	0.0749	2.59745	0.0981	2.58367	0.1001	2.66582
0.0799	2.65765	0.0949	2.70765	0.076	2.63571	0.0963	2.60255	0.0969	2.64031	0.0759	2.59847	0.0991	2.5852	0.1011	2.66633
0.0809	2.65969	0.0959	2.71224	0.077	2.64796	0.0973	2.60459	0.0979	2.64286	0.0769	2.60306	0.1001	2.59031	0.1021	2.66429
0.0819	2.66071	0.0969	2.71071	0.078	2.65357	0.0983	2.60459	0.0989	2.64592	0.0779	2.60969	0.1011	2.59337	0.1031	2.66582
0.0829	2.65357	0.0979	2.71429	0.079	2.64592	0.0993	2.61786	0.0999	2.65357	0.0789	2.60561	0.1021	2.58929	0.1041	2.67092
0.0839	2.66122	0.0989	2.72704	0.08	2.65051	0.1003	2.6102	0.1009	2.65357	0.0799	2.60918	0.1031	2.58929	0.1051	2.67551
0.0849	2.65816	0.0999	2.7148	0.081	2.65306	0.1013	2.60765	0.1019	2.65714	0.0809	2.60918	0.1041	2.59643	0.1061	2.66735
0.0859	2.66378	0.1009	2.71888	0.082	2.65306	0.1023	2.61429	0.1029	2.64796	0.0819	2.60408	0.1051	2.60102	0.1071	2.66531
0.0869	2.66633	0.1019	2.72398	0.083	2.65714	0.1033	2.61531	0.1039	2.64847	0.0829	2.62449	0.1061	2.59592	0.1081	2.66633
0.0879	2.65612	0.1029	2.72041	0.084	2.66378	0.1043	2.61837	0.1049	2.65357	0.0839	2.61633	0.1071	2.58878	0.1091	2.67245
0.0889	2.66888	0.1039	2.72653	0.085	2.65306	0.1053	2.61939	0.1059	2.65765	0.0849	2.61071	0.1081	2.60102	0.1101	2.66735
0.0899	2.67602	0.1049	2.72449	0.086	2.66122	0.1063	2.62551	0.1069	2.65255	0.0859	2.60816	0.1091	2.59184	0.1111	2.66531
0.0909	2.67296	0.1059	2.72755	0.087	2.66276	0.1073	2.62755	0.1079	2.6551	0.0869	2.60612	0.1101	2.5949	0.1121	2.66735
0.0919	2.67602	0.1069	2.71684	0.088	2.66429	0.1083	2.62347	0.1089	2.65765	0.0879	2.60918	0.1111	2.59949	0.1131	2.66939
0.0929	2.68061	0.1079	2.72857	0.089	2.66633	0.1093	2.62653	0.1099	2.6602	0.0889	2.6199	0.1121	2.60102	0.1141	2.66837
0.0939	2.675	0.1089	2.7301	0.09	2.6699	0.1103	2.6199	0.1109	2.65969	0.0899	2.61786	0.1131	2.59847	0.1151	2.67092
0.0949	2.6801	0.1099	2.73163	0.091	2.66276	0.1113	2.62857	0.1119	2.66327	0.0909	2.61378	0.1141	2.59847	0.1161	2.67041
0.0959	2.68622	0.1109	2.72959	0.092	2.67296	0.1123	2.62551	0.1129	2.65561	0.0919	2.61633	0.1151	2.60051	0.1171	2.67398
0.0969	2.67908	0.1119	2.73112	0.093	2.67398	0.1133	2.63163	0.1139	2.66429	0.0929	2.62041	0.1161	2.60255	0.1181	2.68316
0.0979	2.67857	0.1129	2.72806	0.094	2.66939	0.1143	2.62806	0.1149	2.66633	0.0939	2.61786	0.1171	2.60867	0.1191	2.67704
0.0989	2.66684	0.1139	2.72857	0.095	2.67143	0.1153	2.63827	0.1159	2.66122	0.0949	2.62041	0.1181	2.61122	0.1201	2.67143
0.0999	2.67551	0.1149	2.73673	0.096	2.66888	0.1163	2.63367	0.1169	2.66633	0.0959	2.6199	0.1191	2.60867	0.1211	2.67755
0.1009	2.68265	0.1159	2.72908	0.097	2.67857	0.1173	2.64082	0.1179	2.66276	0.0969	2.61224	0.1201	2.61378	0.1221	2.67551
0.1019	2.68776	0.1169	2.73112	0.098	2.68878	0.1183	2.63265	0.1189	2.67245	0.0979	2.6102	0.1211	2.60306	0.1231	2.67398
0.1029	2.69286	0.1179	2.74541	0.099	2.68469	0.1193	2.63724	0.1199	2.67806	0.0989	2.61735	0.1221	2.60306	0.1241	2.67653
0.1039	2.68367	0.1189	2.74337	0.1	2.68622	0.1203	2.64643	0.1209	2.66888	0.0999	2.61939	0.1231	2.60867	0.1251	2.68163
0.1049	2.68163	0.1199	2.7398	0.101	2.6801	0.1213	2.64439	0.1219	2.67296	0.1009	2.6148	0.1241	2.61173	0.1261	2.68367
0.1059	2.68112	0.1209	2.73724	0.102	2.68214	0.1223	2.64286	0.1229	2.68827	0.1019	2.62245	0.1251	2.61173	0.1271	2.6852
0.1069	2.68622	0.1219	2.74286	0.103	2.67908	0.1233	2.63878	0.1239	2.68367	0.1029	2.62959	0.1261	2.61633	0.1281	2.68469
0.1079	2.68724	0.1229	2.74133	0.104	2.67959	0.1243	2.64031	0.1249	2.6852	0.1039	2.62653	0.1271	2.61378	0.1291	2.6801
0.1089	2.69592	0.1239	2.74133	0.105	2.68571	0.1253	2.64439	0.1259	2.68776	0.1049	2.62092	0.1281	2.61224	0.1301	2.67857
0.1099	2.68673	0.1249	2.73827	0.106	2.69388	0.1263	2.64439	0.1269	2.68214	0.1059	2.61582	0.1291	2.61122	0.1311	2.68112
0.1109	2.68673	0.1259	2.73316	0.107	2.6898	0.1273	2.65459	0.1279	2.68265	0.1069	2.6449	0.1301	2.61224	0.1321	2.69031
0.1119	2.69796	0.1269	2.74439	0.108	2.69235	0.1283	2.65357	0.1289	2.68367	0.1079	2.63929	0.1311	2.61582	0.1331	2.68571
0.1129	2.69439	0.1279	2.75204	0.109	2.69184	0.1293	2.64286	0.1299	2.68061	0.1089	2.64439	0.1321	2.62551	0.1341	2.68622
0.1139	2.68776	0.1289	2.75153	0.11	2.68776	0.1303	2.65153	0.1309	2.68265	0.1099	2.62908	0.1331	2.61837	0.1351	2.68163
0.1149	2.68061	0.1299	2.74796	0.111	2.69133	0.1313	2.65816	0.1319	2.69541	0.1109	2.625	0.1341	2.61122	0.1361	2.68163
0.1159	2.68878	0.1309	2.74388	0.112	2.69337	0.1323	2.65204	0.1329	2.69541	0.1119	2.61786	0.1351	2.61327	0.1371	2.68673
0.1169	2.69694	0.1319	2.72398	0.113	2.69388	0.1333	2.66429	0.1339	2.69439	0.1129	2.63571	0.1361	2.61735	0.1381	2.68929
0.1179	2.69439	0.1329	2.74235	0.114	2.69031	0.1343	2.6648	0.1349	2.69898	0.1139	2.63112	0.1371	2.62398	0.1391	2.68878
0.1189	2.69286	0.1339	2.74949	0.115	2.69796	0.1353	2.65255	0.1359	2.69286	0.1149	2.62092	0.1381	2.62347	0.1401	2.69286
0.1199	2.69439	0.1349	2.75204	0.116	2.69643	0.1363	2.65459	0.1369	2.69898	0.1159	2.62551	0.1391	2.62857	0.1411	2.69388
0.1209	2.69235	0.1359	2.74949	0.117	2.71429	0.1373	2.65918	0.1379	2.69541	0.1169	2.63827	0.1401	2.625	0.1421	2.69235
0.1219	2.69847	0.1369	2.76071	0.118	2.70816	0.1383	2.65663	0.1389	2.69541	0.1179	2.63061	0.1411	2.62398	0.1431	2.69133
0.1229	2.70102	0.1379	2.75918	0.119	2.69796	0.1393	2.66173	0.1399	2.69388	0.1189	2.62347	0.1421	2.62041	0.1441	2.68418
0.1239	2.69898	0.1389	2.74745	0.12	2.69745	0.1403	2.66531	0.1409	2.69388	0.1199	2.63214	0.1431	2.62653	0.1451	2.68367
0.1249	2.69286	0.1399	2.75612	0.121	2.69745	0.1413	2.65765	0.1419	2.7	0.1209	2.63776	0.1441	2.63061	0.1461	2.6898
0.1259	2.69388	0.1409	2.75612	0.122	2.69898	0.1423	2.65765	0.1429	2.70306	0.1219	2.63878	0.1451	2.62806	0.1471	2.69184
0.1269	2.70204	0.1419	2.76378	0.123	2.69949	0.1433	2.66224	0.1439	2.70612	0.1229	2.63316	0.1461	2.62857	0.1481	2.69184
0.1279	2.69898	0.1429	2.75306	0.124	2.70153	0.1443	2.65867	0.1449	2.7	0.1239	2.63827	0.1471	2.62449	0.1491	2.70306
0.1289	2.69592	0.1439	2.74592	0.125	2.69643	0.1453	2.65663	0.1459	2.68673	0.1249	2.6398	0.1481	2.63214	0.1501	2.69949
0.1299	2.69949	0.1449	2.75204	0.126	2.7	0.1463	2.65663	0.1469	2.69898	0.1259	2.63929	0.1491	2.62296	0.1511	2.69694
0.1309	2.69745	0.1459	2.75816	0.127	2.69592	0.1473	2.66071	0.1479	2.7051	0.1269	2.6301	0.1501	2.62704	0.1521	2.69184
0.1319	2.68673	0.1469	2.74847	0.128	2.69694	0.1483	2.67296	0.1489	2.70612	0.1279	2.63622	0.1511	2.63673	0.1531	2.6898
0.1329	2.68265	0.1479	2.75357	0.129	2.70612	0.1493	2.66429	0.1499	2.69745	0.1289	2.63929	0.1521	2.63061	0.1541	2.69949
0.1339	2.69694	0.1489	2.74286	0.13	2.71276	0.1503	2.65918	0.1509	2.70408	0.1299	2.63418	0.1531	2.63316	0.1551	2.69643
0.1349	2.7	0.1499	2.75408	0.131	2.70153	0.1513	2.66582	0.1519	2.69745	0.1309	2.63112	0.1541	2.62959	0.1561	2.69541
0.1359	2.69745	0.1509	2.76173	0.132	2.69694	0.1523	2.66582	0.1529	2.69643	0.1319	2.62857	0.1551	2.62755	0.1571	2.69286
0.1369	2.70153	0.1519	2.75663	0.133	2.70051	0.1533	2.67041	0.1539	2.69694	0.1329	2.63469	0.1561	2.63418	0.1581	2.6949
0.1379	2.69847	0.1529	2.76786	0.134	2.70561	0.1543	2.66276	0.1549	2.70714	0.1339	2.63418	0.1571	2.63214	0.1591	2.70153
0.1389	2.69796	0.1539	2.78571	0.135	2.70765	0.1553	2.66327	0.1559	2.70918	0.1349	2.64286	0.1581	2.64286	0.1601	2.69286
0.1399	2.69337	0.1549	2.75561	0.136	2.7	0.1563	2.65459	0.1569	2.70969	0.1359	2.64796	0.1591	2.6398	0.1611	2.69694
0.1409	2.69439	0.1559	2.76531	0.137	2.71837	0.1573	2.67092	0.1579	2.70714	0.1369	2.64286	0.1601	2.63367	0.1621	2.69694
0.1419	2.69694	0.1569	2.7699	0.138	2.71786	0.1583	2.66582	0.1589	2.70663	0.1379	2.63418	0.1611	2.63265	0.1631	2.69745
0.1429	2.69541	0.1579	2.775	0.139	2.70357	0.1593	2.67194	0.1599	2.70867	0.1389	2.64133	0.1621	2.62959	0.1641	2.69949
0.1439	2.69694	0.1589	2.76735	0.14	2.70255	0.1603	2.66582	0.1609	2.70612	0.1399	2.64184	0.1631	2.63673	0.1651	2.70255
0.1449	2.70459	0.1599	2.76837	0.141	2.71378	0.1613	2.66173	0.1619	2.71173	0.1409	2.63622	0.1641	2.63878	0.1661	2.69592
0.1459	2.69949	0.1609	2.76735	0.142	2.71378	0.1623	2.66276	0.1629	2.70714	0.1419	2.63724	0.1651	2.64643	0.1671	2.70459
0.1469	2.70204	0.1619	2.76327	0.143	2.70714	0.1633	2.66429	0.1639	2.71122	0.1429	2.63827	0.1661	2.63827	0.1681	2.70153
0.1479	2.69949	0.1629	2.76582	0.144	2.71786	0.1643	2.66582	0.1649	2.70816	0.1439	2.6398	0.1671	2.64082	0.1691	2.70561
0.1489	2.70408	0.1639	2.76531	0.145	2.70867	0.1653	2.66939	0.1659	2.71173	0.1449	2.63469	0.1681	2.63418	0.1701	2.70408
0.1499	2.70867	0.1649	2.76173	0.146	2.71122	0.1663	2.67194	0.1669	2.71276	0.1459	2.64286	0.1691	2.63316	0.1711	2.70255
0.1509	2.70204	0.1659	2.76888	0.147	2.72296	0.1673	2.68061	0.1679	2.71786	0.1469	2.64082	0.1701	2.62551	0.1721	2.70561
0.1519	2.70561	0.1669	2.77245	0.148	2.725	0.1683	2.675	0.1689	2.71531	0.1479	2.6449	0.1711	2.62194	0.1731	2.70255
0.1529	2.70918	0.1679	2.76071	0.149	2.725	0.1693	2.66939	0.1699	2.71735	0.1489	2.6398	0.1721	2.63622	0.1741	2.70612
0.1539	2.70255	0.1689	2.76684	0.15	2.74031	0.1703	2.67296	0.1709	2.71939	0.1499	2.65663	0.1731	2.6398	0.1751	2.70867
0.1549	2.70714	0.1699	2.77245	0.151	2.73571	0.1713	2.67551	0.1719	2.70561	0.1509	2.65	0.1741	2.64235	0.1761	2.70969
0.1559	2.70612	0.1709	2.76633	0.152	2.72755	0.1723	2.67347	0.1729	2.70969	0.1519	2.64541	0.1751	2.64388	0.1771	2.70969
0.1569	2.7051	0.1719	2.75867	0.153	2.72194	0.1733	2.67347	0.1739	2.71837	0.1529	2.64133	0.1761	2.64133	0.1781	2.70765
0.1579	2.71173	0.1729	2.77959	0.154	2.71786	0.1743	2.67755	0.1749	2.72041	0.1539	2.64796	0.1771	2.64643	0.1791	2.71582
0.1589	2.70765	0.1739	2.77041	0.155	2.71633	0.1753	2.67347	0.1759	2.72143	0.1549	2.63724	0.1781	2.65102	0.1801	2.70918
0.1599	2.71276	0.1749	2.77908	0.156	2.72806	0.1763	2.67296	0.1769	2.71224	0.1559	2.64031	0.1791	2.64796	0.1811	2.70765
0.1609	2.70867	0.1759	2.77755	0.157	2.72908	0.1773	2.68673	0.1779	2.71837	0.1569	2.65816	0.1801	2.64439	0.1821	2.71173
0.1619	2.70714	0.1769	2.76939	0.158	2.72806	0.1783	2.67959	0.1789	2.71429	0.1579	2.6602	0.1811	2.64184	0.1831	2.70765
0.1629	2.70561	0.1779	2.76735	0.159	2.72449	0.1793	2.68061	0.1799	2.71531	0.1589	2.65612	0.1821	2.65	0.1841	2.71071
0.1639	2.70969	0.1789	2.7602	0.16	2.71888	0.1803	2.68418	0.1809	2.71939	0.1599	2.65918	0.1831	2.65408	0.1851	2.70459
0.1649	2.7148	0.1799	2.76531	0.161	2.72908	0.1813	2.67449	0.1819	2.71786	0.1609	2.65153	0.1841	2.65102	0.1861	2.70663
0.1659	2.70867	0.1809	2.7648	0.162	2.71531	0.1823	2.68061	0.1829	2.7148	0.1619	2.64031	0.1851	2.6398	0.1871	2.71327
0.1669	2.70969	0.1819	2.77245	0.163	2.73929	0.1833	2.66684	0.1839	2.72092	0.1629	2.65357	0.1861	2.64031	0.1881	2.7199
0.1679	2.70765	0.1829	2.77908	0.164	2.72602	0.1843	2.67551	0.1849	2.71888	0.1639	2.66122	0.1871	2.6398	0.1891	2.71582
0.1689	2.71224	0.1839	2.77245	0.165	2.72908	0.1853	2.67755	0.1859	2.72194	0.1649	2.65612	0.1881	2.64745	0.1901	2.70765
0.1699	2.71582	0.1849	2.7699	0.166	2.73112	0.1863	2.68163	0.1869	2.71531	0.1659	2.65153	0.1891	2.65459	0.1911	2.71276
0.1709	2.7148	0.1859	2.77143	0.167	2.72449	0.1873	2.675	0.1879	2.72296	0.1669	2.65765	0.1901	2.6551	0.1921	2.70867
0.1719	2.71633	0.1869	2.76684	0.168	2.73061	0.1883	2.68214	0.1889	2.7301	0.1679	2.66071	0.1911	2.64694	0.1931	2.71735
0.1729	2.71122	0.1879	2.76429	0.169	2.72908	0.1893	2.68929	0.1899	2.72245	0.1689	2.65153	0.1921	2.65	0.1941	2.71684
0.1739	2.70663	0.1889	2.77092	0.17	2.72194	0.1903	2.69184	0.1909	2.72245	0.1699	2.65816	0.1931	2.64898	0.1951	2.71327
0.1749	2.70969	0.1899	2.775	0.171	2.72755	0.1913	2.68163	0.1919	2.725	0.1709	2.64643	0.1941	2.65816	0.1961	2.71276
0.1759	2.71224	0.1909	2.76888	0.172	2.72296	0.1923	2.67755	0.1929	2.72908	0.1719	2.66122	0.1951	2.66071	0.1971	2.71122
0.1769	2.70867	0.1919	2.77806	0.173	2.73622	0.1933	2.68214	0.1939	2.72704	0.1729	2.65357	0.1961	2.66173	0.1981	2.71735
0.1779	2.70663	0.1929	2.77041	0.174	2.73469	0.1943	2.6801	0.1949	2.73622	0.1739	2.66122	0.1971	2.65204	0.1991	2.71633
0.1789	2.71378	0.1939	2.77296	0.175	2.73827	0.1953	2.69031	0.1959	2.72551	0.1749	2.66531	0.1981	2.65867	0.2001	2.71888
0.1799	2.71582	0.1949	2.7648	0.176	2.72908	0.1963	2.69133	0.1969	2.72857	0.1759	2.65867	0.1991	2.66429	0.2011	2.71684
0.1809	2.70867	0.1959	2.76633	0.177	2.73061	0.1973	2.67602	0.1979	2.72704	0.1769	2.67602	0.2001	2.65612	0.2021	2.71888
0.1819	2.71173	0.1969	2.77092	0.178	2.73827	0.1983	2.70663	0.1989	2.71735	0.1779	2.66378	0.2011	2.65969	0.2031	2.71684
0.1829	2.70816	0.1979	2.77092	0.179	2.73367	0.1993	2.69031	0.1999	2.73367	0.1789	2.65153	0.2021	2.66531	0.2041	2.7148
0.1839	2.70459	0.1989	2.76582	0.18	2.73214	0.2003	2.68776	0.2009	2.7352	0.1799	2.66378	0.2031	2.67398	0.2051	2.7199
0.1849	2.70714	0.1999	2.76582	0.181	2.73418	0.2013	2.68367	0.2019	2.72194	0.1809	2.6551	0.2041	2.65918	0.2061	2.72347
0.1859	2.71071	0.2009	2.77857	0.182	2.73469	0.2023	2.68724	0.2029	2.73469	0.1819	2.64949	0.2051	2.65867	0.2071	2.725
0.1869	2.70306	0.2019	2.77194	0.183	2.73571	0.2033	2.6898	0.2039	2.73061	0.1829	2.66327	0.2061	2.66837	0.2081	2.72551
0.1879	2.70969	0.2029	2.77449	0.184	2.7398	0.2043	2.69286	0.2049	2.7352	0.1839	2.66684	0.2071	2.67602	0.2091	2.72398
0.1889	2.71429	0.2039	2.77908	0.185	2.73316	0.2053	2.68827	0.2059	2.7301	0.1849	2.66378	0.2081	2.66327	0.2101	2.72143
0.1899	2.71071	0.2049	2.78316	0.186	2.73571	0.2063	2.68673	0.2069	2.72908	0.1859	2.67041	0.2091	2.66173	0.2111	2.72194
0.1909	2.6949	0.2059	2.78163	0.187	2.73673	0.2073	2.68316	0.2079	2.74133	0.1869	2.65918	0.2101	2.65306	0.2121	2.725
0.1919	2.70867	0.2069	2.78061	0.188	2.73622	0.2083	2.69796	0.2089	2.73112	0.1879	2.6648	0.2111	2.66173	0.2131	2.71888
0.1929	2.70816	0.2079	2.78827	0.189	2.73776	0.2093	2.69031	0.2099	2.7352	0.1889	2.65	0.2121	2.66684	0.2141	2.725
0.1939	2.71327	0.2089	2.78827	0.19	2.7352	0.2103	2.69439	0.2109	2.73827	0.1899	2.65663	0.2131	2.66582	0.2151	2.72602
0.1949	2.7102	0.2099	2.76633	0.191	2.7449	0.2113	2.69898	0.2119	2.72653	0.1909	2.67041	0.2141	2.67194	0.2161	2.73163
0.1959	2.70918	0.2109	2.77653	0.192	2.7398	0.2123	2.69082	0.2129	2.72653	0.1919	2.6699	0.2151	2.67041	0.2171	2.73469
0.1969	2.70816	0.2119	2.77347	0.193	2.7352	0.2133	2.69643	0.2139	2.72551	0.1929	2.66735	0.2161	2.6648	0.2181	2.72857
0.1979	2.70714	0.2129	2.76786	0.194	2.74184	0.2143	2.68827	0.2149	2.72704	0.1939	2.65408	0.2171	2.67551	0.2191	2.72347
0.1989	2.7102	0.2139	2.78112	0.195	2.73571	0.2153	2.69133	0.2159	2.73622	0.1949	2.64694	0.2181	2.67041	0.2201	2.72704
0.1999	2.71173	0.2149	2.78163	0.196	2.73776	0.2163	2.70051	0.2169	2.74184	0.1959	2.66786	0.2191	2.66786	0.2211	2.72602
0.2009	2.70663	0.2159	2.77602	0.197	2.73724	0.2173	2.69235	0.2179	2.73367	0.1969	2.65765	0.2201	2.66837	0.2221	2.72398
0.2019	2.71531	0.2169	2.77602	0.198	2.74388	0.2183	2.69796	0.2189	2.73878	0.1979	2.65663	0.2211	2.66378	0.2231	2.72857
0.2029	2.71735	0.2179	2.775	0.199	2.74235	0.2193	2.69541	0.2199	2.73265	0.1989	2.6648	0.2221	2.6699	0.2241	2.72755
0.2039	2.71633	0.2189	2.77806	0.2	2.74235	0.2203	2.69898	0.2209	2.72602	0.1999	2.66582	0.2231	2.67602	0.2251	2.72398
0.2049	2.71122	0.2199	2.77653	0.201	2.74133	0.2213	2.70051	0.2219	2.73163	0.2009	2.66327	0.2241	2.67347	0.2261	2.72551
0.2059	2.71071	0.2209	2.77347	0.202	2.74949	0.2223	2.69184	0.2229	2.74643	0.2019	2.65714	0.2251	2.66786	0.2271	2.7301
0.2069	2.71071	0.2219	2.775	0.203	2.75	0.2233	2.68827	0.2239	2.73827	0.2029	2.66837	0.2261	2.6801	0.2281	2.72806
0.2079	2.71224	0.2229	2.77704	0.204	2.74541	0.2243	2.68878	0.2249	2.74184	0.2039	2.66071	0.2271	2.67551	0.2291	2.72959
0.2089	2.71378	0.2239	2.77398	0.205	2.74184	0.2253	2.70459	0.2259	2.74643	0.2049	2.6699	0.2281	2.675	0.2301	2.72857
0.2099	2.71378	0.2249	2.77653	0.206	2.74337	0.2263	2.69286	0.2269	2.73776	0.2059	2.65357	0.2291	2.67449	0.2311	2.73265
0.2109	2.71582	0.2259	2.77704	0.207	2.74592	0.2273	2.69541	0.2279	2.73367	0.2069	2.65816	0.2301	2.67296	0.2321	2.72347
0.2119	2.72092	0.2269	2.78316	0.208	2.75306	0.2283	2.70153	0.2289	2.73673	0.2079	2.66224	0.2311	2.67806	0.2331	2.72398
0.2129	2.72194	0.2279	2.78622	0.209	2.73724	0.2293	2.69847	0.2299	2.73827	0.2089	2.66276	0.2321	2.67857	0.2341	2.725
0.2139	2.71224	0.2289	2.78112	0.21	2.74082	0.2303	2.70612	0.2309	2.74694	0.2099	2.66633	0.2331	2.67449	0.2351	2.72857
0.2149	2.71429	0.2299	2.77551	0.211	2.7398	0.2313	2.72347	0.2319	2.74337	0.2109	2.65663	0.2341	2.68469	0.2361	2.73265
0.2159	2.72092	0.2309	2.77347	0.212	2.75153	0.2323	2.69898	0.2329	2.74541	0.2119	2.65765	0.2351	2.68112	0.2371	2.74388
0.2169	2.72551	0.2319	2.78061	0.213	2.74949	0.2333	2.69082	0.2339	2.74745	0.2129	2.65918	0.2361	2.67653	0.2381	2.73622
0.2179	2.72602	0.2329	2.78265	0.214	2.74337	0.2343	2.69541	0.2349	2.74592	0.2139	2.6602	0.2371	2.68827	0.2391	2.73316
0.2189	2.71735	0.2339	2.78571	0.215	2.74949	0.2353	2.7	0.2359	2.73724	0.2149	2.66071	0.2381	2.68571	0.2401	2.72959
0.2199	2.72041	0.2349	2.79082	0.216	2.74541	0.2363	2.70663	0.2369	2.7449	0.2159	2.6602	0.2391	2.68724	0.2411	2.72092
0.2209	2.72602	0.2359	2.78827	0.217	2.75	0.2373	2.69898	0.2379	2.74235	0.2169	2.65357	0.2401	2.68163	0.2421	2.73724
0.2219	2.72449	0.2369	2.78265	0.218	2.75306	0.2383	2.70204	0.2389	2.73724	0.2179	2.66276	0.2411	2.68316	0.2431	2.72959
0.2229	2.72704	0.2379	2.78571	0.219	2.74694	0.2393	2.70408	0.2399	2.74439	0.2189	2.66276	0.2421	2.6801	0.2441	2.73163
0.2239	2.72755	0.2389	2.78469	0.22	2.74541	0.2403	2.70663	0.2409	2.75255	0.2199	2.64388	0.2431	2.67755	0.2451	2.72908
0.2249	2.72041	0.2399	2.77908	0.221	2.75306	0.2413	2.70051	0.2419	2.74235	0.2209	2.66429	0.2441	2.68878	0.2461	2.73622
0.2259	2.72245	0.2409	2.78316	0.222	2.74898	0.2423	2.71122	0.2429	2.7352	0.2219	2.66327	0.2451	2.68112	0.2471	2.73673
0.2269	2.72398	0.2419	2.78878	0.223	2.75	0.2433	2.70357	0.2439	2.73827	0.2229	2.6551	0.2461	2.6852	0.2481	2.73673
0.2279	2.72704	0.2429	2.78316	0.224	2.75102	0.2443	2.70204	0.2449	2.74082	0.2239	2.65051	0.2471	2.69133	0.2491	2.74031
0.2289	2.72092	0.2439	2.78316	0.225	2.74286	0.2453	2.70051	0.2459	2.74847	0.2249	2.66684	0.2481	2.69694	0.2501	2.73112
0.2299	2.71786	0.2449	2.78265	0.226	2.74082	0.2463	2.70765	0.2469	2.74847	0.2259	2.67194	0.2491	2.68724	0.2511	2.73418
0.2309	2.71684	0.2459	2.78776	0.227	2.74643	0.2473	2.71276	0.2479	2.74643	0.2269	2.66224	0.2501	2.67704	0.2521	2.73724
0.2319	2.7352	0.2469	2.77653	0.228	2.75255	0.2483	2.70204	0.2489	2.74643	0.2279	2.65459	0.2511	2.67296	0.2531	2.73776
0.2329	2.73265	0.2479	2.77908	0.229	2.74796	0.2493	2.70204	0.2499	2.74592	0.2289	2.6602	0.2521	2.68724	0.2541	2.73469
0.2339	2.73929	0.2489	2.78622	0.23	2.74643	0.2503	2.70357	0.2509	2.74694	0.2299	2.66888	0.2531	2.69286	0.2551	2.73061
0.2349	2.72959	0.2499	2.78571	0.231	2.75816	0.2513	2.70714	0.2519	2.73878	0.2309	2.68878	0.2541	2.69082	0.2561	2.73469
0.2359	2.72296	0.2509	2.79286	0.232	2.73827	0.2523	2.70867	0.2529	2.74796	0.2319	2.67806	0.2551	2.68929	0.2571	2.73724
0.2369	2.72449	0.2519	2.78776	0.233	2.75	0.2533	2.70918	0.2539	2.74643	0.2329	2.66786	0.2561	2.68214	0.2581	2.7398
0.2379	2.725	0.2529	2.78571	0.234	2.73827	0.2543	2.7102	0.2549	2.75306	0.2339	2.67143	0.2571	2.68878	0.2591	2.73929
0.2389	2.73469	0.2539	2.77755	0.235	2.73673	0.2553	2.69592	0.2559	2.74235	0.2349	2.67296	0.2581	2.68929	0.2601	2.73724
0.2399	2.72806	0.2549	2.78367	0.236	2.75255	0.2563	2.6949	0.2569	2.74184	0.2359	2.68265	0.2591	2.69184	0.2611	2.73571
0.2409	2.73061	0.2559	2.79082	0.237	2.75153	0.2573	2.70306	0.2579	2.74796	0.2369	2.67398	0.2601	2.6852	0.2621	2.73112
0.2419	2.71939	0.2569	2.79592	0.238	2.75306	0.2583	2.70867	0.2589	2.74847	0.2379	2.66429	0.2611	2.69592	0.2631	2.73469
0.2429	2.71888	0.2579	2.79031	0.239	2.75459	0.2593	2.7148	0.2599	2.74541	0.2389	2.67245	0.2621	2.69592	0.2641	2.73776
0.2439	2.72755	0.2589	2.78622	0.24	2.75765	0.2603	2.71173	0.2609	2.75204	0.2399	2.66327	0.2631	2.69184	0.2651	2.72908
0.2449	2.73367	0.2599	2.7801	0.241	2.74133	0.2613	2.69541	0.2619	2.74694	0.2409	2.6699	0.2641	2.69031	0.2661	2.73929
0.2459	2.73214	0.2609	2.78112	0.242	2.74949	0.2623	2.7051	0.2629	2.74439	0.2419	2.67296	0.2651	2.69235	0.2671	2.74439
0.2469	2.73316	0.2619	2.79796	0.243	2.75459	0.2633	2.70918	0.2639	2.74235	0.2429	2.68112	0.2661	2.68929	0.2681	2.73776
0.2479	2.72602	0.2629	2.80153	0.244	2.75663	0.2643	2.70918	0.2649	2.74796	0.2439	2.67041	0.2671	2.69184	0.2691	2.73929
0.2489	2.72194	0.2639	2.79796	0.245	2.75408	0.2653	2.72245	0.2659	2.75153	0.2449	2.67398	0.2681	2.69541	0.2701	2.73571
0.2499	2.73469	0.2649	2.79898	0.246	2.7602	0.2663	2.71888	0.2669	2.74184	0.2459	2.68214	0.2691	2.69796	0.2711	2.73418
0.2509	2.72959	0.2659	2.78469	0.247	2.75255	0.2673	2.71429	0.2679	2.74592	0.2469	2.67347	0.2701	2.68776	0.2721	2.73418
0.2519	2.73163	0.2669	2.79031	0.248	2.74388	0.2683	2.69898	0.2689	2.7449	0.2479	2.66684	0.2711	2.69388	0.2731	2.74184
0.2529	2.73827	0.2679	2.80306	0.249	2.74133	0.2693	2.69388	0.2699	2.74949	0.2489	2.6699	0.2721	2.69133	0.2741	2.74796
0.2539	2.73163	0.2689	2.81224	0.25	2.74592	0.2703	2.69796	0.2709	2.74745	0.2499	2.65459	0.2731	2.69694	0.2751	2.73878
0.2549	2.73469	0.2699	2.79235	0.251	2.75867	0.2713	2.70357	0.2719	2.75255	0.2509	2.65867	0.2741	2.69439	0.2761	2.74235
0.2559	2.73367	0.2709	2.8051	0.252	2.75408	0.2723	2.69745	0.2729	2.74337	0.2519	2.66071	0.2751	2.69439	0.2771	2.73929
0.2569	2.73214	0.2719	2.80459	0.253	2.76224	0.2733	2.70051	0.2739	2.74133	0.2529	2.65306	0.2761	2.69337	0.2781	2.74031
0.2579	2.73469	0.2729	2.81735	0.254	2.75663	0.2743	2.69643	0.2749	2.74745	0.2539	2.66122	0.2771	2.69184	0.2791	2.74694
0.2589	2.72755	0.2739	2.80459	0.255	2.75867	0.2753	2.70153	0.2759	2.74745	0.2549	2.67398	0.2781	2.68929	0.2801	2.73469
0.2599	2.72653	0.2749	2.80816	0.256	2.75306	0.2763	2.69541	0.2769	2.73827	0.2559	2.68571	0.2791	2.68827	0.2811	2.73776
0.2609	2.72857	0.2759	2.80306	0.257	2.75306	0.2773	2.70204	0.2779	2.74388	0.2569	2.67449	0.2801	2.69541	0.2821	2.73776
0.2619	2.7352	0.2769	2.80612	0.258	2.75102	0.2783	2.70255	0.2789	2.74592	0.2579	2.67194	0.2811	2.69796	0.2831	2.73827
0.2629	2.7398	0.2779	2.7949	0.259	2.7602	0.2793	2.7	0.2799	2.75408	0.2589	2.66224	0.2821	2.69949	0.2841	2.73316
0.2639	2.73878	0.2789	2.80306	0.26	2.76531	0.2803	2.69184	0.2809	2.74949	0.2599	2.66173	0.2831	2.69082	0.2851	2.74388
0.2649	2.7398	0.2799	2.78827	0.261	2.75255	0.2813	2.69898	0.2819	2.75	0.2609	2.66735	0.2841	2.70051	0.2861	2.73776
0.2659	2.73929	0.2809	2.82398	0.262	2.75612	0.2823	2.6949	0.2829	2.74694	0.2619	2.66122	0.2851	2.69235	0.2871	2.74337
0.2669	2.73571	0.2819	2.82959	0.263	2.75459	0.2833	2.69694	0.2839	2.73929	0.2629	2.65408	0.2861	2.69898	0.2881	2.73929
0.2679	2.73112	0.2829	2.8	0.264	2.75306	0.2843	2.70306	0.2849	2.74694	0.2639	2.66633	0.2871	2.70306	0.2891	2.7449
0.2689	2.72755	0.2839	2.8199	0.265	2.76633	0.2853	2.70306	0.2859	2.74949	0.2649	2.66582	0.2881	2.70459	0.2901	2.74388
0.2699	2.73214	0.2849	2.80255	0.266	2.76582	0.2863	2.7051	0.2869	2.75051	0.2659	2.65357	0.2891	2.70204	0.2911	2.74133
0.2709	2.72908	0.2859	2.80663	0.267	2.75306	0.2873	2.70051	0.2879	2.75	0.2669	2.65765	0.2901	2.69796	0.2921	2.74235
0.2719	2.73878	0.2869	2.79388	0.268	2.74898	0.2883	2.69388	0.2889	2.74796	0.2679	2.66633	0.2911	2.70051	0.2931	2.73724
0.2729	2.7352	0.2879	2.80816	0.269	2.74745	0.2893	2.69439	0.2899	2.74847	0.2689	2.66531	0.2921	2.7	0.2941	2.73827
0.2739	2.73622	0.2889	2.80816	0.27	2.74796	0.2903	2.70459	0.2909	2.75357	0.2699	2.65	0.2931	2.70408	0.2951	2.73929
0.2749	2.73776	0.2899	2.80663	0.271	2.76071	0.2913	2.69898	0.2919	2.75051	0.2709	2.65459	0.2941	2.7051	0.2961	2.73724
0.2759	2.73776	0.2909	2.80102	0.272	2.75714	0.2923	2.69847	0.2929	2.75306	0.2719	2.65255	0.2951	2.7	0.2971	2.73724
0.2769	2.73878	0.2919	2.79439	0.273	2.75765	0.2933	2.71122	0.2939	2.74592	0.2729	2.65408	0.2961	2.70255	0.2981	2.74337
0.2779	2.74388	0.2929	2.8	0.274	2.76276	0.2943	2.7	0.2949	2.75102	0.2739	2.66276	0.2971	2.70663	0.2991	2.74439
0.2789	2.7449	0.2939	2.78163	0.275	2.75612	0.2953	2.70357	0.2959	2.74949	0.2749	2.66173	0.2981	2.70153	0.3001	2.74082
0.2799	2.74388	0.2949	2.78367	0.276	2.75714	0.2963	2.70255	0.2969	2.74796	0.2759	2.66378	0.2991	2.71327	0.3011	2.74643
0.2809	2.73878	0.2959	2.79388	0.277	2.76122	0.2973	2.70459	0.2979	2.74796	0.2769	2.68112	0.3001	2.70816	0.3021	2.73571
0.2819	2.73571	0.2969	2.80408	0.278	2.75612	0.2983	2.69592	0.2989	2.74898	0.2779	2.67602	0.3011	2.70102	0.3031	2.73622
0.2829	2.73571	0.2979	2.79796	0.279	2.7551	0.2993	2.7102	0.2999	2.75714	0.2789	2.67347	0.3021	2.69337	0.3041	2.73622
0.2839	2.7398	0.2989	2.80765	0.28	2.75663	0.3003	2.70714	0.3009	2.74898	0.2799	2.66684	0.3031	2.68776	0.3051	2.73418
0.2849	2.74439	0.2999	2.80867	0.281	2.75918	0.3013	2.70561	0.3019	2.74184	0.2809	2.64949	0.3041	2.70663	0.3061	2.7398
0.2859	2.74643	0.3009	2.78367	0.282	2.75408	0.3023	2.70714	0.3029	2.74796	0.2819	2.66684	0.3051	2.70204	0.3071	2.74082
0.2869	2.74133	0.3019	2.79847	0.283	2.76939	0.3033	2.7051	0.3039	2.74643	0.2829	2.65408	0.3061	2.71071	0.3081	2.73316
0.2879	2.74286	0.3029	2.79592	0.284	2.74949	0.3043	2.70102	0.3049	2.75102	0.2839	2.66684	0.3071	2.71429	0.3091	2.74694
0.2889	2.75	0.3039	2.80612	0.285	2.75765	0.3053	2.69286	0.3059	2.75816	0.2849	2.65816	0.3081	2.70408	0.3101	2.7398
0.2899	2.74796	0.3049	2.8051	0.286	2.76173	0.3063	2.70663	0.3069	2.7449	0.2859	2.65765	0.3091	2.70306	0.3111	2.73673
0.2909	2.7398	0.3059	2.80765	0.287	2.75714	0.3073	2.70561	0.3079	2.75153	0.2869	2.65051	0.3101	2.70204	0.3121	2.74082
0.2919	2.74745	0.3069	2.79694	0.288	2.75204	0.3083	2.69643	0.3089	2.74949	0.2879	2.66071	0.3111	2.70459	0.3131	2.74235
0.2929	2.74184	0.3079	2.80918	0.289	2.74082	0.3093	2.69541	0.3099	2.75153	0.2889	2.66429	0.3121	2.70357	0.3141	2.73776
0.2939	2.73929	0.3089	2.8	0.29	2.75204	0.3103	2.69796	0.3109	2.74847	0.2899	2.65663	0.3131	2.71276	0.3151	2.73878
0.2949	2.74388	0.3099	2.81276	0.291	2.75612	0.3113	2.70357	0.3119	2.75102	0.2909	2.65714	0.3141	2.70969	0.3161	2.73265
0.2959	2.74796	0.3109	2.81633	0.292	2.75255	0.3123	2.69898	0.3129	2.75051	0.2919	2.65051	0.3151	2.70714	0.3171	2.74337
0.2969	2.74847	0.3119	2.82194	0.293	2.74847	0.3133	2.70459	0.3139	2.75459	0.2929	2.65918	0.3161	2.7102	0.3181	2.7301
0.2979	2.74796	0.3129	2.80051	0.294	2.75	0.3143	2.69694	0.3149	2.75612	0.2939	2.65612	0.3171	2.70306	0.3191	2.7352
0.2989	2.74847	0.3139	2.80663	0.295	2.75969	0.3153	2.70255	0.3159	2.75357	0.2949	2.65816	0.3181	2.69898	0.3201	2.73827
0.2999	2.75459	0.3149	2.81224	0.296	2.75663	0.3163	2.69235	0.3169	2.74796	0.2959	2.64898	0.3191	2.70357	0.3211	2.74541
0.3009	2.7602	0.3159	2.80459	0.297	2.75	0.3173	2.70612	0.3179	2.75357	0.2969	2.65714	0.3201	2.70663	0.3221	2.73469
0.3019	2.75357	0.3169	2.80153	0.298	2.74388	0.3183	2.71837	0.3189	2.75561	0.2979	2.65765	0.3211	2.71071	0.3231	2.74184
0.3029	2.75204	0.3179	2.80459	0.299	2.74898	0.3193	2.69898	0.3199	2.75204	0.2989	2.66429	0.3221	2.7102	0.3241	2.74133
0.3039	2.75561	0.3189	2.79133	0.3	2.76327	0.3203	2.69643	0.3209	2.7551	0.2999	2.66684	0.3231	2.71173	0.3251	2.74133
0.3049	2.74184	0.3199	2.78673	0.301	2.76786	0.3213	2.69541	0.3219	2.74745	0.3009	2.66429	0.3241	2.71122	0.3261	2.73571
0.3059	2.7602	0.3209	2.80816	0.302	2.75561	0.3223	2.70153	0.3229	2.74796	0.3019	2.65765	0.3251	2.71071	0.3271	2.73571
0.3069	2.74949	0.3219	2.80918	0.303	2.7551	0.3233	2.70969	0.3239	2.74592	0.3029	2.65969	0.3261	2.70408	0.3281	2.74847
0.3079	2.74592	0.3229	2.79898	0.304	2.75561	0.3243	2.69898	0.3249	2.74286	0.3039	2.65663	0.3271	2.70969	0.3291	2.74541
0.3089	2.74949	0.3239	2.7949	0.305	2.75867	0.3253	2.69745	0.3259	2.74796	0.3049	2.65867	0.3281	2.71327	0.3301	2.75204
0.3099	2.75	0.3249	2.80153	0.306	2.75204	0.3263	2.70102	0.3269	2.74184	0.3059	2.66173	0.3291	2.70969	0.3311	2.74388
0.3109	2.75765	0.3259	2.8	0.307	2.75765	0.3273	2.69847	0.3279	2.75102	0.3069	2.64796	0.3301	2.70867	0.3321	2.73827
0.3119	2.74694	0.3269	2.80051	0.308	2.75357	0.3283	2.6852	0.3289	2.75306	0.3079	2.65918	0.3311	2.70765	0.3331	2.74541
0.3129	2.75102	0.3279	2.79949	0.309	2.75663	0.3293	2.69796	0.3299	2.75255	0.3089	2.6648	0.3321	2.70255	0.3341	2.74337
0.3139	2.75306	0.3289	2.80102	0.31	2.75714	0.3303	2.70051	0.3309	2.75153	0.3099	2.65969	0.3331	2.71122	0.3351	2.74337
0.3149	2.75	0.3299	2.79439	0.311	2.75867	0.3313	2.69694	0.3319	2.75255	0.3109	2.6551	0.3341	2.71684	0.3361	2.74082
0.3159	2.74847	0.3309	2.79898	0.312	2.74949	0.3323	2.69286	0.3329	2.75	0.3119	2.65408	0.3351	2.70306	0.3371	2.74541
0.3169	2.75561	0.3319	2.79286	0.313	2.76531	0.3333	2.7051	0.3339	2.74949	0.3129	2.65255	0.3361	2.70306	0.3381	2.73418
0.3179	2.75969	0.3329	2.80816	0.314	2.75663	0.3343	2.69133	0.3349	2.75102	0.3139	2.65816	0.3371	2.70357	0.3391	2.74184
0.3189	2.7551	0.3339	2.80153	0.315	2.75204	0.3353	2.69541	0.3359	2.75204	0.3149	2.65714	0.3381	2.70714	0.3401	2.73929
0.3199	2.74439	0.3349	2.80918	0.316	2.75051	0.3363	2.69439	0.3369	2.74694	0.3159	2.66276	0.3391	2.70918	0.3411	2.74286
0.3209	2.74847	0.3359	2.79541	0.317	2.75408	0.3373	2.69541	0.3379	2.76276	0.3169	2.65102	0.3401	2.71173	0.3421	2.74235
0.3219	2.75102	0.3369	2.79541	0.318	2.74643	0.3383	2.69439	0.3389	2.75357	0.3179	2.66531	0.3411	2.7102	0.3431	2.73929
0.3229	2.75306	0.3379	2.79745	0.319	2.75051	0.3393	2.7102	0.3399	2.74898	0.3189	2.66735	0.3421	2.71327	0.3441	2.7398
0.3239	2.74439	0.3389	2.80255	0.32	2.75612	0.3403	2.69796	0.3409	2.75102	0.3199	2.67296	0.3431	2.7	0.3451	2.73929
0.3249	2.75612	0.3399	2.80357	0.321	2.75459	0.3413	2.69388	0.3419	2.74745	0.3209	2.65612	0.3441	2.70459	0.3461	2.7398
0.3259	2.75102	0.3409	2.80867	0.322	2.75765	0.3423	2.71071	0.3429	2.75255	0.3219	2.65561	0.3451	2.70816	0.3471	2.7301
0.3269	2.75408	0.3419	2.8	0.323	2.75153	0.3433	2.7	0.3439	2.7449	0.3229	2.66224	0.3461	2.71327	0.3481	2.73878
0.3279	2.75153	0.3429	2.79796	0.324	2.75663	0.3443	2.69388	0.3449	2.75918	0.3239	2.66173	0.3471	2.70459	0.3491	2.73827
0.3289	2.74694	0.3439	2.78724	0.325	2.75153	0.3453	2.69184	0.3459	2.7551	0.3249	2.66327	0.3481	2.70102	0.3501	2.73571
0.3299	2.7551	0.3449	2.77959	0.326	2.7602	0.3463	2.70918	0.3469	2.75306	0.3259	2.65765	0.3491	2.70561	0.3511	2.73827
0.3309	2.74949	0.3459	2.78776	0.327	2.7602	0.3473	2.70306	0.3479	2.74796	0.3269	2.6602	0.3501	2.70663	0.3521	2.73827
0.3319	2.75051	0.3469	2.80918	0.328	2.75306	0.3483	2.70153	0.3489	2.74898	0.3279	2.65765	0.3511	2.71173	0.3531	2.73776
0.3329	2.74796	0.3479	2.80153	0.329	2.75408	0.3493	2.69184	0.3499	2.74949	0.3289	2.6648	0.3521	2.70714	0.3541	2.74082
0.3339	2.74592	0.3489	2.79082	0.33	2.75816	0.3503	2.70459	0.3509	2.74082	0.3299	2.65306	0.3531	2.70918	0.3551	2.73469
0.3349	2.74745	0.3499	2.79388	0.331	2.75816	0.3513	2.69286	0.3519	2.7449	0.3309	2.65816	0.3541	2.71224	0.3561	2.73929
0.3359	2.74745	0.3509	2.79796	0.332	2.76122	0.3523	2.69388	0.3529	2.74541	0.3319	2.65816	0.3551	2.70561	0.3571	2.7398
0.3369	2.73827	0.3519	2.78469	0.333	2.75663	0.3533	2.69796	0.3539	2.75255	0.3329	2.64439	0.3561	2.70459	0.3581	2.74949
0.3379	2.73878	0.3529	2.79439	0.334	2.74643	0.3543	2.70051	0.3549	2.74898	0.3339	2.6398	0.3571	2.71327	0.3591	2.74082
0.3389	2.74337	0.3539	2.78724	0.335	2.74388	0.3553	2.70765	0.3559	2.75051	0.3349	2.65306	0.3581	2.70663	0.3601	2.74286
0.3399	2.7449	0.3549	2.79388	0.336	2.75867	0.3563	2.69898	0.3569	2.7551	0.3359	2.65816	0.3591	2.70459	0.3611	2.73878
0.3409	2.73724	0.3559	2.79031	0.337	2.75867	0.3573	2.69796	0.3579	2.75561	0.3369	2.6551	0.3601	2.70867	0.3621	2.74082
0.3419	2.75051	0.3569	2.78929	0.338	2.74439	0.3583	2.6898	0.3589	2.75612	0.3379	2.64592	0.3611	2.70765	0.3631	2.74643
0.3429	2.75255	0.3579	2.7949	0.339	2.74898	0.3593	2.69439	0.3599	2.75051	0.3389	2.63827	0.3621	2.70765	0.3641	2.73827
0.3439	2.74031	0.3589	2.79082	0.34	2.75714	0.3603	2.69898	0.3609	2.74847	0.3399	2.64133	0.3631	2.70204	0.3651	2.73367
0.3449	2.74184	0.3599	2.78418	0.341	2.75918	0.3613	2.69949	0.3619	2.74337	0.3409	2.65663	0.3641	2.70867	0.3661	2.73878
0.3459	2.75	0.3609	2.79286	0.342	2.75918	0.3623	2.70408	0.3629	2.74796	0.3419	2.65459	0.3651	2.70816	0.3671	2.7449
0.3469	2.74796	0.3619	2.79337	0.343	2.74337	0.3633	2.70102	0.3639	2.75153	0.3429	2.66531	0.3661	2.70714	0.3681	2.73878
0.3479	2.74592	0.3629	2.80408	0.344	2.7398	0.3643	2.69133	0.3649	2.74949	0.3439	2.65969	0.3671	2.71224	0.3691	2.73929
0.3489	2.74286	0.3639	2.79847	0.345	2.75459	0.3653	2.69745	0.3659	2.74694	0.3449	2.65255	0.3681	2.70714	0.3701	2.74184
0.3499	2.74949	0.3649	2.78776	0.346	2.74592	0.3663	2.69082	0.3669	2.74082	0.3459	2.66684	0.3691	2.69949	0.3711	2.73622
0.3509	2.74337	0.3659	2.7949	0.347	2.74745	0.3673	2.69439	0.3679	2.74031	0.3469	2.6449	0.3701	2.69949	0.3721	2.74235
0.3519	2.75	0.3669	2.79133	0.348	2.75612	0.3683	2.69898	0.3689	2.74745	0.3479	2.64439	0.3711	2.70153	0.3731	2.74184
0.3529	2.74337	0.3679	2.78571	0.349	2.74949	0.3693	2.68878	0.3699	2.74541	0.3489	2.66224	0.3721	2.70102	0.3741	2.74031
0.3539	2.74796	0.3689	2.77959	0.35	2.74949	0.3703	2.69745	0.3709	2.73827	0.3499	2.65051	0.3731	2.70153	0.3751	2.74031
0.3549	2.74133	0.3699	2.79388	0.351	2.75153	0.3713	2.70357	0.3719	2.73316	0.3509	2.64949	0.3741	2.7051	0.3761	2.73878
0.3559	2.74694	0.3709	2.79286	0.352	2.76071	0.3723	2.69643	0.3729	2.75	0.3519	2.65561	0.3751	2.69796	0.3771	2.74031
0.3569	2.74643	0.3719	2.79745	0.353	2.75612	0.3733	2.70102	0.3739	2.74643	0.3529	2.66224	0.3761	2.70255	0.3781	2.73673
0.3579	2.74643	0.3729	2.79949	0.354	2.75	0.3743	2.70306	0.3749	2.74643	0.3539	2.63776	0.3771	2.70459	0.3791	2.73827
0.3589	2.74184	0.3739	2.78469	0.355	2.74745	0.3753	2.69949	0.3759	2.74796	0.3549	2.64286	0.3781	2.70969	0.3801	2.73163
0.3599	2.7449	0.3749	2.80306	0.356	2.75153	0.3763	2.70306	0.3769	2.73827	0.3559	2.6551	0.3791	2.70663	0.3811	2.72908
0.3609	2.74286	0.3759	2.78776	0.357	2.74796	0.3773	2.69847	0.3779	2.74082	0.3569	2.64745	0.3801	2.7148	0.3821	2.73827
0.3619	2.75459	0.3769	2.79949	0.358	2.74643	0.3783	2.69388	0.3789	2.75	0.3579	2.6398	0.3811	2.71378	0.3831	2.74337
0.3629	2.74082	0.3779	2.79031	0.359	2.75051	0.3793	2.69592	0.3799	2.74796	0.3589	2.64184	0.3821	2.7051	0.3841	2.73776
0.3639	2.74286	0.3789	2.79337	0.36	2.74949	0.3803	2.69337	0.3809	2.74847	0.3599	2.6648	0.3831	2.69949	0.3851	2.74031
0.3649	2.7398	0.3799	2.7898	0.361	2.7551	0.3813	2.7	0.3819	2.74133	0.3609	2.64388	0.3841	2.70306	0.3861	2.74184
0.3659	2.73214	0.3809	2.79133	0.362	2.74796	0.3823	2.69796	0.3829	2.74643	0.3619	2.63469	0.3851	2.69745	0.3871	2.73878
0.3669	2.73673	0.3819	2.79439	0.363	2.75714	0.3833	2.70459	0.3839	2.74847	0.3629	2.6352	0.3861	2.70357	0.3881	2.73724
0.3679	2.73571	0.3829	2.79031	0.364	2.74796	0.3843	2.6949	0.3849	2.74643	0.3639	2.64745	0.3871	2.69031	0.3891	2.73929
0.3689	2.74184	0.3839	2.78827	0.365	2.74286	0.3853	2.69643	0.3859	2.73724	0.3649	2.64796	0.3881	2.69337	0.3901	2.74082
0.3699	2.74133	0.3849	2.78112	0.366	2.75306	0.3863	2.70612	0.3869	2.75051	0.3659	2.64133	0.3891	2.70051	0.3911	2.74082
0.3709	2.73878	0.3859	2.78622	0.367	2.76276	0.3873	2.7051	0.3879	2.75153	0.3669	2.63878	0.3901	2.70204	0.3921	2.73724
0.3719	2.74031	0.3869	2.78469	0.368	2.74847	0.3883	2.70561	0.3889	2.74796	0.3679	2.64643	0.3911	2.7	0.3931	2.73673
0.3729	2.7449	0.3879	2.77551	0.369	2.75153	0.3893	2.69847	0.3899	2.73622	0.3689	2.64337	0.3921	2.70714	0.3941	2.73622
0.3739	2.74745	0.3889	2.7852	0.37	2.74184	0.3903	2.69745	0.3909	2.74949	0.3699	2.65612	0.3931	2.70153	0.3951	2.7352
0.3749	2.74439	0.3899	2.78878	0.371	2.74337	0.3913	2.69592	0.3919	2.74082	0.3709	2.64796	0.3941	2.69898	0.3961	2.74031
0.3759	2.74286	0.3909	2.79184	0.372	2.74796	0.3923	2.70051	0.3929	2.73878	0.3719	2.64745	0.3951	2.70867	0.3971	2.73469
0.3769	2.74235	0.3919	2.78878	0.373	2.75255	0.3933	2.70153	0.3939	2.74133	0.3729	2.63469	0.3961	2.69847	0.3981	2.73776
0.3779	2.7449	0.3929	2.77857	0.374	2.73622	0.3943	2.7102	0.3949	2.7398	0.3739	2.62449	0.3971	2.6949	0.3991	2.73929
0.3789	2.74439	0.3939	2.7898	0.375	2.74388	0.3953	2.70153	0.3959	2.74643	0.3749	2.63265	0.3981	2.69694	0.4001	2.74388
0.3799	2.7398	0.3949	2.78265	0.376	2.75306	0.3963	2.69286	0.3969	2.74031	0.3759	2.62704	0.3991	2.70357	0.4011	2.73929
0.3809	2.74184	0.3959	2.78929	0.377	2.75204	0.3973	2.70867	0.3979	2.74643	0.3769	2.62806	0.4001	2.70102	0.4021	2.73469
0.3819	2.73878	0.3969	2.78776	0.378	2.74949	0.3983	2.70204	0.3989	2.74133	0.3779	2.64133	0.4011	2.69592	0.4031	2.73622
--	--	--	--	--	--	--	--	1.3988	2741.33			--	--	--	--
--	--	--	--	--	--	--	--	--	--			--	--	--	--
--	--	--	--	--	--	--	--	--	--			--	--	--	--
--	--	--	--	--	--	--	--	--	--			--	--	--	--
--	--	--	--	--	--	--	--	--	--			--	--	--	--
--	--	--	--	--	--	--	--	--	--			--	--	--	--
--	--	--	--	--	--	--	--	--	--			--	--	--	--
--	--	--	--	--	--	--	--	--	--			--	--	--	--
--	--	--	--	--	--	--	--	--	--			--	--	--	--
--	--	--	--	--	--	--	--	--	--			--	--	--	--
--	--	--	--	--	--	--	--	--	--			--	--	--	--
--	--	--	--	--	--	--	--	--	--			--	--	--	--
--	--	--	--	--	--	--	--	--	--			--	--	--	--
--	--	--	--	--	--	--	--	--	--			--	--	--	--
--	--	--	--	--	--	--	--	--	--			--	--	--	--
--	--	--	--	--	--	--	--	--	--			--	--	--	--
--	--	--	--	--	--	--	--	--	--			--	--	--	--
--	--	--	--	--	--	--	--	--	--			--	--	--	--
--	--	--	--	--	--	--	--	--	--			--	--	--	--
--	--	--	--	--	--	--	--	--	--			--	--	--	--
--	--	--	--	--	--	--	--	--	--			--	--	--	--
--	--	--	--	--	--	--	--	--	--			--	--	--	--
--	--	--	--	--	--	--	--	--	--			--	--	--	--
--	--	--	--	--	--	--	--	--	--			--	--	--	--
--	--	--	--	--	--	--	--	--	--			--	--	--	--
--	--	--	--	--	--	--	--	--	--			--	--	--	--
--	--	--	--	--	--	--	--	--	--			--	--	--	--
--	--	--	--	--	--	--	--	--	--			--	--	--	--
--	--	--	--	--	--	--	--	--	--			--	--	--	--
--	--	--	--	--	--	--	--	--	--			--	--	--	--
--	--	--	--	--	--	--	--	--	--			--	--	--	--
--	--	--	--	--	--	--	--	--	--			--	--	--	--
--	--	--	--	--	--	--	--	--	--			--	--	--	--
--	--	--	--	--	--	--	--	--	--			--	--	--	--
--	--	--	--	--	--	--	--	--	--			--	--	--	--
--	--	--	--	--	--	--	--	--	--			--	--	--	--
--	--	--	--	--	--	--	--	--	--			--	--	--	--
--	--	--	--	--	--	--	--	--	--			--	--	--	--
--	--	--	--	--	--	--	--	--	--			--	--	--	--
--	--	--	--	--	--	--	--	--	--			--	--	--	--
--	--	--	--	--	--	--	--	--	--			--	--	--	--
--	--	--	--	--	--	--	--	--	--			--	--	--	--
--	--	--	--	--	--	--	--	--	--			--	--	--	--
--	--	--	--	--	--	--	--	--	--			--	--	--	--
--	--	--	--	--	--	--	--	--	--			--	--	--	--
--	--	--	--	--	--	--	--	--	--			--	--	--	--
--	--	--	--	--	--	--	--	--	--			--	--	--	--
--	--	--	--	--	--	--	--	--	--			--	--	--	--
--	--	--	--	--	--	--	--	--	--			--	--	--	--
--	--	--	--	--	--	--	--	--	--			--	--	--	--
--	--	--	--	--	--	--	--	--	--			--	--	--	--
--	--	--	--	--	--	--	--	--	--			--	--	--	--
--	--	--	--	--	--	--	--	--	--			--	--	--	--
--	--	--	--	--	--	--	--	--	--			--	--	--	--
--	--	--	--	--	--	--	--	--	--			--	--	--	--
--	--	--	--	--	--	--	--	--	--			--	--	--	--
--	--	--	--	--	--	--	--	--	--			--	--	--	--
--	--	--	--	--	--	--	--	--	--			--	--	--	--
--	--	--	--	--	--	--	--	--	--			--	--	--	--
--	--	--	--	--	--	--	--	--	--			--	--	--	--
--	--	--	--	--	--	--	--	--	--			--	--	--	--
--	--	--	--	--	--	--	--	--	--			--	--	--	--
--	--	--	--	--	--	--	--	--	--			--	--	--	--
--	--	--	--	--	--	--	--	--	--			--	--	--	--
--	--	--	--	--	--	--	--	--	--			--	--	--	--
--	--	--	--	--	--	--	--	--	--			--	--	--	--
--	--	--	--	--	--	--	--	--	--			--	--	--	--
--	--	--	--	--	--	--	--	--	--			--	--	--	--
--	--	--	--	--	--	--	--	--	--			--	--	--	--
--	--	--	--	--	--	--	--	--	--			--	--	--	--
--	--	--	--	--	--	--	--	--	--			--	--	--	--
--	--	--	--	--	--	--	--	--	--			--	--	--	--
--	--	--	--	--	--	--	--	--	--			--	--	--	--
--	--	--	--	--	--	--	--	--	--			--	--	--	--
--	--	--	--	--	--	--	--	--	--			--	--	--	--
--	--	--	--	--	--	--	--	--	--			--	--	--	--
--	--	--	--	--	--	--	--	--	--			--	--	--	--
--	--	--	--	--	--	--	--	--	--			--	--	--	--
--	--	--	--	--	--	--	--	--	--			--	--	--	--
--	--	--	--	--	--	--	--	--	--			--	--	--	--
--	--	--	--	--	--	--	--	--	--			--	--	--	--
--	--	--	--	--	--	--	--	--	--			--	--	--	--
--	--	--	--	--	--	--	--	--	--			--	--	--	--
--	--	--	--	--	--	--	--	--	--			--	--	--	--
--	--	--	--	--	--	--	--	--	--			--	--	--	--
--	--	--	--	--	--	--	--	--	--			--	--	--	--
--	--	--	--	--	--	--	--	--	--			--	--	--	--
--	--	--	--	--	--	--	--	--	--			--	--	--	--
--	--	--	--	--	--	--	--	--	--			--	--	--	--
--	--	--	--	--	--	--	--	--	--			--	--	--	--
--	--	--	--	--	--	--	--	--	--			--	--	--	--
--	--	--	--	--	--	--	--	--	--			--	--	--	--
--	--	--	--	--	--	--	--	--	--			--	--	--	--
--	--	--	--	--	--	--	--	--	--			--	--	--	--
--	--	--	--	--	--	--	--	--	--			--	--	--	--
--	--	--	--	--	--	--	--	--	--			--	--	--	--
--	--	--	--	--	--	--	--	--	--			--	--	--	--
--	--	--	--	--	--	--	--	--	--			--	--	--	--
--	--	--	--	--	--	--	--	--	--			--	--	--	--
--	--	--	--	--	--	--	--	--	--			--	--	--	--
--	--	--	--	--	--	--	--	--	--			--	--	--	--
--	--	--	--	--	--	--	--	--	--			--	--	--	--
--	--	--	--	--	--	--	--	--	--			--	--	--	--
--	--	--	--	--	--	--	--	--	--			--	--	--	--
--	--	--	--	--	--	--	--	--	--			--	--	--	--
--	--	--	--	--	--	--	--	--	--			--	--	--	--
--	--	--	--	--	--	--	--	--	--			--	--	--	--
--	--	--	--	--	--	--	--	--	--			--	--	--	--
--	--	--	--	--	--	--	--	--	--			--	--	--	--
--	--	--	--	--	--	--	--	--	--			--	--	--	--
--	--	--	--	--	--	--	--	--	--			--	--	--	--
--	--	--	--	--	--	--	--	--	--			--	--	--	--
--	--	--	--	--	--	--	--	--	--			--	--	--	--
--	--	--	--	--	--	--	--	--	--			--	--	--	--
--	--	--	--	--	--	--	--	--	--			--	--	--	--
--	--	--	--	--	--	--	--	--	--			--	--	--	--
--	--	--	--	--	--	--	--	--	--			--	--	--	--
--	--	--	--	--	--	--	--	--	--			--	--	--	--
--	--	--	--	--	--	--	--	--	--			--	--	--	--
--	--	--	--	--	--	--	--	--	--			--	--	--	--
--	--	--	--	--	--	--	--	--	--			--	--	--	--
--	--	--	--	--	--	--	--	--	--			--	--	--	--
--	--	--	--	--	--	--	--	--	--			--	--	--	--
--	--	--	--	--	--	--	--	--	--			--	--	--	--
--	--	--	--	--	--	--	--	--	--			--	--	--	--
--	--	--	--	--	--	--	--	--	--			--	--	--	--
--	--	--	--	--	--	--	--	--	--			--	--	--	--
--	--	--	--	--	--	--	--	--	--			--	--	--	--
--	--	--	--	--	--	--	--	--	--			--	--	--	--
--	--	--	--	--	--	--	--	--	--			--	--	--	--
--	--	--	--	--	--	--	--	--	--			--	--	--	--
--	--	--	--	--	--	--	--	--	--			--	--	--	--
--	--	--	--	--	--	--	--	--	--			--	--	--	--
--	--	--	--	--	--	--	--	--	--			--	--	--	--
--	--	--	--	--	--	--	--	--	--			--	--	--	--
--	--	--	--	--	--	--	--	--	--			--	--	--	--
--	--	--	--	--	--	--	--	--	--			--	--	--	--
--	--	--	--	--	--	--	--	--	--			--	--	--	--
--	--	--	--	--	--	--	--	--	--			--	--	--	--
--	--	--	--	--	--	--	--	--	--			--	--	--	--
--	--	--	--	--	--	--	--	--	--			--	--	--	--
--	--	--	--	--	--	--	--	--	--			--	--	--	--
--	--	--	--	--	--	--	--	--	--			--	--	--	--
--	--	--	--	--	--	--	--	--	--			--	--	--	--
--	--	--	--	--	--	--	--	--	--			--	--	--	--
--	--	--	--	--	--	--	--	--	--			--	--	--	--
--	--	--	--	--	--	--	--	--	--			--	--	--	--
--	--	--	--	--	--	--	--	--	--			--	--	--	--
--	--	--	--	--	--	--	--	--	--			--	--	--	--
--	--	--	--	--	--	--	--	--	--			--	--	--	--
--	--	--	--	--	--	--	--	--	--			--	--	--	--
--	--	--	--	--	--	--	--	--	--			--	--	--	--
--	--	--	--	--	--	--	--	--	--			--	--	--	--
--	--	--	--	--	--	--	--	--	--			--	--	--	--
--	--	--	--	--	--	--	--	--	--			--	--	--	--
--	--	--	--	--	--	--	--	--	--			--	--	--	--
--	--	--	--	--	--	--	--	--	--			--	--	--	--
--	--	--	--	--	--	--	--	--	--			--	--	--	--
--	--	--	--	--	--	--	--	--	--			--	--	--	--
--	--	--	--	--	--	--	--	--	--			--	--	--	--
--	--	--	--	--	--	--	--	--	--			--	--	--	--
--	--	--	--	--	--	--	--	--	--			--	--	--	--
--	--	--	--	--	--	--	--	--	--			--	--	--	--
--	--	--	--	--	--	--	--	--	--			--	--	--	--
--	--	--	--	--	--	--	--	--	--			--	--	--	--
--	--	--	--	--	--	--	--	--	--			--	--	--	--
--	--	--	--	--	--	--	--	--	--			--	--	--	--
--	--	--	--	--	--	--	--	--	--			--	--	--	--
--	--	--	--	--	--	--	--	--	--			--	--	--	--
--	--	--	--	--	--	--	--	--	--			--	--	--	--
--	--	--	--	--	--	--	--	--	--			--	--	--	--
--	--	--	--	--	--	--	--	--	--			--	--	--	--
--	--	--	--	--	--	--	--	--	--			--	--	--	--
--	--	--	--	--	--	--	--	--	--			--	--	--	--
--	--	--	--	--	--	--	--	--	--			--	--	--	--
--	--	--	--	--	--	--	--	--	--			--	--	--	--
--	--	--	--	--	--	--	--	--	--			--	--	--	--
--	--	--	--	--	--	--	--	--	--			--	--	--	--
--	--	--	--	--	--	--	--	--	--			--	--	--	--
--	--	--	--	--	--	--	--	--	--			--	--	--	--
--	--	--	--	--	--	--	--	--	--			--	--	--	--
--	--	--	--	--	--	--	--	--	--			--	--	--	--
--	--	--	--	--	--	--	--	--	--			--	--	--	--
--	--	--	--	--	--	--	--	--	--			--	--	--	--
--	--	--	--	--	--	--	--	--	--			--	--	--	--
--	--	--	--	--	--	--	--	--	--			--	--	--	--
--	--	--	--	--	--	--	--	--	--			--	--	--	--
--	--	--	--	--	--	--	--	--	--			--	--	--	--
--	--	--	--	--	--	--	--	--	--			--	--	--	--
--	--	--	--	--	--	--	--	--	--			--	--	--	--
--	--	--	--	--	--	--	--	--	--			--	--	--	--
--	--	--	--	--	--	--	--	--	--			--	--	--	--
--	--	--	--	--	--	--	--	--	--			--	--	--	--
--	--	--	--	--	--	--	--	--	--			--	--	--	--
--	--	--	--	--	--	--	--	--	--			--	--	--	--
--	--	--	--	--	--	--	--	--	--			--	--	--	--
--	--	--	--	--	--	--	--	--	--			--	--	--	--
--	--	--	--	--	--	--	--	--	--			--	--	--	--
--	--	--	--	--	--	--	--	--	--			--	--	--	--
--	--	--	--	--	--	--	--	--	--			--	--	--	--
--	--	--	--	--	--	--	--	--	--			--	--	--	--
--	--	--	--	--	--	--	--	--	--			--	--	--	--
--	--	--	--	--	--	--	--	--	--			--	--	--	--
--	--	--	--	--	--	--	--	--	--			--	--	--	--
--	--	--	--	--	--	--	--	--	--			--	--	--	--
--	--	--	--	--	--	--	--	--	--			--	--	--	--
--	--	--	--	--	--	--	--	--	--			--	--	--	--
--	--	--	--	--	--	--	--	--	--			--	--	--	--
--	--	--	--	--	--	--	--	--	--			--	--	--	--
--	--	--	--	--	--	--	--	--	--			--	--	--	--
--	--	--	--	--	--	--	--	--	--			--	--	--	--
--	--	--	--	--	--	--	--	--	--			--	--	--	--
--	--	--	--	--	--	--	--	--	--			--	--	--	--
--	--	--	--	--	--	--	--	--	--			--	--	--	--
--	--	--	--	--	--	--	--	--	--			--	--	--	--
--	--	--	--	--	--	--	--	--	--			--	--	--	--
--	--	--	--	--	--	--	--	--	--			--	--	--	--
--	--	--	--	--	--	--	--	--	--			--	--	--	--
--	--	--	--	--	--	--	--	--	--			--	--	--	--
--	--	--	--	--	--	--	--	--	--			--	--	--	--
--	--	--	--	--	--	--	--	--	--			--	--	--	--
--	--	--	--	--	--	--	--	--	--			--	--	--	--
--	--	--	--	--	--	--	--	--	--			--	--	--	--
--	--	--	--	--	--	--	--	--	--			--	--	--	--
--	--	--	--	--	--	--	--	--	--			--	--	--	--
--	--	--	--	--	--	--	--	--	--			--	--	--	--
--	--	--	--	--	--	--	--	--	--			--	--	--	--
--	--	--	--	--	--	--	--	--	--			--	--	--	--
--	--	--	--	--	--	--	--	--	--			--	--	--	--
--	--	--	--	--	--	--	--	--	--			--	--	--	--
--	--	--	--	--	--	--	--	--	--			--	--	--	--
--	--	--	--	--	--	--	--	--	--			--	--	--	--
--	--	--	--	--	--	--	--	--	--			--	--	--	--
--	--	--	--	--	--	--	--	--	--			--	--	--	--
--	--	--	--	--	--	--	--	--	--			--	--	--	--
--	--	--	--	--	--	--	--	--	--			--	--	--	--
--	--	--	--	--	--	--	--	--	--			--	--	--	--
--	--	--	--	--	--	--	--	--	--			--	--	--	--
--	--	--	--	--	--	--	--	--	--			--	--	--	--
--	--	--	--	--	--	--	--	--	--			--	--	--	--
--	--	--	--	--	--	--	--	--	--			--	--	--	--
--	--	--	--	--	--	--	--	--	--			--	--	--	--
--	--	--	--	--	--	--	--	--	--			--	--	--	--
--	--	--	--	--	--	--	--	--	--			--	--	--	--
--	--	--	--	--	--	--	--	--	--			--	--	--	--
--	--	--	--	--	--	--	--	--	--			--	--	--	--
--	--	--	--	--	--	--	--	--	--			--	--	--	--
--	--	--	--	--	--	--	--	--	--			--	--	--	--
--	--	--	--	--	--	--	--	--	--			--	--	--	--
--	--	--	--	--	--	--	--	--	--			--	--	--	--
--	--	--	--	--	--	--	--	--	--			--	--	--	--
--	--	--	--	--	--	--	--	--	--			--	--	--	--
--	--	--	--	--	--	--	--	--	--			--	--	--	--
--	--	--	--	--	--	--	--	--	--			--	--	--	--
--	--	--	--	--	--	--	--	--	--			--	--	--	--
--	--	--	--	--	--	--	--	--	--			--	--	--	--
--	--	--	--	--	--	--	--	--	--			--	--	--	--
--	--	--	--	--	--	--	--	--	--			--	--	--	--
--	--	--	--	--	--	--	--	--	--			--	--	--	--
--	--	--	--	--	--	--	--	--	--			--	--	--	--
--	--	--	--	--	--	--	--	--	--			--	--	--	--
--	--	--	--	--	--	--	--	--	--			--	--	--	--
--	--	--	--	--	--	--	--	--	--			--	--	--	--
--	--	--	--	--	--	--	--	--	--			--	--	--	--
--	--	--	--	--	--	--	--	--	--			--	--	--	--
--	--	--	--	--	--	--	--	--	--			--	--	--	--
--	--	--	--	--	--	--	--	--	--			--	--	--	--
--	--	--	--	--	--	--	--	--	--			--	--	--	--
--	--	--	--	--	--	--	--	--	--			--	--	--	--
--	--	--	--	--	--	--	--	--	--			--	--	--	--
--	--	--	--	--	--	--	--	--	--			--	--	--	--
--	--	--	--	--	--	--	--	--	--			--	--	--	--
--	--	--	--	--	--	--	--	--	--			--	--	--	--
--	--	--	--	--	--	--	--	--	--			--	--	--	--
--	--	--	--	--	--	--	--	--	--			--	--	--	--
--	--	--	--	--	--	--	--	--	--			--	--	--	--
--	--	--	--	--	--	--	--	--	--			--	--	--	--
--	--	--	--	--	--	--	--	--	--			--	--	--	--
--	--	--	--	--	--	--	--	--	--			--	--	--	--
--	--	--	--	--	--	--	--	--	--			--	--	--	--
--	--	--	--	--	--	--	--	--	--			--	--	--	--
--	--	--	--	--	--	--	--	--	--			--	--	--	--
--	--	--	--	--	--	--	--	--	--			--	--	--	--
--	--	--	--	--	--	--	--	--	--			--	--	--	--
--	--	--	--	--	--	--	--	--	--			--	--	--	--
--	--	--	--	--	--	--	--	--	--			--	--	--	--
--	--	--	--	--	--	--	--	--	--			--	--	--	--
--	--	--	--	--	--	--	--	--	--			--	--	--	--
--	--	--	--	--	--	--	--	--	--			--	--	--	--
--	--	--	--	--	--	--	--	--	--			--	--	--	--
--	--	--	--	--	--	--	--	--	--			--	--	--	--
--	--	--	--	--	--	--	--	--	--			--	--	--	--
--	--	--	--	--	--	--	--	--	--			--	--	--	--
--	--	--	--	--	--	--	--	--	--			--	--	--	--
--	--	--	--	--	--	--	--	--	--			--	--	--	--
--	--	--	--	--	--	--	--	--	--			--	--	--	--
--	--	--	--	--	--	--	--	--	--			--	--	--	--
--	--	--	--	--	--	--	--	--	--			--	--	--	--
--	--	--	--	--	--	--	--	--	--			--	--	--	--
--	--	--	--	--	--	--	--	--	--			--	--	--	--
--	--	--	--	--	--	--	--	--	--			--	--	--	--
--	--	--	--	--	--	--	--	--	--			--	--	--	--
--	--	--	--	--	--	--	--	--	--			--	--	--	--
--	--	--	--	--	--	--	--	--	--			--	--	--	--
--	--	--	--	--	--	--	--	--	--			--	--	--	--
--	--	--	--	--	--	--	--	--	--			--	--	--	--
--	--	--	--	--	--	--	--	--	--			--	--	--	--
--	--	--	--	--	--	--	--	--	--			--	--	--	--
--	--	--	--	--	--	--	--	--	--			--	--	--	--
--	--	--	--	--	--	--	--	--	--			--	--	--	--
--	--	--	--	--	--	--	--	--	--			--	--	--	--
--	--	--	--	--	--	--	--	--	--			--	--	--	--
--	--	--	--	--	--	--	--	--	--			--	--	--	--
--	--	--	--	--	--	--	--	--	--			--	--	--	--
--	--	--	--	--	--	--	--	--	--			--	--	--	--
--	--	--	--	--	--	--	--	--	--			--	--	--	--
--	--	--	--	--	--	--	--	--	--			--	--	--	--
--	--	--	--	--	--	--	--	--	--			--	--	--	--
--	--	--	--	--	--	--	--	--	--			--	--	--	--
--	--	--	--	--	--	--	--	--	--			--	--	--	--
--	--	--	--	--	--	--	--	--	--			--	--	--	--
--	--	--	--	--	--	--	--	--	--			--	--	--	--
--	--	--	--	--	--	--	--	--	--			--	--	--	--
--	--	--	--	--	--	--	--	--	--			--	--	--	--
--	--	--	--	--	--	--	--	--	--			--	--	--	--
--	--	--	--	--	--	--	--	--	--			--	--	--	--
--	--	--	--	--	--	--	--	--	--			--	--	--	--
--	--	--	--	--	--	--	--	--	--			--	--	--	--
--	--	--	--	--	--	--	--	--	--			--	--	--	--
--	--	--	--	--	--	--	--	--	--			--	--	--	--
--	--	--	--	--	--	--	--	--	--			--	--	--	--
--	--	--	--	--	--	--	--	--	--			--	--	--	--
--	--	--	--	--	--	--	--	--	--			--	--	--	--
--	--	--	--	--	--	--	--	--	--			--	--	--	--
--	--	--	--	--	--	--	--	--	--			--	--	--	--
--	--	--	--	--	--	--	--	--	--			--	--	--	--
--	--	--	--	--	--	--	--	--	--			--	--	--	--
--	--	--	--	--	--	--	--	--	--			--	--	--	--
--	--	--	--	--	--	--	--	--	--			--	--	--	--
--	--	--	--	--	--	--	--	--	--			--	--	--	--
--	--	--	--	--	--	--	--	--	--			--	--	--	--
--	--	--	--	--	--	--	--	--	--			--	--	--	--
--	--	--	--	--	--	--	--	--	--			--	--	--	--
--	--	--	--	--	--	--	--	--	--			--	--	--	--
--	--	--	--	--	--	--	--	--	--			--	--	--	--
--	--	--	--	--	--	--	--	--	--			--	--	--	--
--	--	--	--	--	--	--	--	--	--			--	--	--	--
--	--	--	--	--	--	--	--	--	--			--	--	--	--
--	--	--	--	--	--	--	--	--	--			--	--	--	--
--	--	--	--	--	--	--	--	--	--			--	--	--	--
--	--	--	--	--	--	--	--	--	--			--	--	--	--
--	--	--	--	--	--	--	--	--	--			--	--	--	--
--	--	--	--	--	--	--	--	--	--			--	--	--	--
--	--	--	--	--	--	--	--	--	--			--	--	--	--
--	--	--	--	--	--	--	--	--	--			--	--	--	--
--	--	--	--	--	--	--	--	--	--			--	--	--	--
--	--	--	--	--	--	--	--	--	--			--	--	--	--
--	--	--	--	--	--	--	--	--	--			--	--	--	--
--	--	--	--	--	--	--	--	--	--			--	--	--	--
--	--	--	--	--	--	--	--	--	--			--	--	--	--
--	--	--	--	--	--	--	--	--	--			--	--	--	--
--	--	--	--	--	--	--	--	--	--			--	--	--	--
--	--	--	--	--	--	--	--	--	--			--	--	--	--
--	--	--	--	--	--	--	--	--	--			--	--	--	--
--	--	--	--	--	--	--	--	--	--			--	--	--	--
--	--	--	--	--	--	--	--	--	--			--	--	--	--
--	--	--	--	--	--	--	--	--	--			--	--	--	--
--	--	--	--	--	--	--	--	--	--			--	--	--	--
--	--	--	--	--	--	--	--	--	--			--	--	--	--
--	--	--	--	--	--	--	--	--	--			--	--	--	--
--	--	--	--	--	--	--	--	--	--			--	--	--	--
--	--	--	--	--	--	--	--	--	--			--	--	--	--
--	--	--	--	--	--	--	--	--	--			--	--	--	--
--	--	--	--	--	--	--	--	--	--			--	--	--	--
--	--	--	--	--	--	--	--	--	--			--	--	--	--
--	--	--	--	--	--	--	--	--	--			--	--	--	--
--	--	--	--	--	--	--	--	--	--			--	--	--	--
--	--	--	--	--	--	--	--	--	--			--	--	--	--
--	--	--	--	--	--	--	--	--	--			--	--	--	--
--	--	--	--	--	--	--	--	--	--			--	--	--	--
--	--	--	--	--	--	--	--	--	--			--	--	--	--
--	--	--	--	--	--	--	--	--	--			--	--	--	--
--	--	--	--	--	--	--	--	--	--			--	--	--	--
--	--	--	--	--	--	--	--	--	--			--	--	--	--
--	--	--	--	--	--	--	--	--	--			--	--	--	--
--	--	--	--	--	--	--	--	--	--			--	--	--	--
--	--	--	--	--	--	--	--	--	--			--	--	--	--
--	--	--	--	--	--	--	--	--	--			--	--	--	--
--	--	--	--	--	--	--	--	--	--			--	--	--	--
--	--	--	--	--	--	--	--	--	--			--	--	--	--
--	--	--	--	--	--	--	--	--	--			--	--	--	--
--	--	--	--	--	--	--	--	--	--			--	--	--	--
--	--	--	--	--	--	--	--	--	--			--	--	--	--
--	--	--	--	--	--	--	--	--	--			--	--	--	--
--	--	--	--	--	--	--	--	--	--			--	--	--	--
--	--	--	--	--	--	--	--	--	--			--	--	--	--
--	--	--	--	--	--	--	--	--	--			--	--	--	--
--	--	--	--	--	--	--	--	--	--			--	--	--	--
--	--	--	--	--	--	--	--	--	--			--	--	--	--
--	--	--	--	--	--	--	--	--	--			--	--	--	--
--	--	--	--	--	--	--	--	--	--			--	--	--	--
--	--	--	--	--	--	--	--	--	--			--	--	--	--
--	--	--	--	--	--	--	--	--	--			--	--	--	--
--	--	--	--	--	--	--	--	--	--			--	--	--	--
--	--	--	--	--	--	--	--	--	--			--	--	--	--
--	--	--	--	--	--	--	--	--	--			--	--	--	--
--	--	--	--	--	--	--	--	--	--			--	--	--	--
--	--	--	--	--	--	--	--	--	--			--	--	--	--
--	--	--	--	--	--	--	--	--	--			--	--	--	--
--	--	--	--	--	--	--	--	--	--			--	--	--	--
--	--	--	--	--	--	--	--	--	--			--	--	--	--
--	--	--	--	--	--	--	--	--	--			--	--	--	--
--	--	--	--	--	--	--	--	--	--			--	--	--	--
--	--	--	--	--	--	--	--	--	--			--	--	--	--
--	--	--	--	--	--	--	--	--	--			--	--	--	--
--	--	--	--	--	--	--	--	--	--			--	--	--	--
--	--	--	--	--	--	--	--	--	--			--	--	--	--
--	--	--	--	--	--	--	--	--	--			--	--	--	--
--	--	--	--	--	--	--	--	--	--			--	--	--	--
--	--	--	--	--	--	--	--	--	--			--	--	--	--
--	--	--	--	--	--	--	--	--	--			--	--	--	--
--	--	--	--	--	--	--	--	--	--			--	--	--	--
--	--	--	--	--	--	--	--	--	--			--	--	--	--
--	--	--	--	--	--	--	--	--	--			--	--	--	--
--	--	--	--	--	--	--	--	--	--			--	--	--	--
--	--	--	--	--	--	--	--	--	--			--	--	--	--
--	--	--	--	--	--	--	--	--	--			--	--	--	--
--	--	--	--	--	--	--	--	--	--			--	--	--	--
--	--	--	--	--	--	--	--	--	--			--	--	--	--
--	--	--	--	--	--	--	--	--	--			--	--	--	--
--	--	--	--	--	--	--	--	--	--			--	--	--	--
--	--	--	--	--	--	--	--	--	--			--	--	--	--
--	--	--	--	--	--	--	--	--	--			--	--	--	--
--	--	--	--	--	--	--	--	--	--			--	--	--	--
--	--	--	--	--	--	--	--	--	--			--	--	--	--
--	--	--	--	--	--	--	--	--	--			--	--	--	--
--	--	--	--	--	--	--	--	--	--			--	--	--	--
--	--	--	--	--	--	--	--	--	--			--	--	--	--
--	--	--	--	--	--	--	--	--	--			--	--	--	--
--	--	--	--	--	--	--	--	--	--			--	--	--	--
--	--	--	--	--	--	--	--	--	--			--	--	--	--
--	--	--	--	--	--	--	--	--	--			--	--	--	--
--	--	--	--	--	--	--	--	--	--			--	--	--	--
--	--	--	--	--	--	--	--	--	--			--	--	--	--
--	--	--	--	--	--	--	--	--	--			--	--	--	--
--	--	--	--	--	--	--	--	--	--			--	--	--	--
--	--	--	--	--	--	--	--	--	--			--	--	--	--
--	--	--	--	--	--	--	--	--	--			--	--	--	--
--	--	--	--	--	--	--	--	--	--			--	--	--	--
--	--	--	--	--	--	--	--	--	--			--	--	--	--
--	--	--	--	--	--	--	--	--	--			--	--	--	--
--	--	--	--	--	--	--	--	--	--			--	--	--	--
--	--	--	--	--	--	--	--	--	--			--	--	--	--
--	--	--	--	--	--	--	--	--	--			--	--	--	--
--	--	--	--	--	--	--	--	--	--			--	--	--	--
--	--	--	--	--	--	--	--	--	--			--	--	--	--
--	--	--	--	--	--	--	--	--	--			--	--	--	--
--	--	--	--	--	--	--	--	--	--			--	--	--	--
--	--	--	--	--	--	--	--	--	--			--	--	--	--
--	--	--	--	--	--	--	--	--	--			--	--	--	--
--	--	--	--	--	--	--	--	--	--			--	--	--	--
--	--	--	--	--	--	--	--	--	--			--	--	--	--
--	--	--	--	--	--	--	--	--	--			--	--	--	--
--	--	--	--	--	--	--	--	--	--			--	--	--	--
--	--	--	--	--	--	--	--	--	--			--	--	--	--
--	--	--	--	--	--	--	--	--	--			--	--	--	--
--	--	--	--	--	--	--	--	--	--			--	--	--	--
--	--	--	--	--	--	--	--	--	--			--	--	--	--
--	--	--	--	--	--	--	--	--	--			--	--	--	--
--	--	--	--	--	--	--	--	--	--			--	--	--	--
--	--	--	--	--	--	--	--	--	--			--	--	--	--
--	--	--	--	--	--	--	--	--	--			--	--	--	--
--	--	--	--	--	--	--	--	--	--			--	--	--	--
--	--	--	--	--	--	--	--	--	--			--	--	--	--
--	--	--	--	--	--	--	--	--	--			--	--	--	--
--	--	--	--	--	--	--	--	--	--			--	--	--	--
--	--	--	--	--	--	--	--	--	--			--	--	--	--
--	--	--	--	--	--	--	--	--	--			--	--	--	--
--	--	--	--	--	--	--	--	--	--			--	--	--	--
--	--	--	--	--	--	--	--	--	--			--	--	--	--
--	--	--	--	--	--	--	--	--	--			--	--	--	--
--	--	--	--	--	--	--	--	--	--			--	--	--	--
--	--	--	--	--	--	--	--	--	--			--	--	--	--
--	--	--	--	--	--	--	--	--	--			--	--	--	--
--	--	--	--	--	--	--	--	--	--			--	--	--	--
--	--	--	--	--	--	--	--	--	--			--	--	--	--
--	--	--	--	--	--	--	--	--	--			--	--	--	--
--	--	--	--	--	--	--	--	--	--			--	--	--	--
--	--	--	--	--	--	--	--	--	--			--	--	--	--
--	--	--	--	--	--	--	--	--	--			--	--	--	--
--	--	--	--	--	--	--	--	--	--			--	--	--	--
--	--	--	--	--	--	--	--	--	--			--	--	--	--
--	--	--	--	--	--	--	--	--	--			--	--	--	--
--	--	--	--	--	--	--	--	--	--			--	--	--	--
--	--	--	--	--	--	--	--	--	--			--	--	--	--
--	--	--	--	--	--	--	--	--	--			--	--	--	--
--	--	--	--	--	--	--	--	--	--			--	--	--	--
--	--	--	--	--	--	--	--	--	--			--	--	--	--
--	--	--	--	--	--	--	--	--	--			--	--	--	--
--	--	--	--	--	--	--	--	--	--			--	--	--	--
--	--	--	--	--	--	--	--	--	--			--	--	--	--
--	--	--	--	--	--	--	--	--	--			--	--	--	--
--	--	--	--	--	--	--	--	--	--			--	--	--	--
--	--	--	--	--	--	--	--	--	--			--	--	--	--
--	--	--	--	--	--	--	--	--	--			--	--	--	--
--	--	--	--	--	--	--	--	--	--			--	--	--	--
--	--	--	--	--	--	--	--	--	--			--	--	--	--
--	--	--	--	--	--	--	--	--	--			--	--	--	--
--	--	--	--	--	--	--	--	--	--			--	--	--	--
--	--	--	--	--	--	--	--	--	--			--	--	--	--
--	--	--	--	--	--	--	--	--	--			--	--	--	--
--	--	--	--	--	--	--	--	--	--			--	--	--	--
--	--	--	--	--	--	--	--	--	--			--	--	--	--
--	--	--	--	--	--	--	--	--	--			--	--	--	--
--	--	--	--	--	--	--	--	--	--			--	--	--	--
--	--	--	--	--	--	--	--	--	--			--	--	--	--
--	--	--	--	--	--	--	--	--	--			--	--	--	--
--	--	--	--	--	--	--	--	--	--			--	--	--	--
--	--	--	--	--	--	--	--	--	--			--	--	--	--
--	--	--	--	--	--	--	--	--	--			--	--	--	--
--	--	--	--	--	--	--	--	--	--			--	--	--	--
--	--	--	--	--	--	--	--	--	--			--	--	--	--
--	--	--	--	--	--	--	--	--	--			--	--	--	--
--	--	--	--	--	--	--	--	--	--			--	--	--	--
--	--	--	--	--	--	--	--	--	--			--	--	--	--
--	--	--	--	--	--	--	--	--	--			--	--	--	--
--	--	--	--	--	--	--	--	--	--			--	--	--	--
--	--	--	--	--	--	--	--	--	--			--	--	--	--
--	--	--	--	--	--	--	--	--	--			--	--	--	--
--	--	--	--	--	--	--	--	--	--			--	--	--	--
--	--	--	--	--	--	--	--	--	--			--	--	--	--
--	--	--	--	--	--	--	--	--	--			--	--	--	--
--	--	--	--	--	--	--	--	--	--			--	--	--	--
--	--	--	--	--	--	--	--	--	--			--	--	--	--
--	--	--	--	--	--	--	--	--	--			--	--	--	--
--	--	--	--	--	--	--	--	--	--			--	--	--	--
--	--	--	--	--	--	--	--	--	--			--	--	--	--
--	--	--	--	--	--	--	--	--	--			--	--	--	--
--	--	--	--	--	--	--	--	--	--			--	--	--	--
--	--	--	--	--	--	--	--	--	--			--	--	--	--
--	--	--	--	--	--	--	--	--	--			--	--	--	--
--	--	--	--	--	--	--	--	--	--			--	--	--	--
--	--	--	--	--	--	--	--	--	--			--	--	--	--
--	--	--	--	--	--	--	--	--	--			--	--	--	--
--	--	--	--	--	--	--	--	--	--			--	--	--	--
--	--	--	--	--	--	--	--	--	--			--	--	--	--
--	--	--	--	--	--	--	--	--	--			--	--	--	--
--	--	--	--	--	--	--	--	--	--			--	--	--	--
--	--	--	--	--	--	--	--	--	--			--	--	--	--
--	--	--	--	--	--	--	--	--	--			--	--	--	--
--	--	--	--	--	--	--	--	--	--			--	--	--	--
--	--	--	--	--	--	--	--	--	--			--	--	--	--
--	--	--	--	--	--	--	--	--	--			--	--	--	--
--	--	--	--	--	--	--	--	--	--			--	--	--	--
--	--	--	--	--	--	--	--	--	--			--	--	--	--
--	--	--	--	--	--	--	--	--	--			--	--	--	--
--	--	--	--	--	--	--	--	--	--			--	--	--	--
--	--	--	--	--	--	--	--	--	--			--	--	--	--
--	--	--	--	--	--	--	--	--	--			--	--	--	--
--	--	--	--	--	--	--	--	--	--			--	--	--	--
--	--	--	--	--	--	--	--	--	--			--	--	--	--
--	--	--	--	--	--	--	--	--	--			--	--	--	--
--	--	--	--	--	--	--	--	--	--			--	--	--	--
--	--	--	--	--	--	--	--	--	--			--	--	--	--
--	--	--	--	--	--	--	--	--	--			--	--	--	--
--	--	--	--	--	--	--	--	--	--			--	--	--	--
--	--	--	--	--	--	--	--	--	--			--	--	--	--
--	--	--	--	--	--	--	--	--	--			--	--	--	--
--	--	--	--	--	--	--	--	--	--			--	--	--	--
--	--	--	--	--	--	--	--	--	--			--	--	--	--
--	--	--	--	--	--	--	--	--	--			--	--	--	--
--	--	--	--	--	--	--	--	--	--			--	--	--	--
--	--	--	--	--	--	--	--	--	--			--	--	--	--
--	--	--	--	--	--	--	--	--	--			--	--	--	--
--	--	--	--	--	--	--	--	--	--			--	--	--	--
--	--	--	--	--	--	--	--	--	--			--	--	--	--
--	--	--	--	--	--	--	--	--	--			--	--	--	--
--	--	--	--	--	--	--	--	--	--			--	--	--	--
--	--	--	--	--	--	--	--	--	--			--	--	--	--
--	--	--	--	--	--	--	--	--	--			--	--	--	--
--	--	--	--	--	--	--	--	--	--			--	--	--	--
--	--	--	--	--	--	--	--	--	--			--	--	--	--
--	--	--	--	--	--	--	--	--	--			--	--	--	--
--	--	--	--	--	--	--	--	--	--			--	--	--	--
--	--	--	--	--	--	--	--	--	--			--	--	--	--
--	--	--	--	--	--	--	--	--	--			--	--	--	--
--	--	--	--	--	--	--	--	--	--			--	--	--	--
--	--	--	--	--	--	--	--	--	--			--	--	--	--
--	--	--	--	--	--	--	--	--	--			--	--	--	--
--	--	--	--	--	--	--	--	--	--			--	--	--	--
--	--	--	--	--	--	--	--	--	--			--	--	--	--
--	--	--	--	--	--	--	--	--	--			--	--	--	--
--	--	--	--	--	--	--	--	--	--			--	--	--	--
--	--	--	--	--	--	--	--	--	--			--	--	--	--
--	--	--	--	--	--	--	--	--	--			--	--	--	--
--	--	--	--	--	--	--	--	--	--			--	--	--	--
--	--	--	--	--	--	--	--	--	--			--	--	--	--
--	--	--	--	--	--	--	--	--	--			--	--	--	--
--	--	--	--	--	--	--	--	--	--			--	--	--	--
--	--	--	--	--	--	--	--	--	--			--	--	--	--
--	--	--	--	--	--	--	--	--	--			--	--	--	--
--	--	--	--	--	--	--	--	--	--			--	--	--	--
--	--	--	--	--	--	--	--	--	--			--	--	--	--
--	--	--	--	--	--	--	--	--	--			--	--	--	--
--	--	--	--	--	--	--	--	--	--			--	--	--	--
--	--	--	--	--	--	--	--	--	--			--	--	--	--
--	--	--	--	--	--	--	--	--	--			--	--	--	--
--	--	--	--	--	--	--	--	--	--			--	--	--	--
--	--	--	--	--	--	--	--	--	--			--	--	--	--
--	--	--	--	--	--	--	--	--	--			--	--	--	--
--	--	--	--	--	--	--	--	--	--			--	--	--	--
--	--	--	--	--	--	--	--	--	--			--	--	--	--
--	--	--	--	--	--	--	--	--	--			--	--	--	--
--	--	--	--	--	--	--	--	--	--			--	--	--	--
--	--	--	--	--	--	--	--	--	--			--	--	--	--
--	--	--	--	--	--	--	--	--	--			--	--	--	--
--	--	--	--	--	--	--	--	--	--			--	--	--	--
--	--	--	--	--	--	--	--	--	--			--	--	--	--
--	--	--	--	--	--	--	--	--	--			--	--	--	--
--	--	--	--	--	--	--	--	--	--			--	--	--	--
--	--	--	--	--	--	--	--	--	--			--	--	--	--
--	--	--	--	--	--	--	--	--	--			--	--	--	--
--	--	--	--	--	--	--	--	--	--			--	--	--	--
--	--	--	--	--	--	--	--	--	--			--	--	--	--
--	--	--	--	--	--	--	--	--	--			--	--	--	--
--	--	--	--	--	--	--	--	--	--			--	--	--	--
--	--	--	--	--	--	--	--	--	--			--	--	--	--
--	--	--	--	--	--	--	--	--	--			--	--	--	--
--	--	--	--	--	--	--	--	--	--			--	--	--	--
--	--	--	--	--	--	--	--	--	--			--	--	--	--
--	--	--	--	--	--	--	--	--	--			--	--	--	--
--	--	--	--	--	--	--	--	--	--			--	--	--	--
--	--	--	--	--	--	--	--	--	--			--	--	--	--
--	--	--	--	--	--	--	--	--	--			--	--	--	--
--	--	--	--	--	--	--	--	--	--			--	--	--	--
--	--	--	--	--	--	--	--	--	--			--	--	--	--
--	--	--	--	--	--	--	--	--	--			--	--	--	--
--	--	--	--	--	--	--	--	--	--			--	--	--	--
--	--	--	--	--	--	--	--	--	--			--	--	--	--
--	--	--	--	--	--	--	--	--	--			--	--	--	--
--	--	--	--	--	--	--	--	--	--			--	--	--	--
--	--	--	--	--	--	--	--	--	--			--	--	--	--
--	--	--	--	--	--	--	--	--	--			--	--	--	--
--	--	--	--	--	--	--	--	--	--			--	--	--	--
--	--	--	--	--	--	--	--	--	--			--	--	--	--
--	--	--	--	--	--	--	--	--	--			--	--	--	--
--	--	--	--	--	--	--	--	--	--			--	--	--	--
--	--	--	--	--	--	--	--	--	--			--	--	--	--
--	--	--	--	--	--	--	--	--	--			--	--	--	--
--	--	--	--	--	--	--	--	--	--			--	--	--	--
--	--	--	--	--	--	--	--	--	--			--	--	--	--
--	--	--	--	--	--	--	--	--	--			--	--	--	--
--	--	--	--	--	--	--	--	--	--			--	--	--	--
--	--	--	--	--	--	--	--	--	--			--	--	--	--
--	--	--	--	--	--	--	--	--	--			--	--	--	--
--	--	--	--	--	--	--	--	--	--			--	--	--	--
--	--	--	--	--	--	--	--	--	--			--	--	--	--
--	--	--	--	--	--	--	--	--	--			--	--	--	--
--	--	--	--	--	--	--	--	--	--			--	--	--	--
--	--	--	--	--	--	--	--	--	--			--	--	--	--
--	--	--	--	--	--	--	--	--	--			--	--	--	--
--	--	--	--	--	--	--	--	--	--			--	--	--	--
--	--	--	--	--	--	--	--	--	--			--	--	--	--
--	--	--	--	--	--	--	--	--	--			--	--	--	--
--	--	--	--	--	--	--	--	--	--			--	--	--	--
--	--	--	--	--	--	--	--	--	--			--	--	--	--
--	--	--	--	--	--	--	--	--	--			--	--	--	--
--	--	--	--	--	--	--	--	--	--			--	--	--	--
--	--	--	--	--	--	--	--	--	--			--	--	--	--
--	--	--	--	--	--	--	--	--	--			--	--	--	--
--	--	--	--	--	--	--	--	--	--			--	--	--	--
--	--	--	--	--	--	--	--	--	--			--	--	--	--
--	--	--	--	--	--	--	--	--	--			--	--	--	--
--	--	--	--	--	--	--	--	--	--			--	--	--	--
--	--	--	--	--	--	--	--	--	--			--	--	--	--
--	--	--	--	--	--	--	--	--	--			--	--	--	--
--	--	--	--	--	--	--	--	--	--			--	--	--	--
--	--	--	--	--	--	--	--	--	--			--	--	--	--
--	--	--	--	--	--	--	--	--	--			--	--	--	--
--	--	--	--	--	--	--	--	--	--			--	--	--	--
--	--	--	--	--	--	--	--	--	--			--	--	--	--
--	--	--	--	--	--	--	--	--	--			--	--	--	--
--	--	--	--	--	--	--	--	--	--			--	--	--	--
--	--	--	--	--	--	--	--	--	--			--	--	--	--
--	--	--	--	--	--	--	--	--	--			--	--	--	--
--	--	--	--	--	--	--	--	--	--			--	--	--	--
--	--	--	--	--	--	--	--	--	--			--	--	--	--
--	--	--	--	--	--	--	--	--	--			--	--	--	--
--	--	--	--	--	--	--	--	--	--			--	--	--	--
--	--	--	--	--	--	--	--	--	--			--	--	--	--
--	--	--	--	--	--	--	--	--	--			--	--	--	--
--	--	--	--	--	--	--	--	--	--			--	--	--	--
--	--	--	--	--	--	--	--	--	--			--	--	--	--
--	--	--	--	--	--	--	--	--	--			--	--	--	--
--	--	--	--	--	--	--	--	--	--			--	--	--	--
--	--	--	--	--	--	--	--	--	--			--	--	--	--
--	--	--	--	--	--	--	--	--	--			--	--	--	--
--	--	--	--	--	--	--	--	--	--			--	--	--	--
--	--	--	--	--	--	--	--	--	--			--	--	--	--
--	--	--	--	--	--	--	--	--	--			--	--	--	--
--	--	--	--	--	--	--	--	--	--			--	--	--	--
--	--	--	--	--	--	--	--	--	--			--	--	--	--
--	--	--	--	--	--	--	--	--	--			--	--	--	--
--	--	--	--	--	--	--	--	--	--			--	--	--	--
--	--	--	--	--	--	--	--	--	--			--	--	--	--
--	--	--	--	--	--	--	--	--	--			--	--	--	--
--	--	--	--	--	--	--	--	--	--			--	--	--	--
--	--	--	--	--	--	--	--	--	--			--	--	--	--
--	--	--	--	--	--	--	--	--	--			--	--	--	--
--	--	--	--	--	--	--	--	--	--			--	--	--	--
--	--	--	--	--	--	--	--	--	--			--	--	--	--
--	--	--	--	--	--	--	--	--	--			--	--	--	--
--	--	--	--	--	--	--	--	--	--			--	--	--	--
--	--	--	--	--	--	--	--	--	--			--	--	--	--
--	--	--	--	--	--	--	--	--	--			--	--	--	--
--	--	--	--	--	--	--	--	--	--			--	--	--	--
--	--	--	--	--	--	--	--	--	--			--	--	--	--
--	--	--	--	--	--	--	--	--	--			--	--	--	--
--	--	--	--	--	--	--	--	--	--			--	--	--	--
--	--	--	--	--	--	--	--	--	--			--	--	--	--
--	--	--	--	--	--	--	--	--	--			--	--	--	--
--	--	--	--	--	--	--	--	--	--			--	--	--	--
--	--	--	--	--	--	--	--	--	--			--	--	--	--
--	--	--	--	--	--	--	--	--	--			--	--	--	--
--	--	--	--	--	--	--	--	--	--			--	--	--	--
--	--	--	--	--	--	--	--	--	--			--	--	--	--
--	--	--	--	--	--	--	--	--	--			--	--	--	--
--	--	--	--	--	--	--	--	--	--			--	--	--	--
--	--	--	--	--	--	--	--	--	--			--	--	--	--
--	--	--	--	--	--	--	--	--	--			--	--	--	--
--	--	--	--	--	--	--	--	--	--			--	--	--	--
--	--	--	--	--	--	--	--	--	--			--	--	--	--
--	--	--	--	--	--	--	--	--	--			--	--	--	--
--	--	--	--	--	--	--	--	--	--			--	--	--	--
--	--	--	--	--	--	--	--	--	--			--	--	--	--
--	--	--	--	--	--	--	--	--	--			--	--	--	--
--	--	--	--	--	--	--	--	--	--			--	--	--	--
--	--	--	--	--	--	--	--	--	--			--	--	--	--
--	--	--	--	--	--	--	--	--	--			--	--	--	--
--	--	--	--	--	--	--	--	--	--			--	--	--	--
--	--	--	--	--	--	--	--	--	--			--	--	--	--
--	--	--	--	--	--	--	--	--	--			--	--	--	--
--	--	--	--	--	--	--	--	--	--			--	--	--	--
--	--	--	--	--	--	--	--	--	--			--	--	--	--
--	--	--	--	--	--	--	--	--	--			--	--	--	--
--	--	--	--	--	--	--	--	--	--			--	--	--	--
--	--	--	--	--	--	--	--	--	--			--	--	--	--
--	--	--	--	--	--	--	--	--	--			--	--	--	--
--	--	--	--	--	--	--	--	--	--			--	--	--	--
--	--	--	--	--	--	--	--	--	--			--	--	--	--
--	--	--	--	--	--	--	--	--	--			--	--	--	--
--	--	--	--	--	--	--	--	--	--			--	--	--	--
--	--	--	--	--	--	--	--	--	--			--	--	--	--
--	--	--	--	--	--	--	--	--	--			--	--	--	--
--	--	--	--	--	--	--	--	--	--			--	--	--	--
--	--	--	--	--	--	--	--	--	--			--	--	--	--
--	--	--	--	--	--	--	--	--	--			--	--	--	--
--	--	--	--	--	--	--	--	--	--			--	--	--	--
--	--	--	--	--	--	--	--	--	--			--	--	--	--
--	--	--	--	--	--	--	--	--	--			--	--	--	--
--	--	--	--	--	--	--	--	--	--			--	--	--	--
--	--	--	--	--	--	--	--	--	--			--	--	--	--
--	--	--	--	--	--	--	--	--	--			--	--	--	--
--	--	--	--	--	--	--	--	--	--			--	--	--	--
--	--	--	--	--	--	--	--	--	--			--	--	--	--
--	--	--	--	--	--	--	--	--	--			--	--	--	--
--	--	--	--	--	--	--	--	--	--			--	--	--	--
--	--	--	--	--	--	--	--	--	--			--	--	--	--
--	--	--	--	--	--	--	--	--	--			--	--	--	--
--	--	--	--	--	--	--	--	--	--			--	--	--	--
--	--	--	--	--	--	--	--	--	--			--	--	--	--
--	--	--	--	--	--	--	--	--	--			--	--	--	--
--	--	--	--	--	--	--	--	--	--			--	--	--	--
--	--	--	--	--	--	--	--	--	--			--	--	--	--
--	--	--	--	--	--	--	--	--	--			--	--	--	--
--	--	--	--	--	--	--	--	--	--			--	--	--	--
--	--	--	--	--	--	--	--	--	--			--	--	--	--
--	--	--	--	--	--	--	--	--	--			--	--	--	--
--	--	--	--	--	--	--	--	--	--			--	--	--	--
--	--	--	--	--	--	--	--	--	--			--	--	--	--
--	--	--	--	--	--	--	--	--	--			--	--	--	--
--	--	--	--	--	--	--	--	--	--			--	--	--	--
--	--	--	--	--	--	--	--	--	--			--	--	--	--
--	--	--	--	--	--	--	--	--	--			--	--	--	--
--	--	--	--	--	--	--	--	--	--			--	--	--	--
--	--	--	--	--	--	--	--	--	--			--	--	--	--
--	--	--	--	--	--	--	--	--	--			--	--	--	--
--	--	--	--	--	--	--	--	--	--			--	--	--	--
--	--	--	--	--	--	--	--	--	--			--	--	--	--
--	--	--	--	--	--	--	--	--	--			--	--	--	--
--	--	--	--	--	--	--	--	--	--			--	--	--	--
--	--	--	--	--	--	--	--	--	--			--	--	--	--
--	--	--	--	--	--	--	--	--	--			--	--	--	--
--	--	--	--	--	--	--	--	--	--			--	--	--	--
--	--	--	--	--	--	--	--	--	--			--	--	--	--
--	--	--	--	--	--	--	--	--	--			--	--	--	--
--	--	--	--	--	--	--	--	--	--			--	--	--	--
--	--	--	--	--	--	--	--	--	--			--	--	--	--
--	--	--	--	--	--	--	--	--	--			--	--	--	--
--	--	--	--	--	--	--	--	--	--			--	--	--	--
--	--	--	--	--	--	--	--	--	--			--	--	--	--
--	--	--	--	--	--	--	--	--	--			--	--	--	--
--	--	--	--	--	--	--	--	--	--			--	--	--	--
--	--	--	--	--	--	--	--	--	--			--	--	--	--
--	--	--	--	--	--	--	--	--	--			--	--	--	--
--	--	--	--	--	--	--	--	--	--			--	--	--	--
--	--	--	--	--	--	--	--	--	--			--	--	--	--
--	--	--	--	--	--	--	--	--	--			--	--	--	--
--	--	--	--	--	--	--	--	--	--			--	--	--	--
--	--	--	--	--	--	--	--	--	--			--	--	--	--
--	--	--	--	--	--	--	--	--	--			--	--	--	--
--	--	--	--	--	--	--	--	--	--			--	--	--	--
--	--	--	--	--	--	--	--	--	--			--	--	--	--
--	--	--	--	--	--	--	--	--	--			--	--	--	--
--	--	--	--	--	--	--	--	--	--			--	--	--	--
--	--	--	--	--	--	--	--	--	--			--	--	--	--
--	--	--	--	--	--	--	--	--	--			--	--	--	--
--	--	--	--	--	--	--	--	--	--			--	--	--	--
--	--	--	--	--	--	--	--	--	--			--	--	--	--
--	--	--	--	--	--	--	--	--	--			--	--	--	--
--	--	--	--	--	--	--	--	--	--			--	--	--	--
--	--	--	--	--	--	--	--	--	--			--	--	--	--
--	--	--	--	--	--	--	--	--	--			--	--	--	--
--	--	--	--	--	--	--	--	--	--			--	--	--	--
--	--	--	--	--	--	--	--	--	--			--	--	--	--
--	--	--	--	--	--	--	--	--	--			--	--	--	--
--	--	--	--	--	--	--	--	--	--			--	--	--	--
--	--	--	--	--	--	--	--	--	--			--	--	--	--
--	--	--	--	--	--	--	--	--	--			--	--	--	--
--	--	--	--	--	--	--	--	--	--			--	--	--	--
--	--	--	--	--	--	--	--	--	--			--	--	--	--
--	--	--	--	--	--	--	--	--	--			--	--	--	--
--	--	--	--	--	--	--	--	--	--			--	--	--	--
--	--	--	--	--	--	--	--	--	--			--	--	--	--
--	--	--	--	--	--	--	--	--	--			--	--	--	--
--	--	--	--	--	--	--	--	--	--			--	--	--	--
--	--	--	--	--	--	--	--	--	--			--	--	--	--
--	--	--	--	--	--	--	--	--	--			--	--	--	--
--	--	--	--	--	--	--	--	--	--			--	--	--	--
--	--	--	--	--	--	--	--	--	--			--	--	--	--
--	--	--	--	--	--	--	--	--	--			--	--	--	--
--	--	--	--	--	--	--	--	--	--			--	--	--	--
--	--	--	--	--	--	--	--	--	--			--	--	--	--
--	--	--	--	--	--	--	--	--	--			--	--	--	--
--	--	--	--	--	--	--	--	--	--			--	--	--	--
--	--	--	--	--	--	--	--	--	--			--	--	--	--
--	--	--	--	--	--	--	--	--	--			--	--	--	--
--	--	--	--	--	--	--	--	--	--			--	--	--	--
--	--	--	--	--	--	--	--	--	--			--	--	--	--
--	--	--	--	--	--	--	--	--	--			--	--	--	--
--	--	--	--	--	--	--	--	--	--			--	--	--	--
--	--	--	--	--	--	--	--	--	--			--	--	--	--
--	--	--	--	--	--	--	--	--	--			--	--	--	--
--	--	--	--	--	--	--	--	--	--			--	--	--	--
--	--	--	--	--	--	--	--	--	--			--	--	--	--
--	--	--	--	--	--	--	--	--	--			--	--	--	--
--	--	--	--	--	--	--	--	--	--			--	--	--	--
--	--	--	--	--	--	--	--	--	--			--	--	--	--
--	--	--	--	--	--	--	--	--	--			--	--	--	--
--	--	--	--	--	--	--	--	--	--			--	--	--	--
--	--	--	--	--	--	--	--	--	--			--	--	--	--
--	--	--	--	--	--	--	--	--	--			--	--	--	--
--	--	--	--	--	--	--	--	--	--			--	--	--	--
--	--	--	--	--	--	--	--	--	--			--	--	--	--
--	--	--	--	--	--	--	--	--	--			--	--	--	--
--	--	--	--	--	--	--	--	--	--			--	--	--	--
--	--	--	--	--	--	--	--	--	--			--	--	--	--
--	--	--	--	--	--	--	--	--	--			--	--	--	--
--	--	--	--	--	--	--	--	--	--			--	--	--	--
--	--	--	--	--	--	--	--	--	--			--	--	--	--
--	--	--	--	--	--	--	--	--	--			--	--	--	--
--	--	--	--	--	--	--	--	--	--			--	--	--	--
--	--	--	--	--	--	--	--	--	--			--	--	--	--
--	--	--	--	--	--	--	--	--	--			--	--	--	--
--	--	--	--	--	--	--	--	--	--			--	--	--	--
--	--	--	--	--	--	--	--	--	--			--	--	--	--
--	--	--	--	--	--	--	--	--	--			--	--	--	--
--	--	--	--	--	--	--	--	--	--			--	--	--	--
--	--	--	--	--	--	--	--	--	--			--	--	--	--
--	--	--	--	--	--	--	--	--	--			--	--	--	--
--	--	--	--	--	--	--	--	--	--			--	--	--	--
--	--	--	--	--	--	--	--	--	--			--	--	--	--
--	--	--	--	--	--	--	--	--	--			--	--	--	--
--	--	--	--	--	--	--	--	--	--			--	--	--	--
--	--	--	--	--	--	--	--	--	--			--	--	--	--
--	--	--	--	--	--	--	--	--	--			--	--	--	--
--	--	--	--	--	--	--	--	--	--			--	--	--	--
--	--	--	--	--	--	--	--	--	--			--	--	--	--
--	--	--	--	--	--	--	--	--	--			--	--	--	--
--	--	--	--	--	--	--	--	--	--			--	--	--	--
--	--	--	--	--	--	--	--	--	--			--	--	--	--
--	--	--	--	--	--	--	--	--	--			--	--	--	--
--	--	--	--	--	--	--	--	--	--			--	--	--	--
--	--	--	--	--	--	--	--	--	--			--	--	--	--
--	--	--	--	--	--	--	--	--	--			--	--	--	--
--	--	--	--	--	--	--	--	--	--			--	--	--	--
--	--	--	--	--	--	--	--	--	--			--	--	--	--
--	--	--	--	--	--	--	--	--	--			--	--	--	--
--	--	--	--	--	--	--	--	--	--			--	--	--	--
--	--	--	--	--	--	--	--	--	--			--	--	--	--
--	--	--	--	--	--	--	--	--	--			--	--	--	--
--	--	--	--	--	--	--	--	--	--			--	--	--	--
--	--	--	--	--	--	--	--	--	--			--	--	--	--
--	--	--	--	--	--	--	--	--	--			--	--	--	--
--	--	--	--	--	--	--	--	--	--			--	--	--	--
--	--	--	--	--	--	--	--	--	--			--	--	--	--
--	--	--	--	--	--	--	--	--	--			--	--	--	--
--	--	--	--	--	--	--	--	--	--			--	--	--	--
--	--	--	--	--	--	--	--	--	--			--	--	--	--
--	--	--	--	--	--	--	--	--	--			--	--	--	--
--	--	--	--	--	--	--	--	--	--			--	--	--	--
--	--	--	--	--	--	--	--	--	--			--	--	--	--
--	--	--	--	--	--	--	--	--	--			--	--	--	--
--	--	--	--	--	--	--	--	--	--			--	--	--	--
--	--	--	--	--	--	--	--	--	--			--	--	--	--
--	--	--	--	--	--	--	--	--	--			--	--	--	--
--	--	--	--	--	--	--	--	--	--			--	--	--	--
--	--	--	--	--	--	--	--	--	--			--	--	--	--
--	--	--	--	--	--	--	--	--	--			--	--	--	--
--	--	--	--	--	--	--	--	--	--			--	--	--	--
--	--	--	--	--	--	--	--	--	--			--	--	--	--
--	--	--	--	--	--	--	--	--	--			--	--	--	--
--	--	--	--	--	--	--	--	--	--			--	--	--	--
--	--	--	--	--	--	--	--	--	--			--	--	--	--
--	--	--	--	--	--	--	--	--	--			--	--	--	--
--	--	--	--	--	--	--	--	--	--			--	--	--	--
--	--	--	--	--	--	--	--	--	--			--	--	--	--
--	--	--	--	--	--	--	--	--	--			--	--	--	--
--	--	--	--	--	--	--	--	--	--			--	--	--	--
--	--	--	--	--	--	--	--	--	--			--	--	--	--
--	--	--	--	--	--	--	--	--	--			--	--	--	--
--	--	--	--	--	--	--	--	--	--			--	--	--	--
--	--	--	--	--	--	--	--	--	--			--	--	--	--
--	--	--	--	--	--	--	--	--	--			--	--	--	--
--	--	--	--	--	--	--	--	--	--			--	--	--	--
--	--	--	--	--	--	--	--	--	--			--	--	--	--
--	--	--	--	--	--	--	--	--	--			--	--	--	--
--	--	--	--	--	--	--	--	--	--			--	--	--	--
--	--	--	--	--	--	--	--	--	--			--	--	--	--
--	--	--	--	--	--	--	--	--	--			--	--	--	--
--	--	--	--	--	--	--	--	--	--			--	--	--	--
--	--	--	--	--	--	--	--	--	--			--	--	--	--
--	--	--	--	--	--	--	--	--	--			--	--	--	--
--	--	--	--	--	--	--	--	--	--			--	--	--	--
--	--	--	--	--	--	--	--	--	--			--	--	--	--
--	--	--	--	--	--	--	--	--	--			--	--	--	--
--	--	--	--	--	--	--	--	--	--			--	--	--	--
--	--	--	--	--	--	--	--	--	--			--	--	--	--
--	--	--	--	--	--	--	--	--	--			--	--	--	--
--	--	--	--	--	--	--	--	--	--			--	--	--	--
--	--	--	--	--	--	--	--	--	--			--	--	--	--
--	--	--	--	--	--	--	--	--	--			--	--	--	--
--	--	--	--	--	--	--	--	--	--			--	--	--	--
--	--	--	--	--	--	--	--	--	--			--	--	--	--
--	--	--	--	--	--	--	--	--	--			--	--	--	--
--	--	--	--	--	--	--	--	--	--			--	--	--	--
--	--	--	--	--	--	--	--	--	--			--	--	--	--
--	--	--	--	--	--	--	--	--	--			--	--	--	--
--	--	--	--	--	--	--	--	--	--			--	--	--	--
--	--	--	--	--	--	--	--	--	--			--	--	--	--
--	--	--	--	--	--	--	--	--	--			--	--	--	--
--	--	--	--	--	--	--	--	--	--			--	--	--	--
--	--	--	--	--	--	--	--	--	--			--	--	--	--
--	--	--	--	--	--	--	--	--	--			--	--	--	--
--	--	--	--	--	--	--	--	--	--			--	--	--	--
--	--	--	--	--	--	--	--	--	--			--	--	--	--
--	--	--	--	--	--	--	--	--	--			--	--	--	--
--	--	--	--	--	--	--	--	--	--			--	--	--	--
--	--	--	--	--	--	--	--	--	--			--	--	--	--
--	--	--	--	--	--	--	--	--	--			--	--	--	--
--	--	--	--	--	--	--	--	--	--			--	--	--	--
--	--	--	--	--	--	--	--	--	--			--	--	--	--
--	--	--	--	--	--	--	--	--	--			--	--	--	--
--	--	--	--	--	--	--	--	--	--			--	--	--	--
--	--	--	--	--	--	--	--	--	--			--	--	--	--
--	--	--	--	--	--	--	--	--	--			--	--	--	--
--	--	--	--	--	--	--	--	--	--			--	--	--	--
--	--	--	--	--	--	--	--	--	--			--	--	--	--
--	--	--	--	--	--	--	--	--	--			--	--	--	--
--	--	--	--	--	--	--	--	--	--			--	--	--	--
--	--	--	--	--	--	--	--	--	--			--	--	--	--
--	--	--	--	--	--	--	--	--	--			--	--	--	--
--	--	--	--	--	--	--	--	--	--			--	--	--	--
--	--	--	--	--	--	--	--	--	--			--	--	--	--
--	--	--	--	--	--	--	--	--	--			--	--	--	--
--	--	--	--	--	--	--	--	--	--			--	--	--	--
--	--	--	--	--	--	--	--	--	--			--	--	--	--
--	--	--	--	--	--	--	--	--	--			--	--	--	--
--	--	--	--	--	--	--	--	--	--			--	--	--	--
--	--	--	--	--	--	--	--	--	--			--	--	--	--
--	--	--	--	--	--	--	--	--	--			--	--	--	--
--	--	--	--	--	--	--	--	--	--			--	--	--	--
--	--	--	--	--	--	--	--	--	--			--	--	--	--
--	--	--	--	--	--	--	--	--	--			--	--	--	--
--	--	--	--	--	--	--	--	--	--			--	--	--	--
--	--	--	--	--	--	--	--	--	--			--	--	--	--
--	--	--	--	--	--	--	--	--	--			--	--	--	--
--	--	--	--	--	--	--	--	--	--			--	--	--	--
--	--	--	--	--	--	--	--	--	--			--	--	--	--
--	--	--	--	--	--	--	--	--	--			--	--	--	--
--	--	--	--	--	--	--	--	--	--			--	--	--	--
--	--	--	--	--	--	--	--	--	--			--	--	--	--
--	--	--	--	--	--	--	--	--	--			--	--	--	--
--	--	--	--	--	--	--	--	--	--			--	--	--	--
--	--	--	--	--	--	--	--	--	--			--	--	--	--
--	--	--	--	--	--	--	--	--	--			--	--	--	--
--	--	--	--	--	--	--	--	--	--			--	--	--	--
--	--	--	--	--	--	--	--	--	--			--	--	--	--
--	--	--	--	--	--	--	--	--	--			--	--	--	--
--	--	--	--	--	--	--	--	--	--			--	--	--	--
--	--	--	--	--	--	--	--	--	--			--	--	--	--
--	--	--	--	--	--	--	--	--	--			--	--	--	--
--	--	--	--	--	--	--	--	--	--			--	--	--	--
--	--	--	--	--	--	--	--	--	--			--	--	--	--
--	--	--	--	--	--	--	--	--	--			--	--	--	--
--	--	--	--	--	--	--	--	--	--			--	--	--	--
--	--	--	--	--	--	--	--	--	--			--	--	--	--
--	--	--	--	--	--	--	--	--	--			--	--	--	--
--	--	--	--	--	--	--	--	--	--			--	--	--	--
--	--	--	--	--	--	--	--	--	--			--	--	--	--
--	--	--	--	--	--	--	--	--	--			--	--	--	--
--	--	--	--	--	--	--	--	--	--			--	--	--	--
--	--	--	--	--	--	--	--	--	--			--	--	--	--
--	--	--	--	--	--	--	--	--	--			--	--	--	--
--	--	--	--	--	--	--	--	--	--			--	--	--	--
--	--	--	--	--	--	--	--	--	--			--	--	--	--
--	--	--	--	--	--	--	--	--	--			--	--	--	--
--	--	--	--	--	--	--	--	--	--			--	--	--	--
--	--	--	--	--	--	--	--	--	--			--	--	--	--
--	--	--	--	--	--	--	--	--	--			--	--	--	--
--	--	--	--	--	--	--	--	--	--			--	--	--	--
--	--	--	--	--	--	--	--	--	--			--	--	--	--
--	--	--	--	--	--	--	--	--	--			--	--	--	--
--	--	--	--	--	--	--	--	--	--			--	--	--	--
--	--	--	--	--	--	--	--	--	--			--	--	--	--
--	--	--	--	--	--	--	--	--	--			--	--	--	--
--	--	--	--	--	--	--	--	--	--			--	--	--	--
--	--	--	--	--	--	--	--	--	--			--	--	--	--
--	--	--	--	--	--	--	--	--	--			--	--	--	--
--	--	--	--	--	--	--	--	--	--			--	--	--	--
--	--	--	--	--	--	--	--	--	--			--	--	--	--
--	--	--	--	--	--	--	--	--	--			--	--	--	--
--	--	--	--	--	--	--	--	--	--			--	--	--	--
--	--	--	--	--	--	--	--	--	--			--	--	--	--
--	--	--	--	--	--	--	--	--	--			--	--	--	--
--	--	--	--	--	--	--	--	--	--			--	--	--	--
--	--	--	--	--	--	--	--	--	--			--	--	--	--
--	--	--	--	--	--	--	--	--	--			--	--	--	--
--	--	--	--	--	--	--	--	--	--			--	--	--	--
--	--	--	--	--	--	--	--	--	--			--	--	--	--
--	--	--	--	--	--	--	--	--	--			--	--	--	--
--	--	--	--	--	--	--	--	--	--			--	--	--	--
--	--	--	--	--	--	--	--	--	--			--	--	--	--
--	--	--	--	--	--	--	--	--	--			--	--	--	--
--	--	--	--	--	--	--	--	--	--			--	--	--	--
--	--	--	--	--	--	--	--	--	--			--	--	--	--
--	--	--	--	--	--	--	--	--	--			--	--	--	--
--	--	--	--	--	--	--	--	--	--			--	--	--	--
--	--	--	--	--	--	--	--	--	--			--	--	--	--
--	--	--	--	--	--	--	--	--	--			--	--	--	--
--	--	--	--	--	--	--	--	--	--			--	--	--	--
--	--	--	--	--	--	--	--	--	--			--	--	--	--
--	--	--	--	--	--	--	--	--	--			--	--	--	--
--	--	--	--	--	--	--	--	--	--			--	--	--	--
--	--	--	--	--	--	--	--	--	--			--	--	--	--
--	--	--	--	--	--	--	--	--	--			--	--	--	--
--	--	--	--	--	--	--	--	--	--			--	--	--	--
--	--	--	--	--	--	--	--	--	--			--	--	--	--
--	--	--	--	--	--	--	--	--	--			--	--	--	--
--	--	--	--	--	--	--	--	--	--			--	--	--	--
--	--	--	--	--	--	--	--	--	--			--	--	--	--
--	--	--	--	--	--	--	--	--	--			--	--	--	--
--	--	--	--	--	--	--	--	--	--			--	--	--	--
--	--	--	--	--	--	--	--	--	--			--	--	--	--
--	--	--	--	--	--	--	--	--	--			--	--	--	--
--	--	--	--	--	--	--	--	--	--			--	--	--	--
--	--	--	--	--	--	--	--	--	--			--	--	--	--
--	--	--	--	--	--	--	--	--	--			--	--	--	--
--	--	--	--	--	--	--	--	--	--			--	--	--	--
--	--	--	--	--	--	--	--	--	--			--	--	--	--
--	--	--	--	--	--	--	--	--	--			--	--	--	--
--	--	--	--	--	--	--	--	--	--			--	--	--	--
--	--	--	--	--	--	--	--	--	--			--	--	--	--
--	--	--	--	--	--	--	--	--	--			--	--	--	--
--	--	--	--	--	--	--	--	--	--			--	--	--	--
--	--	--	--	--	--	--	--	--	--			--	--	--	--
--	--	--	--	--	--	--	--	--	--			--	--	--	--
--	--	--	--	--	--	--	--	--	--			--	--	--	--
--	--	--	--	--	--	--	--	--	--			--	--	--	--
--	--	--	--	--	--	--	--	--	--			--	--	--	--
--	--	--	--	--	--	--	--	--	--			--	--	--	--
--	--	--	--	--	--	--	--	--	--			--	--	--	--
--	--	--	--	--	--	--	--	--	--			--	--	--	--
--	--	--	--	--	--	--	--	--	--			--	--	--	--
--	--	--	--	--	--	--	--	--	--			--	--	--	--
--	--	--	--	--	--	--	--	--	--			--	--	--	--
--	--	--	--	--	--	--	--	--	--			--	--	--	--
--	--	--	--	--	--	--	--	--	--			--	--	--	--
--	--	--	--	--	--	--	--	--	--			--	--	--	--
--	--	--	--	--	--	--	--	--	--			--	--	--	--
--	--	--	--	--	--	--	--	--	--			--	--	--	--
--	--	--	--	--	--	--	--	--	--			--	--	--	--
--	--	--	--	--	--	--	--	--	--			--	--	--	--
--	--	--	--	--	--	--	--	--	--			--	--	--	--
--	--	--	--	--	--	--	--	--	--			--	--	--	--
--	--	--	--	--	--	--	--	--	--			--	--	--	--
--	--	--	--	--	--	--	--	--	--			--	--	--	--
--	--	--	--	--	--	--	--	--	--			--	--	--	--
--	--	--	--	--	--	--	--	--	--			--	--	--	--
--	--	--	--	--	--	--	--	--	--			--	--	--	--
--	--	--	--	--	--	--	--	--	--			--	--	--	--
--	--	--	--	--	--	--	--	--	--			--	--	--	--
--	--	--	--	--	--	--	--	--	--			--	--	--	--
--	--	--	--	--	--	--	--	--	--			--	--	--	--
--	--	--	--	--	--	--	--	--	--			--	--	--	--
--	--	--	--	--	--	--	--	--	--			--	--	--	--
--	--	--	--	--	--	--	--	--	--			--	--	--	--
--	--	--	--	--	--	--	--	--	--			--	--	--	--
--	--	--	--	--	--	--	--	--	--			--	--	--	--
--	--	--	--	--	--	--	--	--	--			--	--	--	--
--	--	--	--	--	--	--	--	--	--			--	--	--	--
--	--	--	--	--	--	--	--	--	--			--	--	--	--
--	--	--	--	--	--	--	--	--	--			--	--	--	--
--	--	--	--	--	--	--	--	--	--			--	--	--	--
--	--	--	--	--	--	--	--	--	--			--	--	--	--
--	--	--	--	--	--	--	--	--	--			--	--	--	--
--	--	--	--	--	--	--	--	--	--			--	--	--	--
--	--	--	--	--	--	--	--	--	--			--	--	--	--
--	--	--	--	--	--	--	--	--	--			--	--	--	--
--	--	--	--	--	--	--	--	--	--			--	--	--	--
--	--	--	--	--	--	--	--	--	--			--	--	--	--
--	--	--	--	--	--	--	--	--	--			--	--	--	--
--	--	--	--	--	--	--	--	--	--			--	--	--	--
--	--	--	--	--	--	--	--	--	--			--	--	--	--
--	--	--	--	--	--	--	--	--	--			--	--	--	--
--	--	--	--	--	--	--	--	--	--			--	--	--	--
--	--	--	--	--	--	--	--	--	--			--	--	--	--
--	--	--	--	--	--	--	--	--	--			--	--	--	--
--	--	--	--	--	--	--	--	--	--			--	--	--	--
--	--	--	--	--	--	--	--	--	--			--	--	--	--
--	--	--	--	--	--	--	--	--	--			--	--	--	--
--	--	--	--	--	--	--	--	--	--			--	--	--	--
--	--	--	--	--	--	--	--	--	--			--	--	--	--
--	--	--	--	--	--	--	--	--	--			--	--	--	--
--	--	--	--	--	--	--	--	--	--			--	--	--	--
--	--	--	--	--	--	--	--	--	--			--	--	--	--
--	--	--	--	--	--	--	--	--	--			--	--	--	--
--	--	--	--	--	--	--	--	--	--			--	--	--	--
--	--	--	--	--	--	--	--	--	--			--	--	--	--
--	--	--	--	--	--	--	--	--	--			--	--	--	--
--	--	--	--	--	--	--	--	--	--			--	--	--	--
--	--	--	--	--	--	--	--	--	--			--	--	--	--
--	--	--	--	--	--	--	--	--	--			--	--	--	--
--	--	--	--	--	--	--	--	--	--			--	--	--	--
--	--	--	--	--	--	--	--	--	--			--	--	--	--
--	--	--	--	--	--	--	--	--	--			--	--	--	--
--	--	--	--	--	--	--	--	--	--			--	--	--	--
--	--	--	--	--	--	--	--	--	--			--	--	--	--
--	--	--	--	--	--	--	--	--	--			--	--	--	--
--	--	--	--	--	--	--	--	--	--			--	--	--	--
--	--	--	--	--	--	--	--	--	--			--	--	--	--
--	--	--	--	--	--	--	--	--	--			--	--	--	--
--	--	--	--	--	--	--	--	--	--			--	--	--	--
--	--	--	--	--	--	--	--	--	--			--	--	--	--
--	--	--	--	--	--	--	--	--	--			--	--	--	--
--	--	--	--	--	--	--	--	--	--			--	--	--	--
--	--	--	--	--	--	--	--	--	--			--	--	--	--
--	--	--	--	--	--	--	--	--	--			--	--	--	--
--	--	--	--	--	--	--	--	--	--			--	--	--	--
--	--	--	--	--	--	--	--	--	--			--	--	--	--
--	--	--	--	--	--	--	--	--	--			--	--	--	--
--	--	--	--	--	--	--	--	--	--			--	--	--	--
--	--	--	--	--	--	--	--	--	--			--	--	--	--
--	--	--	--	--	--	--	--	--	--			--	--	--	--
--	--	--	--	--	--	--	--	--	--			--	--	--	--
--	--	--	--	--	--	--	--	--	--			--	--	--	--
--	--	--	--	--	--	--	--	--	--			--	--	--	--
--	--	--	--	--	--	--	--	--	--			--	--	--	--
--	--	--	--	--	--	--	--	--	--			--	--	--	--
--	--	--	--	--	--	--	--	--	--			--	--	--	--
--	--	--	--	--	--	--	--	--	--			--	--	--	--
--	--	--	--	--	--	--	--	--	--			--	--	--	--
--	--	--	--	--	--	--	--	--	--			--	--	--	--
--	--	--	--	--	--	--	--	--	--			--	--	--	--
--	--	--	--	--	--	--	--	--	--			--	--	--	--
--	--	--	--	--	--	--	--	--	--			--	--	--	--
--	--	--	--	--	--	--	--	--	--			--	--	--	--
--	--	--	--	--	--	--	--	--	--			--	--	--	--
--	--	--	--	--	--	--	--	--	--			--	--	--	--
--	--	--	--	--	--	--	--	--	--			--	--	--	--
--	--	--	--	--	--	--	--	--	--			--	--	--	--
--	--	--	--	--	--	--	--	--	--			--	--	--	--
--	--	--	--	--	--	--	--	--	--			--	--	--	--
--	--	--	--	--	--	--	--	--	--			--	--	--	--
--	--	--	--	--	--	--	--	--	--			--	--	--	--
--	--	--	--	--	--	--	--	--	--			--	--	--	--
--	--	--	--	--	--	--	--	--	--			--	--	--	--
--	--	--	--	--	--	--	--	--	--			--	--	--	--
--	--	--	--	--	--	--	--	--	--			--	--	--	--
--	--	--	--	--	--	--	--	--	--			--	--	--	--
--	--	--	--	--	--	--	--	--	--			--	--	--	--
--	--	--	--	--	--	--	--	--	--			--	--	--	--
--	--	--	--	--	--	--	--	--	--			--	--	--	--
--	--	--	--	--	--	--	--	--	--			--	--	--	--
--	--	--	--	--	--	--	--	--	--			--	--	--	--
--	--	--	--	--	--	--	--	--	--			--	--	--	--
--	--	--	--	--	--	--	--	--	--			--	--	--	--
--	--	--	--	--	--	--	--	--	--			--	--	--	--
--	--	--	--	--	--	--	--	--	--			--	--	--	--
--	--	--	--	--	--	--	--	--	--			--	--	--	--
--	--	--	--	--	--	--	--	--	--			--	--	--	--
--	--	--	--	--	--	--	--	--	--			--	--	--	--
--	--	--	--	--	--	--	--	--	--			--	--	--	--
--	--	--	--	--	--	--	--	--	--			--	--	--	--
--	--	--	--	--	--	--	--	--	--			--	--	--	--
--	--	--	--	--	--	--	--	--	--			--	--	--	--
--	--	--	--	--	--	--	--	--	--			--	--	--	--
--	--	--	--	--	--	--	--	--	--			--	--	--	--
--	--	--	--	--	--	--	--	--	--			--	--	--	--
--	--	--	--	--	--	--	--	--	--			--	--	--	--
--	--	--	--	--	--	--	--	--	--			--	--	--	--
--	--	--	--	--	--	--	--	--	--			--	--	--	--
--	--	--	--	--	--	--	--	--	--			--	--	--	--
--	--	--	--	--	--	--	--	--	--			--	--	--	--
--	--	--	--	--	--	--	--	--	--			--	--	--	--
--	--	--	--	--	--	--	--	--	--			--	--	--	--
--	--	--	--	--	--	--	--	--	--			--	--	--	--
--	--	--	--	--	--	--	--	--	--			--	--	--	--
--	--	--	--	--	--	--	--	--	--			--	--	--	--
--	--	--	--	--	--	--	--	--	--			--	--	--	--
--	--	--	--	--	--	--	--	--	--			--	--	--	--
--	--	--	--	--	--	--	--	--	--			--	--	--	--
--	--	--	--	--	--	--	--	--	--			--	--	--	--
--	--	--	--	--	--	--	--	--	--			--	--	--	--
--	--	--	--	--	--	--	--	--	--			--	--	--	--
--	--	--	--	--	--	--	--	--	--			--	--	--	--
--	--	--	--	--	--	--	--	--	--			--	--	--	--
--	--	--	--	--	--	--	--	--	--			--	--	--	--
--	--	--	--	--	--	--	--	--	--			--	--	--	--
--	--	--	--	--	--	--	--	--	--			--	--	--	--
--	--	--	--	--	--	--	--	--	--			--	--	--	--
--	--	--	--	--	--	--	--	--	--			--	--	--	--
--	--	--	--	--	--	--	--	--	--			--	--	--	--
--	--	--	--	--	--	--	--	--	--			--	--	--	--
--	--	--	--	--	--	--	--	--	--			--	--	--	--
--	--	--	--	--	--	--	--	--	--			--	--	--	--
--	--	--	--	--	--	--	--	--	--			--	--	--	--
--	--	--	--	--	--	--	--	--	--			--	--	--	--
--	--	--	--	--	--	--	--	--	--			--	--	--	--
--	--	--	--	--	--	--	--	--	--			--	--	--	--
--	--	--	--	--	--	--	--	--	--			--	--	--	--
--	--	--	--	--	--	--	--	--	--			--	--	--	--
--	--	--	--	--	--	--	--	--	--			--	--	--	--
--	--	--	--	--	--	--	--	--	--			--	--	--	--
--	--	--	--	--	--	--	--	--	--			--	--	--	--
--	--	--	--	--	--	--	--	--	--			--	--	--	--
--	--	--	--	--	--	--	--	--	--			--	--	--	--
--	--	--	--	--	--	--	--	--	--			--	--	--	--
--	--	--	--	--	--	--	--	--	--			--	--	--	--
--	--	--	--	--	--	--	--	--	--			--	--	--	--
--	--	--	--	--	--	--	--	--	--			--	--	--	--
--	--	--	--	--	--	--	--	--	--			--	--	--	--
--	--	--	--	--	--	--	--	--	--			--	--	--	--
--	--	--	--	--	--	--	--	--	--			--	--	--	--
--	--	--	--	--	--	--	--	--	--			--	--	--	--
--	--	--	--	--	--	--	--	--	--			--	--	--	--
--	--	--	--	--	--	--	--	--	--			--	--	--	--
--	--	--	--	--	--	--	--	--	--			--	--	--	--
--	--	--	--	--	--	--	--	--	--			--	--	--	--
--	--	--	--	--	--	--	--	--	--			--	--	--	--
--	--	--	--	--	--	--	--	--	--			--	--	--	--
--	--	--	--	--	--	--	--	--	--			--	--	--	--
--	--	--	--	--	--	--	--	--	--			--	--	--	--
--	--	--	--	--	--	--	--	--	--			--	--	--	--
--	--	--	--	--	--	--	--	--	--			--	--	--	--
--	--	--	--	--	--	--	--	--	--			--	--	--	--
--	--	--	--	--	--	--	--	--	--			--	--	--	--
--	--	--	--	--	--	--	--	--	--			--	--	--	--
--	--	--	--	--	--	--	--	--	--			--	--	--	--
--	--	--	--	--	--	--	--	--	--			--	--	--	--
--	--	--	--	--	--	--	--	--	--			--	--	--	--
--	--	--	--	--	--	--	--	--	--			--	--	--	--
--	--	--	--	--	--	--	--	--	--			--	--	--	--
--	--	--	--	--	--	--	--	--	--			--	--	--	--
--	--	--	--	--	--	--	--	--	--			--	--	--	--
--	--	--	--	--	--	--	--	--	--			--	--	--	--
--	--	--	--	--	--	--	--	--	--			--	--	--	--
--	--	--	--	--	--	--	--	--	--			--	--	--	--
--	--	--	--	--	--	--	--	--	--			--	--	--	--
--	--	--	--	--	--	--	--	--	--			--	--	--	--
--	--	--	--	--	--	--	--	--	--			--	--	--	--
--	--	--	--	--	--	--	--	--	--			--	--	--	--
--	--	--	--	--	--	--	--	--	--			--	--	--	--
--	--	--	--	--	--	--	--	--	--			--	--	--	--
--	--	--	--	--	--	--	--	--	--			--	--	--	--
--	--	--	--	--	--	--	--	--	--			--	--	--	--
--	--	--	--	--	--	--	--	--	--			--	--	--	--
--	--	--	--	--	--	--	--	--	--			--	--	--	--
--	--	--	--	--	--	--	--	--	--			--	--	--	--
--	--	--	--	--	--	--	--	--	--			--	--	--	--
--	--	--	--	--	--	--	--	--	--			--	--	--	--
--	--	--	--	--	--	--	--	--	--			--	--	--	--
--	--	--	--	--	--	--	--	--	--			--	--	--	--
--	--	--	--	--	--	--	--	--	--			--	--	--	--
--	--	--	--	--	--	--	--	--	--			--	--	--	--
--	--	--	--	--	--	--	--	--	--			--	--	--	--
--	--	--	--	--	--	--	--	--	--			--	--	--	--
--	--	--	--	--	--	--	--	--	--			--	--	--	--
--	--	--	--	--	--	--	--	--	--			--	--	--	--
--	--	--	--	--	--	--	--	--	--			--	--	--	--
--	--	--	--	--	--	--	--	--	--			--	--	--	--
--	--	--	--	--	--	--	--	--	--			--	--	--	--
--	--	--	--	--	--	--	--	--	--			--	--	--	--
--	--	--	--	--	--	--	--	--	--			--	--	--	--
--	--	--	--	--	--	--	--	--	--			--	--	--	--
--	--	--	--	--	--	--	--	--	--			--	--	--	--
--	--	--	--	--	--	--	--	--	--			--	--	--	--
--	--	--	--	--	--	--	--	--	--			--	--	--	--
--	--	--	--	--	--	--	--	--	--			--	--	--	--
--	--	--	--	--	--	--	--	--	--			--	--	--	--
--	--	--	--	--	--	--	--	--	--			--	--	--	--
--	--	--	--	--	--	--	--	--	--			--	--	--	--
--	--	--	--	--	--	--	--	--	--			--	--	--	--
--	--	--	--	--	--	--	--	--	--			--	--	--	--
--	--	--	--	--	--	--	--	--	--			--	--	--	--
--	--	--	--	--	--	--	--	--	--			--	--	--	--
--	--	--	--	--	--	--	--	--	--			--	--	--	--
--	--	--	--	--	--	--	--	--	--			--	--	--	--
--	--	--	--	--	--	--	--	--	--			--	--	--	--
--	--	--	--	--	--	--	--	--	--			--	--	--	--
--	--	--	--	--	--	--	--	--	--			--	--	--	--
--	--	--	--	--	--	--	--	--	--			--	--	--	--
--	--	--	--	--	--	--	--	--	--			--	--	--	--
--	--	--	--	--	--	--	--	--	--			--	--	--	--
--	--	--	--	--	--	--	--	--	--			--	--	--	--
--	--	--	--	--	--	--	--	--	--			--	--	--	--
--	--	--	--	--	--	--	--	--	--			--	--	--	--
--	--	--	--	--	--	--	--	--	--			--	--	--	--
--	--	--	--	--	--	--	--	--	--			--	--	--	--
--	--	--	--	--	--	--	--	--	--			--	--	--	--
--	--	--	--	--	--	--	--	--	--			--	--	--	--
--	--	--	--	--	--	--	--	--	--			--	--	--	--
--	--	--	--	--	--	--	--	--	--			--	--	--	--
--	--	--	--	--	--	--	--	--	--			--	--	--	--
--	--	--	--	--	--	--	--	--	--			--	--	--	--
--	--	--	--	--	--	--	--	--	--			--	--	--	--
--	--	--	--	--	--	--	--	--	--			--	--	--	--
--	--	--	--	--	--	--	--	--	--			--	--	--	--
--	--	--	--	--	--	--	--	--	--			--	--	--	--
--	--	--	--	--	--	--	--	--	--			--	--	--	--
--	--	--	--	--	--	--	--	--	--			--	--	--	--
--	--	--	--	--	--	--	--	--	--			--	--	--	--
--	--	--	--	--	--	--	--	--	--			--	--	--	--
--	--	--	--	--	--	--	--	--	--			--	--	--	--
--	--	--	--	--	--	--	--	--	--			--	--	--	--
--	--	--	--	--	--	--	--	--	--			--	--	--	--
--	--	--	--	--	--	--	--	--	--			--	--	--	--
--	--	--	--	--	--	--	--	--	--			--	--	--	--
--	--	--	--	--	--	--	--	--	--			--	--	--	--
--	--	--	--	--	--	--	--	--	--			--	--	--	--
--	--	--	--	--	--	--	--	--	--			--	--	--	--
--	--	--	--	--	--	--	--	--	--			--	--	--	--
--	--	--	--	--	--	--	--	--	--			--	--	--	--
--	--	--	--	--	--	--	--	--	--			--	--	--	--
--	--	--	--	--	--	--	--	--	--			--	--	--	--
--	--	--	--	--	--	--	--	--	--			--	--	--	--
--	--	--	--	--	--	--	--	--	--			--	--	--	--
--	--	--	--	--	--	--	--	--	--			--	--	--	--
--	--	--	--	--	--	--	--	--	--			--	--	--	--
--	--	--	--	--	--	--	--	--	--			--	--	--	--
--	--	--	--	--	--	--	--	--	--			--	--	--	--
--	--	--	--	--	--	--	--	--	--			--	--	--	--
--	--	--	--	--	--	--	--	--	--			--	--	--	--
--	--	--	--	--	--	--	--	--	--			--	--	--	--
--	--	--	--	--	--	--	--	--	--			--	--	--	--
--	--	--	--	--	--	--	--	--	--			--	--	--	--
--	--	--	--	--	--	--	--	--	--			--	--	--	--
--	--	--	--	--	--	--	--	--	--			--	--	--	--
--	--	--	--	--	--	--	--	--	--			--	--	--	--
--	--	--	--	--	--	--	--	--	--			--	--	--	--
--	--	--	--	--	--	--	--	--	--			--	--	--	--
--	--	--	--	--	--	--	--	--	--			--	--	--	--
--	--	--	--	--	--	--	--	--	--			--	--	--	--
--	--	--	--	--	--	--	--	--	--			--	--	--	--
--	--	--	--	--	--	--	--	--	--			--	--	--	--
--	--	--	--	--	--	--	--	--	--			--	--	--	--
--	--	--	--	--	--	--	--	--	--			--	--	--	--
--	--	--	--	--	--	--	--	--	--			--	--	--	--
--	--	--	--	--	--	--	--	--	--			--	--	--	--
--	--	--	--	--	--	--	--	--	--			--	--	--	--
--	--	--	--	--	--	--	--	--	--			--	--	--	--
--	--	--	--	--	--	--	--	--	--			--	--	--	--
--	--	--	--	--	--	--	--	--	--			--	--	--	--
--	--	--	--	--	--	--	--	--	--			--	--	--	--
--	--	--	--	--	--	--	--	--	--			--	--	--	--
--	--	--	--	--	--	--	--	--	--			--	--	--	--
--	--	--	--	--	--	--	--	--	--			--	--	--	--
--	--	--	--	--	--	--	--	--	--			--	--	--	--
--	--	--	--	--	--	--	--	--	--			--	--	--	--
--	--	--	--	--	--	--	--	--	--			--	--	--	--
--	--	--	--	--	--	--	--	--	--			--	--	--	--
--	--	--	--	--	--	--	--	--	--			--	--	--	--
--	--	--	--	--	--	--	--	--	--			--	--	--	--
--	--	--	--	--	--	--	--	--	--			--	--	--	--
--	--	--	--	--	--	--	--	--	--			--	--	--	--
--	--	--	--	--	--	--	--	--	--			--	--	--	--
--	--	--	--	--	--	--	--	--	--			--	--	--	--
--	--	--	--	--	--	--	--	--	--			--	--	--	--
--	--	--	--	--	--	--	--	--	--			--	--	--	--
--	--	--	--	--	--	--	--	--	--			--	--	--	--
--	--	--	--	--	--	--	--	--	--			--	--	--	--
--	--	--	--	--	--	--	--	--	--			--	--	--	--
--	--	--	--	--	--	--	--	--	--			--	--	--	--
--	--	--	--	--	--	--	--	--	--			--	--	--	--
--	--	--	--	--	--	--	--	--	--			--	--	--	--
--	--	--	--	--	--	--	--	--	--			--	--	--	--
--	--	--	--	--	--	--	--	--	--			--	--	--	--
--	--	--	--	--	--	--	--	--	--			--	--	--	--
--	--	--	--	--	--	--	--	--	--			--	--	--	--
--	--	--	--	--	--	--	--	--	--			--	--	--	--
--	--	--	--	--	--	--	--	--	--			--	--	--	--
--	--	--	--	--	--	--	--	--	--			--	--	--	--
--	--	--	--	--	--	--	--	--	--			--	--	--	--
--	--	--	--	--	--	--	--	--	--			--	--	--	--
--	--	--	--	--	--	--	--	--	--			--	--	--	--
--	--	--	--	--	--	--	--	--	--			--	--	--	--
--	--	--	--	--	--	--	--	--	--			--	--	--	--
--	--	--	--	--	--	--	--	--	--			--	--	--	--
--	--	--	--	--	--	--	--	--	--			--	--	--	--
--	--	--	--	--	--	--	--	--	--			--	--	--	--
--	--	--	--	--	--	--	--	--	--			--	--	--	--
--	--	--	--	--	--	--	--	--	--			--	--	--	--
--	--	--	--	--	--	--	--	--	--			--	--	--	--
--	--	--	--	--	--	--	--	--	--			--	--	--	--
--	--	--	--	--	--	--	--	--	--			--	--	--	--
--	--	--	--	--	--	--	--	--	--			--	--	--	--
--	--	--	--	--	--	--	--	--	--			--	--	--	--
--	--	--	--	--	--	--	--	--	--			--	--	--	--
--	--	--	--	--	--	--	--	--	--			--	--	--	--
--	--	--	--	--	--	--	--	--	--			--	--	--	--
--	--	--	--	--	--	--	--	--	--			--	--	--	--
--	--	--	--	--	--	--	--	--	--			--	--	--	--
--	--	--	--	--	--	--	--	--	--			--	--	--	--
--	--	--	--	--	--	--	--	--	--			--	--	--	--
--	--	--	--	--	--	--	--	--	--			--	--	--	--
--	--	--	--	--	--	--	--	--	--			--	--	--	--
--	--	--	--	--	--	--	--	--	--			--	--	--	--
--	--	--	--	--	--	--	--	--	--			--	--	--	--
--	--	--	--	--	--	--	--	--	--			--	--	--	--
--	--	--	--	--	--	--	--	--	--			--	--	--	--
--	--	--	--	--	--	--	--	--	--			--	--	--	--
--	--	--	--	--	--	--	--	--	--			--	--	--	--
--	--	--	--	--	--	--	--	--	--			--	--	--	--
--	--	--	--	--	--	--	--	--	--			--	--	--	--
--	--	--	--	--	--	--	--	--	--			--	--	--	--
--	--	--	--	--	--	--	--	--	--			--	--	--	--
--	--	--	--	--	--	--	--	--	--			--	--	--	--
--	--	--	--	--	--	--	--	--	--			--	--	--	--
--	--	--	--	--	--	--	--	--	--			--	--	--	--
--	--	--	--	--	--	--	--	--	--			--	--	--	--
--	--	--	--	--	--	--	--	--	--			--	--	--	--
--	--	--	--	--	--	--	--	--	--			--	--	--	--
--	--	--	--	--	--	--	--	--	--			--	--	--	--
--	--	--	--	--	--	--	--	--	--			--	--	--	--
--	--	--	--	--	--	--	--	--	--			--	--	--	--
--	--	--	--	--	--	--	--	--	--			--	--	--	--
--	--	--	--	--	--	--	--	--	--			--	--	--	--
--	--	--	--	--	--	--	--	--	--			--	--	--	--
--	--	--	--	--	--	--	--	--	--			--	--	--	--
--	--	--	--	--	--	--	--	--	--			--	--	--	--
--	--	--	--	--	--	--	--	--	--			--	--	--	--
--	--	--	--	--	--	--	--	--	--			--	--	--	--
--	--	--	--	--	--	--	--	--	--			--	--	--	--
--	--	--	--	--	--	--	--	--	--			--	--	--	--
--	--	--	--	--	--	--	--	--	--			--	--	--	--
--	--	--	--	--	--	--	--	--	--			--	--	--	--
--	--	--	--	--	--	--	--	--	--			--	--	--	--
--	--	--	--	--	--	--	--	--	--			--	--	--	--
--	--	--	--	--	--	--	--	--	--			--	--	--	--
--	--	--	--	--	--	--	--	--	--			--	--	--	--
--	--	--	--	--	--	--	--	--	--			--	--	--	--
--	--	--	--	--	--	--	--	--	--			--	--	--	--
--	--	--	--	--	--	--	--	--	--			--	--	--	--
--	--	--	--	--	--	--	--	--	--			--	--	--	--
--	--	--	--	--	--	--	--	--	--			--	--	--	--
--	--	--	--	--	--	--	--	--	--			--	--	--	--
--	--	--	--	--	--	--	--	--	--			--	--	--	--
--	--	--	--	--	--	--	--	--	--			--	--	--	--
--	--	--	--	--	--	--	--	--	--			--	--	--	--
--	--	--	--	--	--	--	--	--	--			--	--	--	--
--	--	--	--	--	--	--	--	--	--			--	--	--	--
--	--	--	--	--	--	--	--	--	--			--	--	--	--
--	--	--	--	--	--	--	--	--	--			--	--	--	--
--	--	--	--	--	--	--	--	--	--			--	--	--	--
--	--	--	--	--	--	--	--	--	--			--	--	--	--
--	--	--	--	--	--	--	--	--	--			--	--	--	--
--	--	--	--	--	--	--	--	--	--			--	--	--	--
--	--	--	--	--	--	--	--	--	--			--	--	--	--
[truncated: 2,862 more rows]

## Sheet: Fig. 2b
	i-Mn-PR		i-Fe-PR		i-Co-PR		i-Ni-PR		i-Cu-PR		i-Zn-PR		i-Ga-PR		i-In-PR
x	y	x	y	x	y	x	y	x	y	x	y	x	y	x	y
-0.0411	2.062	-0.0411	2.027	-0.042	2.536	-0.0571	1.866	-0.0559	1.814	-0.0419	2.413	-0.0419	2.014	-0.0419	3.221
-0.0401	2	-0.0401	1.952	-0.041	2.449	-0.0561	1.821	-0.0549	1.769	-0.0409	2.33	-0.0409	1.94	-0.0409	3.106
-0.0391	1.934	-0.0391	1.881	-0.04	2.359	-0.0551	1.775	-0.0539	1.726	-0.0399	2.247	-0.0399	1.872	-0.0399	2.992
-0.0381	1.868	-0.0381	1.819	-0.039	2.275	-0.0541	1.73	-0.0529	1.682	-0.0389	2.162	-0.0389	1.803	-0.0389	2.875
-0.0371	1.805	-0.0371	1.745	-0.038	2.206	-0.0531	1.686	-0.0519	1.638	-0.0379	2.077	-0.0379	1.732	-0.0379	2.755
-0.0361	1.742	-0.0361	1.672	-0.037	2.156	-0.0521	1.642	-0.0509	1.592	-0.0369	1.993	-0.0369	1.668	-0.0369	2.63
-0.0351	1.678	-0.0351	1.606	-0.036	2.074	-0.0511	1.599	-0.0499	1.549	-0.0359	1.913	-0.0359	1.601	-0.0359	2.52
-0.0341	1.618	-0.0341	1.536	-0.035	1.991	-0.0501	1.555	-0.0489	1.505	-0.0349	1.834	-0.0349	1.525	-0.0349	2.41
-0.0331	1.554	-0.0331	1.471	-0.034	1.913	-0.0491	1.512	-0.0479	1.466	-0.0339	1.756	-0.0339	1.466	-0.0339	2.307
-0.0321	1.492	-0.0321	1.41	-0.033	1.832	-0.0481	1.467	-0.0469	1.423	-0.0329	1.675	-0.0329	1.399	-0.0329	2.199
-0.0311	1.431	-0.0311	1.351	-0.032	1.751	-0.0471	1.426	-0.0459	1.384	-0.0319	1.597	-0.0319	1.338	-0.0319	2.09
-0.0301	1.373	-0.0301	1.292	-0.031	1.673	-0.0461	1.385	-0.0449	1.342	-0.0309	1.523	-0.0309	1.268	-0.0309	1.973
-0.0291	1.314	-0.0291	1.231	-0.03	1.591	-0.0451	1.341	-0.0439	1.303	-0.0299	1.448	-0.0299	1.206	-0.0299	1.873
-0.0281	1.256	-0.0281	1.173	-0.029	1.515	-0.0441	1.301	-0.0429	1.263	-0.0289	1.376	-0.0289	1.146	-0.0289	1.778
-0.0271	1.198	-0.0271	1.115	-0.028	1.435	-0.0431	1.26	-0.0419	1.223	-0.0279	1.305	-0.0279	1.088	-0.0279	1.674
-0.0261	1.136	-0.0261	1.055	-0.027	1.357	-0.0421	1.221	-0.0409	1.185	-0.0269	1.235	-0.0269	1.036	-0.0269	1.574
-0.0251	1.076	-0.0251	0.9959	-0.026	1.282	-0.0411	1.184	-0.0399	1.145	-0.0259	1.168	-0.0259	0.9702	-0.0259	1.477
-0.0241	1.017	-0.0241	0.9427	-0.025	1.209	-0.0401	1.145	-0.0389	1.105	-0.0249	1.099	-0.0249	0.9104	-0.0249	1.378
-0.0231	0.9595	-0.0231	0.8928	-0.024	1.136	-0.0391	1.108	-0.0379	1.066	-0.0239	1.031	-0.0239	0.8462	-0.0239	1.283
-0.0221	0.8936	-0.0221	0.8374	-0.023	1.061	-0.0381	1.07	-0.0369	1.027	-0.0229	0.9675	-0.0229	0.7914	-0.0229	1.193
-0.0211	0.8392	-0.0211	0.7875	-0.022	0.9873	-0.0371	1.032	-0.0359	0.9879	-0.0219	0.9046	-0.0219	0.7425	-0.0219	1.103
-0.0201	0.7821	-0.0201	0.7374	-0.021	0.923	-0.0361	0.9948	-0.0349	0.949	-0.0209	0.8445	-0.0209	0.6928	-0.0209	1.007
-0.0191	0.7283	-0.0191	0.6857	-0.02	0.8576	-0.0351	0.9572	-0.0339	0.9128	-0.0199	0.7857	-0.0199	0.6373	-0.0199	0.9257
-0.0181	0.6731	-0.0181	0.6362	-0.019	0.7953	-0.0341	0.9214	-0.0329	0.8758	-0.0189	0.7304	-0.0189	0.5883	-0.0189	0.8439
-0.0171	0.6215	-0.0171	0.5884	-0.018	0.7334	-0.0331	0.8849	-0.0319	0.8381	-0.0179	0.6756	-0.0179	0.5473	-0.0179	0.7683
-0.0161	0.5783	-0.0161	0.5409	-0.017	0.675	-0.0321	0.8475	-0.0309	0.8007	-0.0169	0.6235	-0.0169	0.5095	-0.0169	0.697
-0.0151	0.5371	-0.0151	0.4915	-0.016	0.6128	-0.0311	0.8103	-0.0299	0.7649	-0.0159	0.5705	-0.0159	0.4719	-0.0159	0.6307
-0.0141	0.4901	-0.0141	0.4462	-0.015	0.559	-0.0301	0.774	-0.0289	0.7308	-0.0149	0.5165	-0.0149	0.4346	-0.0149	0.5742
-0.0131	0.4441	-0.0131	0.4074	-0.014	0.5079	-0.0291	0.7387	-0.0279	0.6957	-0.0139	0.4683	-0.0139	0.3984	-0.0139	0.5202
-0.0121	0.4015	-0.0121	0.3728	-0.013	0.4577	-0.0281	0.7052	-0.0269	0.6622	-0.0129	0.4238	-0.0129	0.3646	-0.0129	0.4722
-0.0111	0.3602	-0.0111	0.3312	-0.012	0.4015	-0.0271	0.6723	-0.0259	0.6286	-0.0119	0.3833	-0.0119	0.3314	-0.0119	0.4261
-0.0101	0.3235	-0.0101	0.2929	-0.011	0.3528	-0.0261	0.6394	-0.0249	0.5948	-0.0109	0.3442	-0.0109	0.2981	-0.0109	0.3825
-0.0091	0.2873	-0.0091	0.2575	-0.01	0.3094	-0.0251	0.608	-0.0239	0.562	-0.0099	0.3083	-0.0099	0.2669	-0.0099	0.3407
-0.0081	0.2516	-0.0081	0.2249	-0.009	0.2679	-0.0241	0.5751	-0.0229	0.5301	-0.0089	0.2729	-0.0089	0.2374	-0.0089	0.3003
-0.0071	0.2191	-0.0071	0.1942	-0.008	0.2293	-0.0231	0.5426	-0.0219	0.4974	-0.0079	0.2379	-0.0079	0.2075	-0.0079	0.2611
-0.0061	0.1869	-0.0061	0.1644	-0.007	0.1937	-0.0221	0.5112	-0.0209	0.468	-0.0069	0.2044	-0.0069	0.1784	-0.0069	0.2227
-0.0051	0.1558	-0.0051	0.1356	-0.006	0.1606	-0.0211	0.4798	-0.0199	0.4392	-0.0059	0.1723	-0.0059	0.1498	-0.0059	0.1856
-0.0041	0.125	-0.0041	0.1071	-0.005	0.1294	-0.0201	0.4507	-0.0189	0.411	-0.0049	0.141	-0.0049	0.1221	-0.0049	0.1498
-0.0031	0.09584	-0.0031	0.08012	-0.004	0.09871	-0.0191	0.4232	-0.0179	0.3843	-0.0039	0.1105	-0.0039	0.09532	-0.0039	0.116
-0.0021	0.06772	-0.0021	0.05383	-0.003	0.06891	-0.0181	0.3968	-0.0169	0.3582	-0.0029	0.0808	-0.0029	0.06896	-0.0029	0.08337
-0.0011	0.03974	-0.0011	0.02673	-0.002	0.04051	-0.0171	0.3714	-0.0159	0.3333	-0.0019	0.05185	-0.0019	0.04322	-0.0019	0.05178
-0.0001	0.01393	-0.0001	0.00105	-0.001	0.0131	-0.0161	0.346	-0.0149	0.3091	-0.0009	0.02359	-0.0009	0.01905	-0.0009	0.02141
0.0009	0.01332	0.0009	0.06163	1.73472e-17	0.01345	-0.0151	0.3192	-0.0139	0.2858	0.0001	0.0036	0.0001	-0.02575	0.0001	0.00886
0.0019	0.05939	0.0019	0.11735	0.001	0.03926	-0.0141	0.293	-0.0129	0.2621	0.0011	0.0478	0.0011	0.0785	0.0011	0.18918
0.0029	0.11329	0.0029	0.17602	0.002	0.38473	-0.0131	0.2694	-0.0119	0.2392	0.0021	0.10725	0.0021	0.13596	0.0021	0.27718
0.0039	0.17157	0.0039	0.23416	0.003	0.42408	-0.0121	0.247	-0.0109	0.2173	0.0031	0.17539	0.0031	0.19387	0.0031	0.38482
0.0049	0.23288	0.0049	0.29643	0.004	0.49906	-0.0111	0.2251	-0.0099	0.1955	0.0041	0.24906	0.0041	0.2582	0.0041	0.49499
0.0059	0.29534	0.0059	0.3603	0.005	0.58782	-0.0101	0.2033	-0.0089	0.1737	0.0051	0.32869	0.0051	0.3235	0.0051	0.61492
0.0069	0.36294	0.0069	0.42743	0.006	0.68315	-0.0091	0.1821	-0.0079	0.153	0.0061	0.41375	0.0061	0.38643	0.0061	0.73454
0.0079	0.43303	0.0079	0.49249	0.007	0.78732	-0.0081	0.1611	-0.0069	0.1323	0.0071	0.5009	0.0071	0.45717	0.0071	0.87334
0.0089	0.50465	0.0089	0.5625	0.008	0.8932	-0.0071	0.1405	-0.0059	0.1118	0.0081	0.59216	0.0081	0.5309	0.0081	1.00553
0.0099	0.58205	0.0099	0.63377	0.009	1.00414	-0.0061	0.1206	-0.0049	0.09168	0.0091	0.69327	0.0091	0.60346	0.0091	1.11923
0.0109	0.66507	0.0109	0.71169	0.01	1.06548	-0.0051	0.1009	-0.0039	0.0723	0.0101	0.78743	0.0101	0.67969	0.0101	1.30327
0.0119	0.74754	0.0119	0.78979	0.011	1.10099	-0.0041	0.08136	-0.0029	0.05328	0.0111	0.90275	0.0111	0.76222	0.0111	1.46644
0.0129	0.83443	0.0129	0.87002	0.012	1.21785	-0.0031	0.06246	-0.0019	0.0339	0.0121	1.00556	0.0121	0.84784	0.0121	1.63876
0.0139	0.92865	0.0139	0.95775	0.013	1.33139	-0.0021	0.04373	-0.0009	0.01504	0.0131	1.13665	0.0131	0.93068	0.0131	1.81534
0.0149	1.01786	0.0149	1.04785	0.014	1.46617	-0.0011	0.02461	0.0001	0.01085	0.0141	1.27158	0.0141	1.02308	0.0141	1.98467
0.0159	1.12678	0.0159	1.16001	0.015	1.57029	-0.0001	0.0069	0.0011	0.03999	0.0151	1.40413	0.0151	1.10814	0.0151	2.21012
0.0169	1.24412	0.0169	1.28105	0.016	1.70953	0.0009	0.01499	0.0021	0.07222	0.0161	1.54338	0.0161	1.21895	0.0161	2.39516
0.0179	1.35675	0.0179	1.39313	0.017	1.85037	0.0019	0.04404	0.0031	0.10568	0.0171	1.72603	0.0171	1.31028	0.0171	2.62504
0.0189	1.47432	0.0189	1.50972	0.018	2.00936	0.0029	0.07485	0.0041	0.14033	0.0181	1.89085	0.0181	1.43075	0.0181	2.80238
0.0199	1.59893	0.0199	1.63042	0.019	2.09779	0.0039	0.10679	0.0051	0.17554	0.0191	2.02709	0.0191	1.53612	0.0191	3.0517
0.0209	1.74663	0.0209	1.73868	0.02	2.26571	0.0049	0.13947	0.0061	0.21152	0.0201	2.20463	0.0201	1.66336	0.0201	3.26268
0.0219	1.90217	0.0219	1.85559	0.021	2.39909	0.0059	0.17273	0.0071	0.2494	0.0211	2.40405	0.0211	1.75162	0.0211	3.54915
0.0229	2.04539	0.0229	1.98809	0.022	2.60456	0.0069	0.20699	0.0081	0.28749	0.0221	2.53281	0.0221	1.8627	0.0221	3.80309
0.0239	2.2346	0.0239	2.10492	0.023	2.80256	0.0079	0.24259	0.0091	0.32721	0.0231	2.64204	0.0231	1.97286	0.0231	4.01841
0.0249	2.36517	0.0249	2.23304	0.024	2.99838	0.0089	0.27916	0.0101	0.36765	0.0241	2.82086	0.0241	2.097	0.0241	4.23688
0.0259	2.51289	0.0259	2.37753	0.025	3.20067	0.0099	0.31718	0.0111	0.40823	0.0251	3.03328	0.0251	2.22634	0.0251	4.66708
0.0269	2.69448	0.0269	2.55817	0.026	3.37148	0.0109	0.35438	0.0121	0.45406	0.0261	3.22099	0.0261	2.41948	0.0261	4.93541
0.0279	2.91811	0.0279	2.76485	0.027	3.64005	0.0119	0.39299	0.0131	0.49911	0.0271	3.45088	0.0271	2.52829	0.0271	5.24426
0.0289	3.06496	0.0289	2.99197	0.028	3.85799	0.0129	0.43365	0.0141	0.54628	0.0281	3.62255	0.0281	2.70022	0.0281	5.66813
0.0299	3.37763	0.0299	3.15686	0.029	4.15846	0.0139	0.47657	0.0151	0.59505	0.0291	3.80103	0.0291	2.78004	0.0291	6.06366
0.0309	3.52508	0.0309	3.40097	0.03	4.34874	0.0149	0.51897	0.0161	0.64694	0.0301	4.00301	0.0301	2.95642	0.0301	6.45149
0.0319	3.85563	0.0319	3.61457	0.031	4.64641	0.0159	0.56562	0.0171	0.70071	0.0311	4.23145	0.0311	3.12017	0.0311	6.74843
0.0329	4.16059	0.0329	3.87205	0.032	4.93931	0.0169	0.61171	0.0181	0.75553	0.0321	4.57714	0.0321	3.37273	0.0321	7.17513
0.0339	4.48169	0.0339	4.02248	0.033	5.24751	0.0179	0.66046	0.0191	0.81399	0.0331	4.85578	0.0331	3.49972	0.0331	7.34815
0.0349	4.58883	0.0349	4.30116	0.034	5.5382	0.0189	0.71137	0.0201	0.87842	0.0341	5.001	0.0341	3.67517	0.0341	7.81133
0.0359	5.03046	0.0359	4.62852	0.035	5.76723	0.0199	0.76373	0.0211	0.94234	0.0351	5.29782	0.0351	3.90906	0.0351	8.19053
0.0369	5.35001	0.0369	5.00397	0.036	6.24263	0.0209	0.81751	0.0221	1.01072	0.0361	5.57022	0.0361	4.10866	0.0361	8.8388
0.0379	5.87257	0.0379	5.25575	0.037	6.48344	0.0219	0.87544	0.0231	1.08526	0.0371	6.15075	0.0371	4.30907	0.0371	9.64828
0.0389	6.32023	0.0389	5.51797	0.038	6.90275	0.0229	0.93403	0.0241	1.15236	0.0381	6.13592	0.0381	4.40712	0.0381	10.6737
0.0399	6.66419	0.0399	6.03887	0.039	7.15734	0.0239	0.99511	0.0251	1.21401	0.0391	6.32782	0.0391	4.52105	0.0391	10.5903
0.0409	7.04417	0.0409	6.57231	0.04	7.66974	0.0249	1.05311	0.0261	1.29814	0.0401	6.88734	0.0401	4.79487	0.0401	11.1493
--	--	--	--	0.041	8.13268	0.0259	1.11659	0.0271	1.3838	0.0411	7.07841	0.0411	5.08531	0.0411	11.9584
--	--	--	--	0.042	8.85408	0.0269	1.18628	0.0281	1.47216	--	--	--	--	--	--
--	--	--	--	--	--	0.0279	1.25885	0.0291	1.56487	--	--	--	--	--	--
--	--	--	--	--	--	0.0289	1.33137	0.0301	1.64779	--	--	--	--	--	--
--	--	--	--	--	--	0.0299	1.40637	0.0311	1.7352	--	--	--	--	--	--
--	--	--	--	--	--	0.0309	1.48208	0.0321	1.8227	--	--	--	--	--	--
--	--	--	--	--	--	0.0319	1.56348	0.0331	1.93196	--	--	--	--	--	--
--	--	--	--	--	--	0.0329	1.62975	0.0341	2.06772	--	--	--	--	--	--
--	--	--	--	--	--	0.0339	1.71647	0.0351	2.14897	--	--	--	--	--	--
--	--	--	--	--	--	0.0349	1.78985	0.0361	2.28574	--	--	--	--	--	--
--	--	--	--	--	--	0.0359	1.90065	0.0371	2.45384	--	--	--	--	--	--
--	--	--	--	--	--	0.0369	2.00837	0.0381	2.5667	--	--	--	--	--	--
--	--	--	--	--	--	0.0379	2.11369	0.0391	2.69984	--	--	--	--	--	--
--	--	--	--	--	--	0.0389	2.22996	0.0401	2.87535	--	--	--	--	--	--
--	--	--	--	--	--	0.0399	2.33261	0.0411	3.03842	--	--	--	--	--	--
--	--	--	--	--	--	0.0409	2.44878	0.0421	3.22118	--	--	--	--	--	--
--	--	--	--	--	--	0.0419	2.54689	0.0431	3.36079	--	--	--	--	--	--
--	--	--	--	--	--	0.0429	2.7227	0.0441	3.54717	--	--	--	--	--	--
--	--	--	--	--	--	0.0439	2.85805	0.0451	3.77754	--	--	--	--	--	--
--	--	--	--	--	--	0.0449	2.96436	0.0461	3.9059	--	--	--	--	--	--
--	--	--	--	--	--	0.0459	3.12088	0.0471	4.08728	--	--	--	--	--	--
--	--	--	--	--	--	0.0469	3.32285	0.0481	4.41671	--	--	--	--	--	--
--	--	--	--	--	--	0.0479	3.34436	0.0491	4.72548	--	--	--	--	--	--
--	--	--	--	--	--	0.0489	3.50164	0.0501	4.97353	--	--	--	--	--	--
--	--	--	--	--	--	0.0499	3.69514	0.0511	5.18805	--	--	--	--	--	--
--	--	--	--	--	--	0.0509	3.95627	0.0521	5.5213	--	--	--	--	--	--
--	--	--	--	--	--	0.0519	4.17721	0.0531	5.94854	--	--	--	--	--	--
--	--	--	--	--	--	0.0529	4.29676	0.0541	6.17963	--	--	--	--	--	--
--	--	--	--	--	--	0.0539	4.49172	0.0551	6.48942	--	--	--	--	--	--
--	--	--	--	--	--	--	--	--	--	--	--	--	--	--	--
--	--	--	--	--	--	--	--	--	--	--	--	--	--	--	--
--	--	--	--	--	--	--	--	--	--	--	--	--	--	--	--
--	--	--	--	--	--	--	--	--	--	--	--	--	--	--	--
--	--	--	--	--	--	--	--	--	--	--	--	--	--	--	--
--	--	--	--	--	--	--	--	--	--	--	--	--	--	--	--
--	--	--	--	--	--	--	--	--	--	--	--	--	--	--	--
--	--	--	--	--	--	--	--	--	--	--	--	--	--	--	--
--	--	--	--	--	--	--	--	--	--	--	--	--	--	--	--
--	--	--	--	--	--	--	--	--	--	--	--	--	--	--	--
--	--	--	--	--	--	--	--	--	--	--	--	--	--	--	--
--	--	--	--	--	--	--	--	--	--	--	--	--	--	--	--
--	--	--	--	--	--	--	--	--	--	--	--	--	--	--	--
--	--	--	--	--	--	--	--	--	--	--	--	--	--	--	--
--	--	--	--	--	--	--	--	--	--	--	--	--	--	--	--
--	--	--	--	--	--	--	--	--	--	--	--	--	--	--	--
--	--	--	--	--	--	--	--	--	--	--	--	--	--	--	--
--	--	--	--	--	--	--	--	--	--	--	--	--	--	--	--
--	--	--	--	--	--	--	--	--	--	--	--	--	--	--	--
--	--	--	--	--	--	--	--	--	--	--	--	--	--	--	--
--	--	--	--	--	--	--	--	--	--	--	--	--	--	--	--
--	--	--	--	--	--	--	--	--	--	--	--	--	--	--	--
--	--	--	--	--	--	--	--	--	--	--	--	--	--	--	--
--	--	--	--	--	--	--	--	--	--	--	--	--	--	--	--
--	--	--	--	--	--	--	--	--	--	--	--	--	--	--	--
--	--	--	--	--	--	--	--	--	--	--	--	--	--	--	--
--	--	--	--	--	--	--	--	--	--	--	--	--	--	--	--
--	--	--	--	--	--	--	--	--	--	--	--	--	--	--	--
--	--	--	--	--	--	--	--	--	--	--	--	--	--	--	--
[truncated: 5,155 more rows]

## Sheet: Fig. 2c
	ECSA	error bars
[truncated: 9 more rows]

[truncated: 36 more sheets: Fig. 2d, Fig. 2e, Fig. 2f, Fig. 3a, Fig. 3b, Fig. 3c, Fig.3d, Fig. 3e, Fig. 3f, Fig. 3g, Fig. 3h, Fig. 4b, Fig. 4f, Fig. 4g, Fig. 4h, Fig. 4i, Fig. 4j, Fig. 4k, Fig. 4l, Fig. 4m …]
